# Supplementary material for: Phosphoproteomic Analysis of the Jejunum Tissue Response to Colostrum and Milk Feeding in Dairy Calves during the Passive Immunity Period
Source: Animals (Basel). 2022 Dec 30;13(1):145. doi: 10.3390/ani13010145 (PMC9817995; doi:10.3390/ani13010145)
Supplement: Supplementary file 1 [file animals-13-00145-s001.zip › Table S1.xlsx]

## Sheet: Table S1
Table S1. The phosphoproteins identified in jejunum tissue response to colostrum and mature milk feeding.
CF_1 (log2intensity)	CF_2 (log2intensity)	CF_3 (log2intensity)	MF_1 (log2intensity)	MF_2 (log2intensity)	MF_3 (log2intensity)	C: Amino acid	C: Charge	C: Multiplicity	N: Localization prob	N: PEP	N: Score	N: Delta score	N: Score for localization	N: Mass error [ppm]	N: Intensity	N: Position	T: Proteins	T: Positions within proteins	T: Leading proteins	T: Unique identifier	T: Protein	T: Sequence window
23.4354	23.7095	23.946	21.4134	22.9158	20.7882	S	3	___1	0.842449	6.34505e-50	98.595	88.884	90.644	-0.27242	390520000	126	A5PJG3;A0A3Q1M5J7	126;126	A5PJG3	UID1007	A5PJG3	TEPSPGGTPQPSRPVSPAGPPEGVPEDAQPP
24.3602	24.3754	24.6381	23.0468	20.4943	20.34	S	2	___1	0.954027	1.32858e-123	197.17	182.49	139.46	-0.098072	531450000	634	F6RQ97;A0A3Q1M5U4	634;677	F6RQ97	UID1008	F6RQ97	PKDEALAKLGISGASSPPQTLPSPGKAPPPA
21.8916	22.5229	22.6414	20.8429	21.181	21.2776	S	2	___1	1	1.06595e-123	211.51	190.11	211.51	-0.33797	456080000	425	A0A3Q1MAC0;A0A3Q1M7B9;F1MSM9	425;443;443	A0A3Q1MAC0	UID1032	A0A3Q1MAC0	RHSSDINHLVTQGRESPEGSYTDDANQEVRG
24.7078	24.1974	23.6632	20.1667	20.5383	20.5254	S	3	___1	1	5.07048e-46	118.43	107.12	112.39	0.095451	531270000	230	A0A3Q1MM82;A0A3Q1M7R8;Q5EA29;Q2KIS3	230;230;230;230	A0A3Q1MM82	UID1041	A0A3Q1MM82	SAYRDMPGGFLFEGLSDDEDDFHPSARSTPS
23.6873	23.8367	23.8177	23.3088	23.4997	23.1445	S	3	___1	0.999976	5.04007e-24	90.633	79.212	69.619	0.57792	464290000	313	A0A3Q1M853;F1ML16	313;445	A0A3Q1M853	UID1067	A0A3Q1M853	EEAGPPPDPFRGGGGSPGSEPPGRPDGPSLL
24.3667	24.0998	24.4368	18.8985	20.031	20.2652	S	2	___1	0.996452	1.50952e-83	190.86	163.21	183.41	-0.43636	512380000	213	A0A3Q1M8Q6;A0A3Q1MGN2;F1N5K1	213;213;260	A0A3Q1M8Q6	UID1085	A0A3Q1M8Q6	EKVEERDLLSDLQDVSDSERKTSSAESSSAE
22.0221	21.7887	22.3175	20.216	21.2165	19.6352	S	3	___3	0.852284	9.09315e-16	71.117	59.195	45.527	0.50912	79304000	14	F6PXE3;Q17QZ6	14;71	F6PXE3	UID11388	F6PXE3	__MQPEKAASSSPVPSSTPSPSLHLGSTEEA
23.2804	22.4235	22.3819	19.1877	19.918	19.879	S	2	___1	1	0.010003	80.755	43.411	58.981	2.3817	115160000	198	A0A3Q1MAG2;Q0VCM8	198;198	A0A3Q1MAG2	UID1160	A0A3Q1MAG2	ENMEKREEIIIKKEVSPEVVRSKLSPSPSLR
24.7016	23.7023	24.3446	22.2906	20.7422	21.9428	S	2	___3	1	0.000190268	115.92	72.638	111.31	0.030799	3320600000	189	Q3MHR5	189	Q3MHR5	UID11725	Q3MHR5	SSVSRSRSRSRSRSRSRSPPPVSKRESKSRS
24.7016	23.7023	24.3446	22.2906	19.6083	21.9428	S	2	___3	0.999999	0.000190268	115.92	72.638	109.96	-0.20516	3320600000	191	Q3MHR5	191	Q3MHR5	UID11726	Q3MHR5	VSRSRSRSRSRSRSRSPPPVSKRESKSRSRS
24.7016	23.7023	24.3446	22.2906	19.2449	21.9428	S	2	___3	0.999991	0.00235354	65.809	49.337	60.345	-0.36645	193530000	187	Q3MHR5	187	Q3MHR5	UID11727	Q3MHR5	KSSSVSRSRSRSRSRSRSRSPPPVSKRESKS
25.8719	26.0238	26.009	25.0592	25.5663	24.6284	S	2	___1	0.999999	3.15717e-09	137.89	131.46	129.82	-0.14915	4070900000	30	A7YWF1;A0A3Q1MB37	30;30	A7YWF1	UID1190	A7YWF1	GAREEAGARSPTRSWSPPPEVSRSAHVPSLQ
23.1445	21.5865	23.2483	20.2243	20.72	20.8135	S	2	___1	0.999974	0.00038421	61.167	48.807	57.804	0.18737	507400000	11	A0A3Q1M6S3;G3N2N7;A0A3Q1LI46;A0A3Q1LT32;F1MR96;A0A3Q1MZC5;Q52ZG6;Q52ZH3	11;11;11;11;11;11;11;11	A0A3Q1M6S3	UID127	A0A3Q1M6S3	_____MSQPGPKPAASPRPRRAARHTQEHVS
22.3501	22.1264	22.544	21.4047	20.1286	20.3819	S	2	___1	0.998176	3.1658e-06	94.767	86.591	94.767	-0.14393	51310000	870	E1BKZ9;A0A3Q1MFM8	870;903	E1BKZ9	UID1290	E1BKZ9	LDTASHTHKSGYHDDSDEDLLE_________
25.8867	25.1627	25.0484	21.1802	20.5336	20.1842	S	3	___1	0.999969	2.49523e-117	171.98	155.71	168.96	-0.17563	550820000	615	A0A3Q1MGP0	615	A0A3Q1MGP0	UID1304	A0A3Q1MGP0	QEVIRNIDQSEFEGFSFVNSEFLKPEVKS__
20.7601	22.0974	21.4347	19.5137	20.3256	20.3154	S	2	___1	1	2.47259e-06	95.57	81.664	95.57	0.85435	49042000	81	A0A3Q1MIM9	81	A0A3Q1MIM9	UID1350	A0A3Q1MIM9	QDVVTGRSPLLFRKLSNPDIFSSTGKAKLQR
22.191	21.4936	22.5072	20.3787	20.6029	20.015	S	2	___1	0.936962	2.3047e-17	117	102.31	101.15	0.30217	73675000	246	A6QLC8;A0A3Q1MK52	246;251	A6QLC8	UID1368	A6QLC8	EAAPRTPPQVVQPSPSLSKFFGDPTGSSSLA
25.6225	24.9449	25.3211	23.6372	23.0357	22.8778	S	3	___1	1	0	297.36	265.57	126.46	-0.92876	1344600000	2	A0A3Q1ML00	2	A0A3Q1ML00	UID1397	A0A3Q1ML00	______________MSDPAVNAQLDGIISDF
24.9993	25.4055	25.1114	23.397	24.2492	23.3551	S	3	___1	1	1.98469e-207	248.75	232.57	99.343	0.0057792	1237400000	17	Q2HJE7;A0A3Q1MLJ5;E1BI58	17;20;20	Q2HJE7	UID1409	Q2HJE7	RVPLATIADPQQQQLSPLKGLSLADKENTPP
24.3256	24.6081	24.3098	23.9805	24.1942	23.8641	S	2	___1	1	1.40739e-36	184.36	139.5	183.03	-0.11601	675110000	87	A0A3Q1MNP0	87	A0A3Q1MNP0	UID1444	A0A3Q1MNP0	ASPMEEEKAKKSFLQSLECLRRSTQSLSLQR
22.1198	22.4663	22.3837	21.6271	19.8867	20.0474	S	2	___1	0.999133	1.89979e-23	110.12	100.59	74.12	-0.8315	92521000	1130	A0A3Q1MUY0;A0A3Q1MPT8;E1BD73	1130;1143;1187	A0A3Q1MUY0	UID1486	A0A3Q1MUY0	QFTSFVAVEKRYGNESPSPDIPNTLELIAKE
29.7782	29.2857	29.4533	28.3963	28.2841	27.6148	S	3	___1	1	1.05249e-261	219.87	210.32	165.49	0.2929	22220000000	252	A0A3Q1N134;A2VDN7	252;271	A0A3Q1N134	UID1645	A0A3Q1N134	GYFEYIEENKYSRAKSPQPPVEEEDEHFDDT
20.8371	21.3871	20.8296	19.7469	19.9718	20.0683	S	2	___1	0.97595	2.70195e-05	83.204	66.178	83.204	0.036429	69473000	759	A0A3Q1N3A8	759	A0A3Q1N3A8	UID1661	A0A3Q1N3A8	PSRERDREKVTQRSVSPSPIPNAPPIRLRHR
22.8041	22.551	22.8348	20.9883	22.2504	21.5048	S	2	___1	0.994377	2.08143e-11	107.17	95.572	98.368	-0.0014052	154990000	371	Q58DL5;A0A140T848;A0A3Q1MGV1	371;371;372	Q58DL5	UID17	Q58DL5	VGTSPCPNSPVFRTGSEPTLSPAVVRRVSSD
21.7616	22.7368	22.6707	20.9929	21.4987	21.459	S	2	___1	0.999952	1.39845e-13	106.52	83.804	106.52	0.10006	194120000	5609	A0A3Q1NE82;F1MCK2;A0A3Q1MHT0	5609;5548;5609	A0A3Q1NE82	UID1743	A0A3Q1NE82	KFTFSKPKGKAGVAGSPEASVSGSKGDLKSS
23.3988	24.1294	23.9003	20.7624	22.4721	22.6396	S	3	___1	0.963886	1.3158e-167	221.13	198.98	114.35	0.71016	1117100000	5617	A0A3Q1NE82;F1MCK2;A0A3Q1MHT0	5617;5556;5617	A0A3Q1NE82	UID1744	A0A3Q1NE82	GKAGVAGSPEASVSGSKGDLKSSKASLGSLE
24.3752	24.1009	21.1811	20.471	20.025	19.308	S	2	___1	0.999894	1.3465e-34	155.99	138.29	155.99	0.19654	371160000	21	A0A3Q1NIP5	21	A0A3Q1NIP5	UID1799	A0A3Q1NIP5	LRVPEPEGLGHKRTSSEDNLYLAVLRASEGK
20.6362	21.7525	21.2337	18.3756	20.3011	19.5354	S	2	___1	0.91527	0.00013465	74.649	63.39	74.649	0.77452	26297000	79	O18967;A0A3Q1NJ29	79;632	O18967	UID1800	O18967	EEDRAQRLLKAKKLTSDEEGEPSGKRKAEDD
21.9744	22.0102	21.785	20.5513	20.7471	21.3753	S	2	___1	0.999998	4.95929e-05	77.527	52.735	77.527	0.412	27450000	62	Q3SZD3;F1MCL6;A0A3Q1NKT9	62;62;104	Q3SZD3	UID1810	Q3SZD3	AAPVLASAREFRRTRSLHGPCPVTTFGPKAC
22.536	22.4944	22.6364	20.998	20.765	20.554	S	2	___1	0.999927	0.000142762	83.647	59.128	83.647	-0.13343	47159000	69	P07516;A0A3Q1NKY1	69;70	P07516	UID1812	P07516	HQRASGEGHHLKSKRSNPCAYTPPSLKAVQR
24.9151	25.6557	25.9116	24.1458	24.5454	23.9911	S	2	___1	0.809993	2.01859e-231	273.07	232.48	273.07	-0.16468	1091400000	244	Q0VCZ7;A0A3S5ZP82;A0A3Q1M4D8	244;244;250	Q0VCZ7	UID1828	Q0VCZ7	TRPLAREHPASVECPSSPRGQRGAGGAGPEK
23.1486	22.9964	22.751	21.7898	22.6191	21.6959	S	2	___1	0.962883	0.0179902	52.725	28.695	52.725	-0.55585	82962000	309	Q0IIG0;A0A3S5ZPM7	309;310	Q0IIG0	UID1842	Q0IIG0	PPPSVPPPKKSLGTQSPKKAAEKQQTVESSE
21.7716	22.3933	21.9441	19.5306	19.7875	20.2475	S	2	___1	0.970004	0.0291087	55.401	24.511	41.109	-0.057028	56909000	33	A4IFC8;A0A3S5ZPU0	33;185	A4IFC8	UID1843	A4IFC8	KKPEKETAKSIRETESPPKVALKERNRVVSE
23.3966	22.089	23.3716	20.7666	20.599	20.6703	S	2	___1	0.98061	2.26305e-21	131.13	122.6	120.87	-0.15938	230140000	476	E1BBG2;A0A452DIW6	476;476	E1BBG2	UID1880	E1BBG2	SPKTKKRPAPRAPSTSPLTLHASRLSRSEPP
21.3177	22.8683	23.4907	19.9915	20.4792	20.7311	S	2	___1	0.900371	1.32883e-47	143.46	95.456	139.73	1.0154	103140000	611	E1BBG2;A0A452DIW6	611;611	E1BBG2	UID1883	E1BBG2	VLVGDKSPAPSPGTSSPQLQVKSSCKENPFN
21.4783	22.2973	22.0965	18.7258	19.6044	21.136	S	2	___1	1	0.000113756	71.558	58.942	57.348	-0.29195	28401000	119	A1A4H6	119	A1A4H6	UID1904	A1A4H6	AKSGKSEKEKEAKEGSEPEEEEDLERKDVEA
24.3107	23.9921	23.5401	23.4122	22.8023	22.8955	S	2	___1	0.896274	4.01511e-98	186.56	165.33	172.93	-0.14897	691670000	16	A1L5B0;Q1LZF9;A4IF97;Q5E9E2	16;20;19;20	A1L5B0;A4IF97	UID1910	A1L5B0	KKAKTKTKKRPQRATSNVFAMFDQSQIQEFK;RAKAKTTKKRPQRATSNVFAMFDQSQIQEFK
24.212	23.9416	24.0972	23.5277	23.2595	23.4007	S	2	___1	1	8.00473e-63	166.35	146.64	114.63	0.096049	487730000	25	Q2KJD1;A1L5B7	25;25	Q2KJD1	UID1911	Q2KJD1	GCVVTNRFDQLFDDESDPFEVLKAAENKKKE
24.1286	24.6026	24.6432	23.5146	24.015	23.5507	S	2	___1	0.999993	2.44222e-169	224.59	201.36	172.91	-0.036618	3900400000	296	A2VDU0;G3MYE4	296;296	A2VDU0	UID1920	A2VDU0	DVEFEDFSQPMNRVPSDSSLGTPSDGRPELR
24.8192	23.7129	24.5612	20.5788	23.1446	21.5269	S	3	___1	1	7.41538e-134	181.81	160.61	121.96	0.061717	1019100000	352	A3KN01	352	A3KN01	UID1937	A3KN01	LTIKELQKKEEENVDSDDEGELQDLLSQDWR
22.925	23.9775	23.6472	21.0042	22.2371	21.8708	S	2	___1	0.999838	0.00010219	65.107	49.217	64.52	0.24931	185380000	402	M5FHN8;A4FV97;Q58DV6	402;402;402	M5FHN8	UID1962	M5FHN8	KSPGPNTARAKKRKASPALETPIAAEPKTPG
21.0836	22.3132	22.0354	20.0012	20.2769	20.303	S	3	___1	0.998721	1.32576e-46	100.05	87.642	83.045	0.72392	351570000	306	A4IFK4	306	A4IFK4	UID1993	A4IFK4	KTEGCRLQAAKGCVDSPVEGGQSEAPPSLVS
23.9729	24.15	24.0568	22.6421	23.463	23.0911	S	2	___1	0.999976	0	315.43	286.47	315.43	-0.16118	6252000000	601	A4IFK4	601	A4IFK4	UID2000	A4IFK4	AKPFPGSGNQPATPFSPSRNVTSPIADFPAP
23.2003	23.5513	24.1423	19.7657	20.0194	20.9825	S	3	___1	0.979057	7.1506e-131	146.42	142.31	82.266	0.04133	6469600000	778	A4IFK4	778	A4IFK4	UID2011	A4IFK4	KSSSSQPVTPVSPLWSPGVAPAQPPAFPTSN
24.2473	23.8314	23.6545	22.6833	21.4141	20.3298	S	3	___1	1	2.05361e-84	170.49	153.21	94.192	-0.49495	279960000	117	A5D7A5	117	A5D7A5	UID2022	A5D7A5	ASAPRPSSQFVRRKKSEPDDELLFDFLNSSQ
23.5933	22.1048	21.974	19.9858	20.327	20.4228	S	2	___1	0.971462	5.27534e-10	106.29	86.634	81.278	0.046681	397840000	8	F6QTA8;A5PK55;A0A3Q1LWL5;A0A3Q1LMM6	8;8;91;91	F6QTA8	UID2073	F6QTA8	________MATSPQKSPSVPKSPTPKSPPSR
26.23	26.8123	25.9245	25.424	25.4461	25.2039	S	2	___1	0.999946	1.28477e-168	203.64	187.7	203.64	0.092311	2069100000	121	A6QPB5	121	A6QPB5	UID2128	A6QPB5	IIRKIKAIGGIILTASHNPGGPDGDFGIKFN
24.4143	24.1301	24.6382	21.0798	21.5425	20.1762	S	4	___1	1	9.40577e-102	141.13	136.42	141.13	-0.074545	1623300000	176	A0A3Q1LKU3;A4FUC2;A0A3Q1LP65	176;195;195	A0A3Q1LKU3	UID214	A0A3Q1LKU3	RGRGYFEHREDRRGRSPQPPAEEDEDDFDDT
25.1568	25.5161	25.2276	24.7711	24.5678	24.3031	S	3	___1	1	5.25315e-139	152.72	147.73	112.47	0.31577	1866700000	159	A7MB21	159	A7MB21	UID2181	A7MB21	PRDPTKKKKKKLDDQSEDEALELEGPLITPG
26.2706	26.5604	26.81	24.9987	25.1331	24.643	S	3	___1	0.999996	6.22401e-19	139.86	118.23	133.15	-0.088388	8218800000	636	A7MBI5;A0A3Q1LXY5	636;522	A7MBI5	UID2193	A7MBI5	TSTPKASTPAGSTRGSPTRPNPPVRNLHQSG
23.7318	23.3802	23.7772	20.4377	22.3544	20.0123	S	3	___1	0.998536	3.61064e-76	117.28	111.22	82.363	-0.15911	152630000	315	E1B7C4	315	E1B7C4	UID2279	E1B7C4	RILQISPEGPPQGRRSAELTDLGLDSLDNAV
20.797	22.845	22.5869	20.0393	20.5867	19.8564	S	2	___1	0.999401	0.00135637	74.944	60.787	74.944	0.075307	87871000	272	E1BBD8	272	E1BBD8	UID2333	E1BBD8	FAKDDTIGRVGRLHGSVPNLSRYLESRDPSG
24.2792	23.5946	24.7741	23.0519	22.7344	22.9224	S	2	___1	1	4.4559e-20	118.55	95.311	102.66	0.085693	314260000	122	E1BCY1	122	E1BCY1	UID2367	E1BCY1	EPLPSLEYWPQKSDRSIPQLDLGWPDTIAYR
23.8894	23.5876	23.4732	20.7487	19.5017	20.9407	S	2	___1	1	1.97515e-19	110.38	92.873	98.942	-0.2121	547260000	452	E1BD59	452	E1BD59	UID2375	E1BD59	KRKFKGRLKSVSREPSPAPGPNLEGSGLLPR
21.6415	22.1839	21.7427	19.4475	20.092	20.2876	S	3	___1	0.999998	2.91724e-129	177.85	129.51	177.85	-0.22599	449800000	142	P05059;A0A140T879;A0A3Q1NDZ8;Q3YE87	142;142;110;48	P05059;Q3YE87	UID24	P05059	KDAAEKRDDFKEVEKSDEDSDGDRPQASPGL;KDAAEKRDDSKEVEKSDEDSDGDRPQASPGL
22.0999	21.7711	21.826	20.4586	21.077	19.444	S	2	___1	0.999815	1.54975e-06	78.326	68.268	78.326	0.88287	45414000	131	Q58DQ8;E1BEA2	131;131	Q58DQ8	UID2401	Q58DQ8	NIPKRTDVKSQDVAISPQQQQCSKSYVDRHT
25.8201	26.7048	26.552	23.9383	25.4608	25.1583	S	2	___1	0.999968	0	301.59	284.19	288.57	-0.20121	2793800000	360	E1BEG2;A0A3Q1LPR0	360;337	E1BEG2	UID2402	E1BEG2	YGPMKGGSFGGRSSGSPYGGGYGSGGGSGGY
21.8218	22.2312	21.8578	20.3766	21.0057	21.0018	S	2	___1	0.999913	5.38892e-07	112.59	99.548	112.59	0.25206	169520000	137	E1BEH7	137	E1BEH7	UID2406	E1BEH7	PSYDVYNPFYKYQHVSPDLSRRFPPRSEATR
20.3422	21.4502	21.605	19.4736	18.7162	20.0313	S	2	___1	1	1.15489e-31	88.814	80.547	46.159	0.13764	1405100000	332	E1BEV0;G3N172	332;330	E1BEV0	UID2414	E1BEV0	PPPPAQPPKKPSPQPSPPRQAKRAVVSAPAP
23.5687	23.6307	22.4163	19.8324	20.3032	22.2735	S	3	___1	1	1.50414e-239	222.66	219.73	148.76	-0.63547	836580000	2	E1BFB9;A0A3Q1NHI6	2;60	E1BFB9	UID2417	E1BFB9	______________MSDNGDDTLASGDKEEI
20.9781	20.5854	21.0587	19.7334	19.8755	19.0692	S	2	___1	0.99515	0.00791545	63.473	50.846	63.473	0.95364	47022000	1279	A0A3Q1LLQ0;F1MPF7	1279;1319	A0A3Q1LLQ0	UID243	A0A3Q1LLQ0	SEDHQPRRRLRNRAQSYDIQAWKKQCQELLN
25.4861	25.6613	24.729	21.9748	20.5479	20.8244	S	3	___1	1	4.05596e-215	198.02	190.7	122.96	0.44188	1390900000	2711	F1MXS1;A0A3Q1LLS4;P48820	2711;2737;761	F1MXS1	UID250	F1MXS1	FGAQSTSKVGEDEDGSDEEVVHNEDIHFEPI
22.6195	20.7239	23.0876	20.5204	19.8013	19.7239	S	2	___1	0.966297	7.96894e-18	121.45	104.88	119.87	0.15453	313150000	100	E1BMU6	100	E1BMU6	UID2599	E1BMU6	PAALLRAHPACRRSESSGSLPNPADTRLRPG
22.7363	22.9911	22.9311	19.9457	20.2448	20.5892	S	2	___1	0.9972	1.43641e-51	115.12	91.044	45.257	0.15376	284470000	229	E1BNQ9	229	E1BNQ9	UID2619	E1BNQ9	AYYEFREEAYHSRSKSPPPPEEEVKDEEEDH
20.8316	22.0882	21.9578	20.0072	20.1529	20.2939	S	3	___1	0.998276	0.000456263	50.938	44.357	50.938	0.011582	18395000	1289	E1BNV7;A0A3Q1MGV9	1289;1290	E1BNV7	UID2620	E1BNV7	KSKPGIGPRAQERPDSPGGSTQIQRYRDPDT
29.4812	28.4836	28.7899	27.4626	26.5956	26.8307	S	3	___1	1	1.72956e-199	205.29	201.13	85.004	-0.011341	15946000000	352	E1BPW1	352	E1BPW1	UID2634	E1BPW1	AGPGKDQSCSGKGDLSDEDDENEFFDAPEII
24.293	24.1518	24.5237	23.8947	23.7246	23.8049	S	3	___1	0.912258	1.39565e-19	76.717	66.387	71.969	0.12205	1213400000	890	F1MD34	890	F1MD34	UID2666	F1MD34	DEDAGLPFEAAPEPPSPSSPDSVTELRGLLT
23.709	24.064	23.7673	23.3581	23.4727	23.302	S	2	___1	0.985723	3.98909e-61	181.71	164.04	91.858	0.23431	827070000	334	Q3B7P0;F1ME83	334;334	Q3B7P0	UID2678	Q3B7P0	READLREQRGLQRATSHQELVEIPARLLLSK
27.6879	27.8159	27.8855	26.8877	26.8154	27.0804	S	2	___1	1	1.95599e-202	211.5	191.8	211.5	-0.024274	9397600000	2421	P08169;F1MIE6	2421;2421	P08169	UID2754	P08169	RAADTLSALHGDEQDSEDEVLTLPEVKVRPP
22.8073	22.6521	21.7844	20.8511	20.9231	20.9336	S	2	___1	0.920805	1.72108e-08	88.019	77.962	82.248	2.3837	111840000	445	A0A3Q1LML5;F1MDL4;A0A3Q1M353	445;445;445	A0A3Q1LML5	UID277	A0A3Q1LML5	SSEDRNRMKTLGRRDSSDDWEIPDGQITVGQ
26.2761	25.2725	25.8373	23.8757	23.8668	23.9123	S	2	___1	1	3.3015e-176	244.27	230.18	199.7	0.043169	1620000000	383	Q6PZ03;F1MJZ9	383;383	Q6PZ03	UID2778	Q6PZ03	SLDSSDAERLERFFDSEDEDFEILSL_____
25.1999	24.5156	24.6598	23.2693	23.5218	23.384	S	2	___1	0.998291	0	294.14	278.32	294.14	-0.3737	2128100000	13	G3MXI3;F1MPK1;A6QQQ9	13;13;13	G3MXI3	UID2842	G3MXI3	___VDFSQRSFHRSLSSSSQSPGLSMSSSIY
22.4095	22.8204	22.7411	21.0832	21.0359	20.3551	S	2	___1	1	1.16782e-09	122.55	106.41	122.55	0.033243	338000000	1261	F1MQ21	1261	F1MQ21	UID2849	F1MQ21	PELEDEDVAPGGGRASPEVTLELERAMGRSE
27.3109	26.5201	27.1375	25.6889	26.2855	25.9111	S	2	___1	0.999994	0	262.55	250.63	262.55	-1.5317	4309800000	1496	F1MU48;A0A3Q1M2L8;A0A3Q1M9M6	1496;1456;1459	F1MU48	UID2918	F1MU48	KPPSKKPKKTSFDEDSDVDLFPSDLTTEPPS
21.3857	21.8609	21.8124	20.0695	21.0003	20.3367	S	2	___1	0.768097	6.91686e-06	74.141	56.929	42.242	-0.51858	22156000	570	Q3SZ63;F1MW06	570;570	Q3SZ63	UID2936	Q3SZ63	PKKKRKLSPKEEPLSSGPEEAAASKSSGSKK
23.3689	22.8812	22.3832	20.9746	20.1519	21.8826	S	3	___1	0.996812	7.32292e-13	73.603	61.289	67.78	0.46436	295030000	1025	F1MXH6	1025	F1MXH6	UID2948	F1MXH6	LGIPDENFEDHSAPPSPEEKDSGFFMLRKDS
21.986	22.1416	22.3007	20.9014	20.6745	20.183	S	2	___1	0.973834	1.17225e-17	108.34	95.237	101.15	-0.085484	139450000	339	A0A3Q1M2L9;A0A3Q1LP91;A0A3Q1LN16;F1MG15	339;920;937;985	A0A3Q1M2L9	UID297	A0A3Q1M2L9	LSGGRGGPAGLKKSHSSPSLNPDTSPVTAKV
22.2171	22.9685	23.1735	19.7794	20.276	21.3523	S	3	___1	1	0.00637452	54.199	42.987	54.199	0.050677	38636000	201	G3N0H4;F1MYU1	201;201	G3N0H4	UID2978	G3N0H4	SFRQRISTKNEEPVRSPERRDRKASANARKR
26.1396	25.7617	26.1111	25.1031	25.2754	23.9755	S	2	___1	0.999636	1.32878e-123	197.17	177.78	197.17	-0.058052	1592200000	551	F1MZU1	551	F1MZU1	UID2988	F1MZU1	EEVSNLKTLPKGLSASLPDLDSENWIEVKKR
24.5832	24.9592	24.8264	23.7771	24.1119	24.3431	S	3	___1	0.999711	5.07048e-46	118.43	106.37	117.83	-0.88348	991010000	144	F1MZU1	144	F1MZU1	UID2989	F1MZU1	TKNALPPVLATVNGQSPPEHSAPAKVVRAAV
24.5284	23.577	23.9042	20.1873	20.1904	20.3282	S	3	___1	0.999901	2.24781e-32	91.594	81.082	91.594	0.59309	198430000	1967	F1N169;A0A3Q1M057;A0A3Q1LMA3	1967;1959;1967	F1N169	UID3023	F1N169	VTGDDSMRMSHLKVGSAADIPINISETDLSL
24.1621	24.8707	24.9612	22.9076	22.9684	22.877	S	3	___1	1	1.34636e-05	109.42	73.085	76.01	-0.032479	579430000	1180	A0A3Q1LWG5;A0A3Q1NKL1;E1BFB0;A0A3Q1MT78;A0A3Q1M8L3;A0A3Q1LNC8;A0A3Q1N827	1180;1209;1217;1213;1229;1229;1229	A0A3Q1LWG5	UID307	A0A3Q1LWG5	PCGAFCSSELNERWRSLQQLAEERSQLLGSA
22.86	22.9293	22.9144	19.6809	20.938	19.8988	S	3	___1	1	3.10325e-37	127.92	113.4	48.848	-1.5869	676290000	232	F1N4S3;Q3T129	232;232	F1N4S3	UID3079	F1N4S3	REPSIFLLSPSRRSPSPEDPKWDKEVLDHVL
23.8389	23.9975	23.9508	23.2392	23.6308	23.4691	S	2	___1	0.997755	0	323.02	310.74	295.09	0.46962	802960000	13	F1N506;A0A3Q1LHC9	13;13	F1N506	UID3085	F1N506	___MAESSESFTLASSPGPRRRANEPLTSSP
26.8386	26.4892	26.097	25.6351	24.905	25.3169	S	4	___1	0.990914	2.19557e-239	219.93	206.69	140.34	-0.37587	3358000000	178	F1N6W2	178	F1N6W2	UID3102	F1N6W2	DDPFDDPPDLLIPDRSPEPTREQLDSGRIGA
22.2714	21.8988	21.7562	21.0025	21.2567	20.947	S	2	___1	0.973175	0.000288145	64.244	51.976	63.709	-0.0080715	83733000	109	F6RM04	109	F6RM04	UID3142	F6RM04	GRGGKASGDPGASGASPRASPLPPPPPPPGA
25.8629	24.8254	23.9045	20.222	20.58	20.8014	S	3	___1	1	1.37329e-36	138.55	121.25	52.784	0.26073	1123900000	176	G3MXD0	176	G3MXD0	UID3157	G3MXD0	NGFSKLEEPPELNRQSPNPRRGHAVPPTLVP
22.8366	22.3651	22.4045	20.651	21.8387	19.9544	S	2	___1	0.999861	1.63299e-86	176.04	150.72	171.08	-0.051326	144090000	130	G3N1L5	130	G3N1L5	UID3175	G3N1L5	AHDPWEPKPDWARAGSLSSEAAQEDTNGPLR
22.7336	23.0878	23.4854	20.7772	22.1695	20.7638	S	3	___1	1	6.80201e-84	202.92	176.38	90.316	-1.0561	625380000	226	G5E507;Q76LV1;Q3SZD6;G3N2V5	226;226;226;147	G5E507	UID3193	G5E507	YPITLYLEKEREKEISDDEAEEEKGEKEEED
23.7362	23.552	23.8128	22.6022	22.2539	22.54	S	3	___1	0.990733	5.44766e-84	131.81	120.68	131.81	-0.98973	280230000	2443	G5E630;B7TCH8;C0KTK9	2443;2410;2441	G5E630	UID3206	G5E630	RRPYTGNPQYTYNNWSPPVQSNETSNGYFLE
29.0658	28.358	28.9614	27.557	27.7163	27.8059	S	2	___1	0.999985	0	281.65	257.98	186.05	-0.011007	47080000000	28	O62654	28	O62654	UID3229	O62654	SYRRTFGGAPSFPLGSPLSSPVFPRAGFGTK
23.2472	23.5347	23.4748	21.7887	22.6539	22.0518	S	2	___1	1	0.000161195	134.25	77.989	116.52	-0.029383	300490000	104	Q0VBZ9;G3MZA0	104;104	Q0VBZ9	UID3312	Q0VBZ9	KKKFSFKKPFKLSGLSFKRNRKEGGGDSSAS
21.6057	20.6366	21.9247	19.5087	20.1764	19.6129	S	2	___1	0.948161	5.71504e-200	217.42	185.96	146.78	0.039813	141040000	18	Q0VCK1	18	Q0VCK1	UID3316	Q0VCK1	VTVTRTTVTTTMSSSSGLGSPTIVGSPRLLT
22.8351	22.095	22.7873	19.7124	20.3284	19.8371	S	2	___1	0.999897	7.99549e-98	185.33	147.14	137.44	0.45508	256050000	237	Q1LZ80	237	Q1LZ80	UID3357	Q1LZ80	GRDLFSLDSEDASPASPPLRSSGSLFPRQRK
21.2813	22.2169	21.9194	19.6037	19.8753	19.9259	S	3	___1	0.951596	1.05803e-14	81.297	73.675	81.297	-0.1404	30481000	382	Q1RMW2	382	Q1RMW2	UID3387	Q1RMW2	QATQEAPRPGQGSVPSPRTPTHSPDGGPGGG
22.3021	22.1327	21.7196	20.1806	20.6128	20.8045	S	2	___1	1	0.000354844	117.89	99.107	52.49	-0.002267	92781000	2	Q24JZ8;G5E532	2;2	Q24JZ8	UID3389	Q24JZ8	______________MSDFDEFERQLNENKQE
21.0537	22.4324	22.9562	19.7982	19.4496	20.9992	S	2	___1	1	3.01296e-123	197.14	181.38	122.1	-0.6561	289900000	699	Q28824;F1N269	699;691	Q28824	UID3396	Q28824	LGEKPEEEPKDEVEVSDDDEKEPEVDYRTVT
24.9274	24.5117	24.6696	23.741	24.3494	23.8323	S	2	___1	1	0	353.31	343.55	260.25	0.0023988	7971700000	19	Q29S11;A0A3Q1LNZ3	19;21	Q29S11	UID341	Q29S11	PVRNRKVVDYSQFQESDDADEDYGRDSGPPA
22.5823	22.2295	22.1624	20.2312	20.8285	20.2525	S	2	___1	1	0.000109492	81.239	69.221	81.239	0.491	53516000	499	Q3MHW6	499	Q3MHW6	UID3463	Q3MHW6	SPEHKATEEDPKEAESPV_____________
20.387	21.243	20.8987	19.9891	20.0601	19.7604	S	2	___1	1	2.62203e-08	101.89	71.884	101.89	0.19496	49876000	160	A0A3Q1MB77;A0A3Q1MSN1;F1MSQ8;A0A3Q1LSQ0;A0A3Q1LP00	160;160;343;343;343	A0A3Q1MB77	UID349	A0A3Q1MB77	SPTLRPRGGPLARQHSPPLSAQGSYRFDPDL
24.0678	24.2253	24.2452	23.8361	23.524	23.7667	S	3	___1	1	9.01018e-101	158.62	146.54	158.62	-1.0876	464650000	87	Q3T0C8	87	Q3T0C8	UID3513	Q3T0C8	SPSPLRLQLDRPQAASPGQANGESSLEVLAT
23.0295	24.546	24.172	21.8345	22.6939	22.6404	S	2	___1	1	8.9975e-25	130.61	113.11	124.51	-0.11833	297420000	14	Q3ZBT6	14	Q3ZBT6	UID3529	Q3ZBT6	__MSDSGEQNYGERESRSASRSGSAHGSGKS
22.9864	22.3474	22.2289	21.2633	22.0077	21.1415	S	2	___1	1	5.32419e-58	145.69	133.95	109.04	0.14369	97254000	14	Q58DT8	14	Q58DT8	UID3546	Q58DT8	__MDRMCEERAAEDGSDEEDPDATEAPARIR
27.3245	27.4895	27.2791	26.7908	25.6064	26.5185	S	3	___1	1	0	265.07	255.52	256.71	0.28101	20273000000	166	Q5E9A1	166	Q5E9A1	UID3553	Q5E9A1	SNIQENTQTPTVQEESEEEEVDETGVEVKDI
22.4189	20.8247	22.6299	20.359	19.2971	20.0062	S	2	___1	0.992459	2.08037e-09	97.203	82.784	97.203	-0.41186	179160000	289	Q5E9Y2	289	Q5E9Y2	UID3558	Q5E9Y2	LIQRRKQKMMEKLASSCPDLPSQTDKKCS__
27.92	27.387	27.837	26.6081	26.6819	26.5436	S	3	___1	0.999989	0	264.48	258.93	264.48	-0.013197	6435500000	51	Q5EAE6	51	Q5EAE6	UID3567	Q5EAE6	TREEKDKDDQEWESPSPPKPTVFISGVIARG
20.7428	21.5029	21.3133	20.2685	20.0828	20.015	S	2	___1	1	1.28169e-13	141.08	124.88	40.589	-1.9509	145580000	181	V6F957;Q9TS87	181;181	V6F957	UID3579	V6F957	SQLQEGKHVIGLQMGSNRGASQAGMTGYGRP
23.0627	23.3836	22.9651	21.5515	20.827	19.5626	T	3	___1	1	1.06813e-23	111.67	100.25	54.259	0.87514	50138000	428	A0A3Q1M0I2;E1BF92	428;428	A0A3Q1M0I2	UID3737	A0A3Q1M0I2	AYMLVYRLQTRERPGTPIQVPAFLQELVDRD
24.8895	24.1743	24.527	22.9763	23.0032	22.7521	T	2	___1	0.999996	1.20514e-284	263.09	244.99	263.09	0.16284	1065700000	445	A0A3Q1MI34;Q2TBG2;F1N579	445;470;470	A0A3Q1MI34	UID3794	A0A3Q1MI34	PPPAAAPTPTPPTRKTPESFLGPNAALVDLD
28.4429	27.78	28.3853	27.4878	27.3133	26.6432	T	3	___1	0.999473	3.78779e-280	227.77	215.91	227.77	0.062317	14836000000	906	A0A3Q1MSB2;G3MWT9	906;823	A0A3Q1MSB2	UID3813	A0A3Q1MSB2	SASVTEPLEQAEGEATPPSEEVLEREVVAEE
29.0196	28.4707	28.4132	27.5971	27.3842	27.6522	T	2	___1	0.99991	1.73495e-184	231.06	224.59	219.58	0.063707	22855000000	185	A0A452DIU2;A0A3Q1N5A9;P00517;A0A3Q1LVC4;A0A3Q1LUR5;A6QNX4;A0A3Q1M8C0;E1BEN2;A0A452DJE2;A0A452DJ97;P05131	192;193;198;186;198;201;203;221;244;185;198	A0A452DIU2;A0A452DJ97;P05131	UID3829	A0A452DJ97	VTDFGFAKRVKGRTWTLCGTPEYLAPEIILS
22.6469	23.3518	23.3592	20.7323	22.2422	21.1707	T	2	___1	0.945439	6.67498e-71	181.58	163.49	169.37	-0.36195	151500000	1789	A0A3Q1NAK9;F1MEW3;Q28869;A0A3Q1MC49;A0A3Q1MQE4	1789;1961;273;485;511	A0A3Q1NAK9	UID3833	A0A3Q1NAK9	REHAKARVDHGAEIITQSPGRSSVASPRRLS
22.4355	22.1942	21.5708	20.9176	20.8416	20.5712	T	3	___1	1	7.13626e-08	87.932	75.956	76.768	-0.30832	269280000	3970	A0A3Q1NE82;F1MCK2;A0A3Q1MHT0	3970;3909;3970	A0A3Q1NE82	UID3838	A0A3Q1NE82	PKADIDISGPKVDIDTPDIDIHGPEGKLKGP
22.3268	22.6453	22.3185	20.2455	21.7004	20.6102	T	2	___1	1	5.80796e-05	104.79	70.074	40.496	0.33719	134550000	155	G3MZ17;A5PK74	155;155	G3MZ17	UID3877	G3MZ17	LVEAHTPAARLVEAHTPPARLVEASALPARL
21.2059	20.8629	22.3131	19.8475	20.274	19.8448	T	2	___1	0.999004	2.09386e-05	66.965	57.532	66.965	-1.1515	25126000	267	A6QNN9;F1MMB0	267;267	A6QNN9	UID3881	A6QNN9	NSHKSNQNSETPAQATPPEEKIKTLDKAGVL
21.8074	20.9216	21.1875	19.8075	20.3031	19.3448	T	2	___1	0.999968	0.000362873	131.11	72.509	131.11	-0.48833	35773000	1877	F1MX66	1877	F1MX66	UID3984	F1MX66	CIYPSSLMKPFAKSVTPLSFKVLEQ______
21.0807	22.1419	22.2341	19.3724	20.6485	19.7739	S	2	___1	1	7.28983e-08	97.69	82.658	48.527	0.44642	60804000	4	A0A3Q1LPX4;Q3ZC79;F6RJG0	4;46;55	A0A3Q1LPX4	UID403	A0A3Q1LPX4	____________MPGSLPLNAEACWPKDVGI
23.8919	23.5147	23.7504	22.564	19.6997	20.7783	S	4	___1	0.999568	4.23187e-43	97.446	81.949	81.128	-0.29364	658400000	495	A0A3Q1LPX4;Q6PTA0;Q3ZC79;F6RJG0	495;226;537;546	A0A3Q1LPX4	UID405	A0A3Q1LPX4	GVGLVHPSTTAEHIPSPAKKVPRLPATAAEP
25.0484	24.4031	24.8486	24.0632	24.1787	24.0546	Y	2	___1	0.947606	3.62935e-13	140.16	128.67	120.76	-0.045966	1017600000	216	A0A3Q1LMN7;G3N1T2;A0A3Q1MT31;A0A059UE90;A6H7A9;A0A3Q1NDU7;A0A059UMC6;F1MIC3;A6QLB8;A0A3S5ZPG7;A0A3Q1LJI4	216;216;216;216;216;216;216;216;279;279;279	A0A3Q1LMN7	UID4094	A0A3Q1LMN7	FGSAKQLVRGEPNVSYICSRYYRAPELIFGA
22.3824	22.0191	22.495	19.8906	20.1619	19.3162	Y	2	___1	1	0.0315907	42.743	16.805	42.743	-0.8859	21205000	180	F1MU84	180	F1MU84	UID4123	F1MU84	HFGPYDNKARPNIPVYRDQEMVGRFYEEFPI
21.2754	23.7517	23.7944	20.8381	20.0544	20.4376	S	2	___2	0.988051	8.16828e-206	248.67	204.68	72.819	-1.0478	224910000	1454	Q9GLM4;A0A1P8NW33;A0A3Q1LRQ8;A0A3Q1MT62;A0A3Q1LZP3;A0A3Q1M746;E1BNT5;A0A3Q1LS30;A0A3Q1NDB6;A0A3Q1LLE9;A0A3Q1LL60;A0A3Q1MND0;A1A4J4	1286;1286;1454;1344;1363;1366;1384;1287;1287;1296;1321;1165;201	Q9GLM4;A0A3Q1LRQ8	UID4180	A0A3Q1LRQ8	VASPGSPSLGRHLGGSGSVVPGSPSLDRHVP
21.4342	21.5635	21.6673	19.6338	19.4415	20.7991	S	2	___1	1	4.48632e-05	116.03	73.602	40.616	-0.031224	98914000	513	A0A3Q1N008;A0A3Q1LQG2;A0A3Q1LQB6;A0A3Q1LZ24;F6QP30;B0JYK1;A0A3Q1N839;A0JNH4;A0A3Q1NLN3	513;535;580;463;486;486;522;204;451	A0A3Q1N008	UID425	A0A3Q1N008	PNGDKPQKRPEKRRQSLGGFFKGLGPKRMLD
24.732	24.0662	24.2363	23.2812	23.6716	23.3839	S	2	___2	1	1.17452e-123	211.13	186.28	121.99	0.12443	7312200000	144	A0A3Q1MVG1;A0A3Q1LLV8;A0A3Q1M8S2;F1N1R8	144;144;161;158	A0A3Q1MVG1	UID4385	A0A3Q1MVG1	KEDSHSNDQSPQIRASPSPQPSSQPLQIHRQ
24.732	24.0662	24.2363	23.2812	23.6716	23.3839	S	2	___2	1	1.8495e-123	208.79	192.53	121.99	0.12443	4235800000	146	A0A3Q1MVG1;A0A3Q1LLV8;A0A3Q1M8S2;F1N1R8	146;146;163;160	A0A3Q1MVG1	UID4386	A0A3Q1MVG1	DSHSNDQSPQIRASPSPQPSSQPLQIHRQTQ
24.7289	25.2799	24.9792	23.7974	24.5098	23.7063	S	3	___2	0.999283	1.14031e-56	121.26	115.47	102.03	0.13593	1207300000	16	A0A3Q1LNJ9;F1MQT2;Q5E9Q9;Q0VC65	16;20;22;22	A0A3Q1LNJ9	UID4453	A0A3Q1LNJ9	MALDKQERISYTPPESPVPSYASSTPLHVPV
23.7604	23.792	24.2637	21.2721	19.8312	22.0972	S	3	___2	0.999898	3.98161e-16	71.608	64.733	44.955	-0.12958	596430000	681	E1BB50;A0A3Q1LPF6;G5E518	681;681;681	E1BB50	UID4514	E1BB50	LTDLPLPPELPGGDPSPPDSPEPKAITPPQQ
23.7604	23.792	24.2637	20.8456	20.1828	22.0972	S	3	___2	0.999941	2.97208e-06	50.229	42.783	44.955	-0.12958	271700000	685	E1BB50;A0A3Q1LPF6;G5E518	685;685;685	E1BB50	UID4515	E1BB50	PLPPELPGGDPSPPDSPEPKAITPPQQPYKK
23.1858	23.5087	23.873	20.8773	21.1803	20.2912	S	2	___2	1	2.90947e-10	99.451	76.594	43.798	-0.35514	83094000	445	A0A3Q1MSZ5;A0A3Q1LQQ3;A0A3Q1N603;F1MKX7	445;463;499;499	A0A3Q1MSZ5	UID4573	A0A3Q1MSZ5	GSPSPRGGIKRKADDSDSEPEPEDNVRLWEA
23.1858	23.5087	23.873	20.8773	21.1803	20.2912	S	2	___2	1	2.90947e-10	99.451	76.594	43.798	-0.35514	83094000	447	A0A3Q1MSZ5;A0A3Q1LQQ3;A0A3Q1N603;F1MKX7	447;465;501;501	A0A3Q1MSZ5	UID4574	A0A3Q1MSZ5	PSPRGGIKRKADDSDSEPEPEDNVRLWEAGW
23.8066	23.7269	23.6759	22.6539	22.7806	22.6525	S	2	___2	1	1.15779e-77	154.47	138.5	96.591	-0.17163	1206200000	132	Q08E18;Q9XSK7;G3X6L4;A0A3Q1M0D3	132;132;132;132	Q08E18	UID4930	Q08E18	EATEGDGDKKGNAEGSSDEEGKLVIDEPTKE
23.8066	23.7269	23.6759	22.6539	22.7806	22.6525	S	2	___2	1	1.15779e-77	154.47	138.5	96.591	-0.17163	1206200000	133	Q08E18;Q9XSK7;G3X6L4;A0A3Q1M0D3	133;133;133;133	Q08E18	UID4931	Q08E18	ATEGDGDKKGNAEGSSDEEGKLVIDEPTKEK
25.1383	24.9677	24.9819	24.1398	23.4187	23.4131	S	2	___2	0.997878	5.63497e-202	238.19	216.13	184.88	-0.13027	1551000000	934	A0A3Q1M0D6;F1MI03;A0A3Q1MP73	934;934;934	A0A3Q1M0D6	UID4939	A0A3Q1M0D6	AVTSPVQSHSGFSSPSPSRMTSKTPPRQSRS
23.7414	24.8145	25.0164	22.7529	19.6353	20.655	S	2	___2	0.997382	0.000112024	79.466	64.079	45.207	0.55797	581700000	1101	A0A3Q1M0D6;F1MI03;A0A3Q1MP73	1101;1101;1101	A0A3Q1M0D6	UID4970	A0A3Q1M0D6	SCSRSSSPVAELAPRSPTRGELSASPRLKSE
23.7414	24.8145	25.0164	22.7529	20.897	20.422	S	2	___2	0.997228	0.00110273	71.279	55.907	70.134	0.79217	392150000	1110	A0A3Q1M0D6;F1MI03;A0A3Q1MP73	1110;1110;1110	A0A3Q1M0D6	UID4971	A0A3Q1M0D6	AELAPRSPTRGELSASPRLKSEISPEQSRSQ
21.7693	22.9504	22.7276	21.0056	20.7177	19.9965	S	3	___1	0.99953	3.24753e-05	66.874	51.282	56.708	0.5044	193790000	229	A0A3Q1LSS3;A0A3Q1MKR0;Q2TA49	229;226;242	A0A3Q1LSS3	UID524	A0A3Q1LSS3	PSLASAIAGAKLRKVSKQEEASAGPVAPKAE
21.9768	22.8473	22.7866	19.1907	19.771	20.1892	S	2	___2	0.999894	2.08141e-109	207.97	187.24	202.15	0.6448	1191400000	302	A0A3Q1MA06;F1MS38;Q3SYX0;A0A3Q1M9W0;A0A3Q1LW82	302;318;330;330;361	A0A3Q1MA06	UID5255	A0A3Q1MA06	MPSASMTRLMRSRTASGSSVTSLEGARSRSH
25.1	25.0077	25.1067	24.9771	24.9859	24.9052	S	2	___1	0.999616	0	396.49	379.34	233.46	0.086085	2933600000	918	A1A4I4;A0A3Q1LSW8;F1MFG6	918;924;930	A1A4I4	UID526	A1A4I4	VSNFDEEFTGEAPTLSPPRDARPLTATEQAA
22.8528	21.074	23.7125	19.7108	19.5212	20.1034	S	3	___2	0.999986	1.28137e-29	119.23	97.012	119.23	-0.4509	305840000	629	G3MYP5;A0A3Q1M9Z4	629;761	G3MYP5	UID5267	G3MYP5	QKGAAPLPARELALSSPEDLTQDFEELKREE
22.0503	22.7975	23.2263	19.9497	20.7816	21.4682	S	3	___2	0.999065	1.41755e-29	117.26	108.66	107.47	0.077733	207060000	408	A0A3Q1MBT4;F1N4J5	408;457	A0A3Q1MBT4	UID5341	A0A3Q1MBT4	ADWQEPLGPPARRWRSLPSSPEFLHQEACPF
22.0503	22.7975	23.2263	19.1818	20.0652	20.4841	S	3	___2	0.952491	5.86957e-08	69.605	59.756	50.426	-0.8593	78202000	412	A0A3Q1MBT4;F1N4J5	412;461	A0A3Q1MBT4	UID5342	A0A3Q1MBT4	EPLGPPARRWRSLPSSPEFLHQEACPFVGRE
25.5221	25.4482	25.5988	23.8401	24.0765	22.9371	S	2	___2	1	0.000382406	85.924	68.891	45.28	0.052213	1044300000	387	E1BP16;A0A3Q1MP80;A0A3Q1MSC8	387;387;387	E1BP16	UID5596	E1BP16	PPKRTSSPPRKTRRLSPSASPPRRRHRPSPP
20.8652	21.5196	21.4942	20.0379	20.6517	19.6653	S	2	___2	0.994627	6.16e-55	154.69	141.51	150.37	-0.017389	177610000	422	A0A3Q1N3Q6;A0A3Q1N2J5;A0A3Q1MRD9;Q3MHP6;F1MYS7	422;422;420;422;422	A0A3Q1N3Q6	UID5640	A0A3Q1N3Q6	WRSEETQERERSRTGSESSQTGTSATSGRNA
23.6671	23.6784	24.1871	21.4752	20.5392	22.3948	S	3	___2	0.920453	1.24288e-16	74.393	60.127	57.736	1.2895	217260000	888	A0A3Q1MSB2;G3MWT9	888;805	A0A3Q1MSB2	UID5660	A0A3Q1MSB2	VDGTRAITNIEERAPSWISASVTEPLEQAEG
24.331	23.5649	23.7094	20.1281	20.2782	19.8974	S	3	___2	1	5.18448e-202	219.65	205.95	158.83	0.39179	1715000000	1394	A0A3Q1MTY6;F1N1S2	1394;1268	A0A3Q1MTY6	UID5730	A0A3Q1MTY6	PDSESPIEKVLSPLRSPPLIGSESAYESFLS
24.331	23.5649	23.7094	20.9399	20.4392	20.4642	S	3	___2	1	4.11088e-113	142.6	132.17	140.73	0.15907	1464400000	1390	A0A3Q1MTY6;F1N1S2	1390;1264	A0A3Q1MTY6	UID5735	A0A3Q1MTY6	DEPVPDSESPIEKVLSPLRSPPLIGSESAYE
23.7989	23.141	23.3562	20.0396	20.057	19.9681	S	3	___2	0.999999	3.17311e-23	80.93	71.344	60.876	-0.098471	658800000	534	A0A3Q1MY78;Q08DA0	534;570	A0A3Q1MY78	UID5767	A0A3Q1MY78	DAQRRAGEFPVREDLSDLTDEDAGPVQPPAP
21.6791	21.078	22.4029	19.503	19.8004	19.804	S	2	___2	0.973055	3.98629e-07	70.412	62.022	70.412	-0.080292	34600000	1670	A0A3Q1N4H7;E1BP50	1670;1544	A0A3Q1N4H7	UID5806	A0A3Q1N4H7	LFQDSTEPRASQTPSSDEEVVEEPQNRRTRV
22.9299	22.8597	22.3433	19.8903	20.3249	20.6717	S	2	___2	1	4.10918e-05	68.919	51.111	52.823	-0.98878	83077000	108	Q3ZBP4;Q2KIA1;A0A3Q1N582	108;148;161	Q3ZBP4	UID5824	Q3ZBP4	SSHLAPPNPDKQFLISPPASPPVGWKQVEDA
22.9299	22.8597	22.3433	20.7887	21.0578	20.5327	S	2	___2	1	4.10918e-05	68.919	51.111	52.823	-0.98878	106470000	112	Q3ZBP4;Q2KIA1;A0A3Q1N582	112;152;165	Q3ZBP4	UID5825	Q3ZBP4	APPNPDKQFLISPPASPPVGWKQVEDATPVI
23.3973	23.1842	23.252	21.1208	20.9067	20.8524	S	2	___2	1	0	317.97	317.97	240.14	-0.17113	6358300000	211	A0A3Q1NE82;F1MCK2;A0A3Q1MHT0	211;211;211	A0A3Q1NE82	UID5891	A0A3Q1NE82	VDVETQPGKTVIRLPSGSGAGSPTTASTVDI
23.3973	23.1842	23.252	20.199	20.9203	20.1477	S	2	___2	0.999959	0	354.36	326.68	280.19	-0.13315	6364500000	217	A0A3Q1NE82;F1MCK2;A0A3Q1MHT0	217;217;217	A0A3Q1NE82	UID5892	A0A3Q1NE82	PGKTVIRLPSGSGAGSPTTASTVDIRAGSIS
23.0351	23.308	22.5986	20.0225	21.5948	20.3816	S	2	___2	0.998474	2.06523e-71	176.23	149.27	121.99	0.086515	916510000	385	A0A3Q1NHX1;F1MQG6;A0A3Q1M5U2	385;385;345	A0A3Q1NHX1	UID5916	A0A3Q1NHX1	EREIKSSKGLEEKSKSPSPPQLTEDVAKAPV
23.0351	23.308	22.5986	21.1683	21.5948	19.7314	S	2	___2	0.999978	1.95223e-26	130.06	107.05	130.06	-0.20318	453000000	387	A0A3Q1NHX1;F1MQG6;A0A3Q1M5U2	387;387;347	A0A3Q1NHX1	UID5917	A0A3Q1NHX1	EIKSSKGLEEKSKSPSPPQLTEDVAKAPVVL
23.3013	23.4102	22.9826	20.2622	21.9346	20.168	S	2	___2	0.99997	1.09428e-29	150.22	127.89	148.41	0.070522	691340000	465	A0A452DIN5;E1BFE9	465;466	A0A452DIN5	UID6003	A0A452DIN5	QSRSRTPSHIPSRTPSPAPTPLPSSRRSSMG
22.88	23.0773	22.979	22.1016	22.618	22.2456	S	3	___2	0.99973	9.54997e-20	94.403	86.013	94.403	-0.067398	685730000	358	G3N2J1;P29172;A0A452DJJ9;A0A452DIT6	358;403;554;572	G3N2J1	UID6008	G3N2J1	NAKAKTDHGAEIVYKSPVVSGDTSPRHLSNV
23.7413	22.6023	23.1546	19.4943	20.7876	20.306	S	2	___2	1	0.0127621	46.926	32.962	43.791	0.71174	100070000	264	A0A452DJ79	264	A0A452DJ79	UID6020	A0A452DJ79	GPRARGKHGDWREAHSMAENRESRGTVEAEL
23.7413	22.6023	23.1546	20.3408	20.4392	19.7932	S	2	___2	1	0.0127621	46.926	32.962	43.791	0.71174	100070000	271	A0A452DJ79	271	A0A452DJ79	UID6021	A0A452DJ79	HGDWREAHSMAENRESRGTVEAELDPVEYTL
27.0813	27.156	27.0764	26.1326	26.7334	26.5823	S	2	___2	1	2.28667e-257	279.62	253.61	214.23	0.14933	38970000000	899	A4IFK4	899	A4IFK4	UID6121	A4IFK4	VVDSDTVQAHAARAHSPTPSLPAGWKYSSNV
27.0813	27.156	27.0764	26.1326	26.7334	26.5823	S	2	___2	0.999999	1.03162e-110	216.34	201.31	203.74	0.12873	6873600000	903	A4IFK4	903	A4IFK4	UID6122	A4IFK4	DTVQAHAARAHSPTPSLPAGWKYSSNVRAPP
25.6248	24.6312	25.4268	23.2224	22.3049	22.7799	S	3	___2	0.973033	2.16124e-96	125.87	121.63	84.529	0.25788	14670000000	774	A4IFK4	774	A4IFK4	UID6143	A4IFK4	KPAVKSSSSQPVTPVSPLWSPGVAPAQPPAF
25.6248	24.6312	25.4268	23.2224	22.3049	22.7799	S	3	___2	0.979057	7.1506e-131	146.42	142.31	82.266	0.04133	6469600000	778	A4IFK4	778	A4IFK4	UID6144	A4IFK4	KSSSSQPVTPVSPLWSPGVAPAQPPAFPTSN
24.1052	22.3704	24.332	20.5471	22.0088	20.8725	S	3	___2	0.999968	6.72288e-13	75.773	62.731	75.773	-0.18199	503270000	494	A5D7G6	494	A5D7G6	UID6158	A5D7G6	YLGDDMKRENPPVEDSSDEDDKRNPGNLYDK
24.1052	22.3704	24.332	21.0468	22.0088	20.4013	S	3	___2	0.999968	6.72288e-13	75.773	62.731	75.773	-0.18199	503270000	495	A5D7G6	495	A5D7G6	UID6159	A5D7G6	LGDDMKRENPPVEDSSDEDDKRNPGNLYDKA
21.4226	23.5594	23.3835	19.9287	20.3315	21.1754	S	3	___1	0.776464	3.44498e-26	84.369	79.464	63.433	0.084065	256360000	96	A0A3Q1MZA6;A0A3Q1LVN5;A0A3Q1LYM9;E1BJD2	96;96;96;96	A0A3Q1MZA6	UID638	A0A3Q1MZA6	EDSSNVDLPYIPAENSPTRQQFHSKPVDSDS
23.6777	23.1123	23.1448	22.5433	22.7676	22.3814	S	2	___1	0.993409	3.23221e-11	131.06	113.96	105.95	0.66172	192000000	778	A0A3Q1LX56;E1BHU1;A0A3Q1LFY9;A6QP77	778;842;842;844	A0A3Q1LX56	UID692	A0A3Q1LX56	GKTPQVRTASAPTKASPKKGAAPVPPGKAGP
23.8627	23.8956	23.449	20.1061	21.2211	22.4521	S	3	___2	0.999814	3.05695e-22	84.035	62.11	73.126	0.36443	191360000	1609	F1MKC7	1609	F1MKC7	UID6921	F1MKC7	PPQSRLLQYRQIQTRSPPAAPSPPSGADHST
23.8627	23.8956	23.449	20.3412	20.1998	22.4521	S	3	___2	0.919549	1.22109e-10	61.228	53.563	44.021	0.18876	106090000	1615	F1MKC7	1615	F1MKC7	UID6922	F1MKC7	LQYRQIQTRSPPAAPSPPSGADHSTHFPNFT
25.7879	25.4474	25.353	24.2495	25.1196	24.0462	S	2	___2	0.999101	5.5992e-83	185.14	175.46	161.19	-0.28167	1456800000	407	F1MYG5;Q3SZI2	407;407	F1MYG5;Q3SZI2	UID7093	F1MYG5	SPTSQRSRGRASSHSSQTQSGSSVTKKRKLE
23.7911	23.5068	23.9803	20.0282	20.2801	22.4453	S	3	___2	1	3.10325e-37	127.92	113.4	48.848	-1.5869	592960000	230	F1N4S3;Q3T129	230;230	F1N4S3	UID7211	F1N4S3	SIREPSIFLLSPSRRSPSPEDPKWDKEVLDH
23.7911	23.5068	23.9803	19.6226	20.2868	22.4453	S	3	___2	1	3.10325e-37	127.92	113.4	48.848	-1.5869	676290000	232	F1N4S3;Q3T129	232;232	F1N4S3	UID7212	F1N4S3	REPSIFLLSPSRRSPSPEDPKWDKEVLDHVL
24.0074	23.6904	23.9536	20.6079	20.7756	19.7258	S	3	___2	0.999553	6.16825e-127	155.61	144.21	116.28	0.23214	733410000	187	F6PXE3;Q17QZ6	187;244	F6PXE3	UID7260	F6PXE3	DENKSLEETLHTVDLSSDDELPHDEEALEDS
21.2448	22.1888	22.2836	20.3159	19.9024	19.9866	S	3	___2	0.927177	2.0867e-07	52.268	43.909	51.871	0.43038	81686000	566	G5E6Q2	566	G5E6Q2	UID7341	G5E6Q2	VPSPDSNSKSHPDPGSPICDTVSPALPTGES
26.727	26.3953	27.3838	24.4699	24.5469	24.3684	S	2	___2	0.999985	0	281.65	257.98	186.05	-0.011007	47080000000	28	O62654	28	O62654	UID7362	O62654	SYRRTFGGAPSFPLGSPLSSPVFPRAGFGTK
26.727	26.3953	27.3838	24.4699	24.5469	24.3684	S	2	___2	0.970979	2.18682e-123	178.72	156.56	155.11	0.15869	10930000000	32	O62654	32	O62654	UID7364	O62654	TFGGAPSFPLGSPLSSPVFPRAGFGTKGSSS
20.9241	23.4987	22.8804	20.0303	20.053	20.1817	S	2	___1	0.903185	1.27715e-98	171.71	152.89	171.71	0.51375	89749000	375	A0A3Q1MDT3;A1A4K6;A0A3Q1LZ16	375;375;376	A0A3Q1MDT3	UID758	A0A3Q1MDT3	SPHAPDLSALLCRNSSLGSPSNLCGSPPGSI
27.6987	26.722	27.0633	25.6941	25.7943	25.5368	S	2	___2	1	0.000190268	115.92	72.638	111.31	0.030799	3320600000	189	Q3MHR5	189	Q3MHR5	UID7592	Q3MHR5	SSVSRSRSRSRSRSRSRSPPPVSKRESKSRS
27.6987	26.722	27.0633	25.6941	25.7943	25.5368	S	2	___2	0.999999	0.000190268	115.92	72.638	109.96	-0.20516	3320600000	191	Q3MHR5	191	Q3MHR5	UID7593	Q3MHR5	VSRSRSRSRSRSRSRSPPPVSKRESKSRSRS
22.4218	23.4638	23.5348	19.4698	19.717	21.1994	S	3	___1	0.988738	4.30945e-24	86.552	77.251	62.663	0.53665	1006900000	160	A3KMX4;A0A3Q1LZ35;F6Q4T4	160;170;170	A3KMX4	UID762	A3KMX4	VDQQEPVSPVVSPQQSPPASPHTWRKHNRHP
23.6968	24.4819	24.3596	22.6341	23.5123	23.3515	S	2	___1	0.998553	2.09323e-60	174.39	128.96	157.5	-0.023746	831340000	222	A6QR39;A0A3Q1LZL1;A0A3Q1LG07;A0A3Q1MAH8;A0A3Q1LUW9;A0A3Q1MQ81;F1MI97	222;300;404;375;376;404;410	A6QR39	UID77	A6QR39	EGYQDGRDRMIHRSTSQGSINSPVYSRHSYT
21.9768	22.8473	22.7866	20.5788	20.3708	21.1851	T	2	___2	0.994207	0.000562859	67.153	57.2	65.225	0.79008	217300000	300	A0A3Q1MA06;F1MS38;Q3SYX0;A0A3Q1M9W0;A0A3Q1LW82	300;316;328;328;359	A0A3Q1MA06	UID7903	A0A3Q1MA06	GYMPSASMTRLMRSRTASGSSVTSLEGARSR
23.6671	23.6784	24.1871	19.153	19.9029	22.3948	T	3	___2	0.999473	3.78779e-280	227.77	215.91	227.77	0.062317	14836000000	906	A0A3Q1MSB2;G3MWT9	906;823	A0A3Q1MSB2	UID7946	A0A3Q1MSB2	SASVTEPLEQAEGEATPPSEEVLEREVVAEE
23.7989	23.141	23.3562	19.9814	20.4569	20.2455	T	3	___2	0.999998	1.70378e-16	75.248	64.617	60.876	-0.098471	645880000	537	A0A3Q1MY78;Q08DA0	537;573	A0A3Q1MY78	UID7955	A0A3Q1MY78	RRAGEFPVREDLSDLTDEDAGPVQPPAPPKP
24.7038	24.0454	23.6449	22.754	21.7691	19.9816	T	3	___2	0.800738	5.39478e-114	164.62	153.63	125.49	-0.077348	414350000	296	Q0VCZ7;A0A3S5ZP82;A0A3Q1M4D8	296;296;302	Q0VCZ7	UID7982	Q0VCZ7	VRTPSMEAEPEAPSPTRASPTFSSALQRSSP
23.3013	23.4102	22.9826	21.3439	21.9346	20.4356	T	3	___2	0.951158	4.29249e-07	62.303	51.151	43.895	0.024873	183120000	463	A0A452DIN5;E1BFE9	463;464	A0A452DIN5	UID7984	A0A452DIN5	DGQSRSRTPSHIPSRTPSPAPTPLPSSRRSS
22.5107	21.4786	21.9105	20.3512	20.6992	20.9243	S	2	___1	0.853196	0.0185821	40.475	29.577	40.475	-0.28931	21440000	202	Q08E18;Q9XSK7;G3X6L4;A0A3Q1M0D3	202;202;202;202	Q08E18	UID799	Q08E18	GERPLPVEAEKNSTPSEPGSGRGPPQEEEEE
22.9734	23.2905	22.8101	20.8221	20.5051	20.4702	T	3	___2	0.993234	7.90749e-39	107.23	99.61	63.726	0.26002	184330000	1365	E1BLR9	1365	E1BLR9	UID8070	E1BLR9	TGSKKSLLSHEFQDETDTEEETLYSSKH___
22.9734	23.2905	22.8101	19.8152	20.0855	20.5244	T	3	___2	0.99099	1.94832e-45	118.01	110.39	63.726	0.26002	207060000	1367	E1BLR9	1367	E1BLR9	UID8071	E1BLR9	SKKSLLSHEFQDETDTEEETLYSSKH_____
25.7491	25.0528	25.8224	24.5258	24.7919	23.9972	S	2	___1	1	5.33169e-18	134.56	127.34	101.89	-0.20652	2184700000	2440	A0A3Q1M0D6;F1MI03	2440;2440	A0A3Q1M0D6	UID822	A0A3Q1M0D6	APSQSALPPAQDRPRSPVPSAFSDQSRSLLA
20.787	21.424	21.5488	20.677	20.2291	20.2706	Y	2	___2	1	0.00688098	52.693	6.8133	52.693	-0.26837	7417300	47	E1BNJ8	47	E1BNJ8	UID8254	E1BNJ8	PGQQEELPRDQVTADYPGCPRSGLEKKVSLD
23.0065	23.1272	22.3362	20.2456	20.6382	20.5339	S	2	___1	1	7.61992e-85	205.27	177.07	88.421	0.29356	805610000	569	A0A3Q1M0U3;A0A3Q1LGV7;Q29RN1;A0A3Q1LIZ0;A6QLW6	569;497;522;571;572	A0A3Q1M0U3	UID858	A0A3Q1M0U3	EPRVRLCDDGPQLPASPRLPTARLVCRPSSP
27.2507	27.0897	27.0188	26.6971	26.2623	26.5042	S	2	___1	1	0	498.76	498.76	365.61	0.83893	11961000000	576	A0A3Q1M0V1;Q3MHM6;F1MM34;A0A3Q1MLR1;A0A3Q1M9M0	576;641;641;645;654	A0A3Q1M0V1	UID864	A0A3Q1M0V1	RKAVLMIRTPEELDDSDFETEDFDVRSRTSV
21.6501	22.2863	22.0099	20.9937	20.9641	20.5759	S	2	___1	0.999991	0.00449388	95.502	75.22	93.649	-0.50983	172080000	234	A0A3Q1M1P0;A0A3Q1MAG3;A0A3Q1M087;A0A3Q1MSW4;O97790	234;234;234;234;234	A0A3Q1M1P0;A0A3Q1MAG3	UID874	A0A3Q1MAG3	PGDGERGPRPMRKSFSQPGLRSLAFRKEFQD
23.5679	24.4786	24.0538	22.2745	22.718	22.3838	S	3	___1	0.842238	8.0379e-45	129.72	116.1	63.573	-0.42576	239910000	1318	A0A3Q1MJ52;A0A3Q1M1S4;A0A3Q1NGG7;F1N032;A0A3Q1NBE4	1318;1269;1318;1318;1333	A0A3Q1MJ52	UID877	A0A3Q1MJ52	SGATSTFIHSLERRSSLPLDHGPPAQESPGS
23.2497	22.2264	23.3101	21.6286	21.8227	22.0445	S	2	___1	0.999146	3.01502e-107	174.82	162.9	123.43	-0.19339	195570000	238	A0A3Q1M2J9;Q0Z7W6	238;245	A0A3Q1M2J9	UID924	A0A3Q1M2J9	LKKVEEEQEADVEDVSEEESESKEGANKDFA
21.7122	20.9988	20.8917	20.4369	19.9443	19.9041	S	2	___1	0.941709	1.56388e-05	88.101	74.071	64.82	-0.89715	38431000	54	A0A3Q1M2U3;F1N6C4;A0A3Q1M2P8;E1BCX9;Q29RL8	54;54;71;73;71	A0A3Q1M2U3	UID927	A0A3Q1M2U3	SAKALYEQRKNYARDSVSSVSDISQYRVEHL
21.58	21.6442	21.8473	19.5774	19.9388	20.1481	S	2	___3	0.999361	2.18535e-07	91.518	76.004	91.518	-0.24352	86270000	371	A0A3Q1MAG2	371	A0A3Q1MAG2	UID9431	A0A3Q1MAG2	PSPSYQRTITPPLRRSASPYPSHSLASPQRK
21.58	21.6442	21.8473	20.6535	20.3664	21.107	S	2	___3	0.999552	2.18535e-07	91.518	76.004	91.518	-0.24352	86270000	373	A0A3Q1MAG2	373	A0A3Q1MAG2	UID9432	A0A3Q1MAG2	PSYQRTITPPLRRSASPYPSHSLASPQRKQS
21.58	21.6442	21.8473	19.7722	20.7289	20.3481	S	2	___3	0.999812	2.18535e-07	91.518	76.004	91.518	-0.24352	67290000	382	A0A3Q1MAG2	382	A0A3Q1MAG2	UID9433	A0A3Q1MAG2	PLRRSASPYPSHSLASPQRKQSPPRHRSPVR
21.9873	21.699	21.5407	21.1647	20.9872	20.2319	S	3	___1	0.888656	0.00607494	47.532	33.274	47.532	-0.36699	16567000	223	A0A3Q1M3G8;A0A3Q1NFU0;A0A3Q1M694;F1MBM9;A0A3Q1M662	223;197;141;223;194	A0A3Q1M3G8	UID949	A0A3Q1M3G8	RTGWFPSNYVREVKPSEKPVSPKSGTLKSPP
22.6382	22.123	22.7597	19.2864	19.8322	20.8696	S	2	___1	1	0.000353542	63.29	51.424	63.29	0.40044	22591000	687	A0A3Q1M3G8;A0A3Q1NFU0;A0A3Q1M694;F1MBM9	687;691;694;776	A0A3Q1M3G8	UID950	A0A3Q1M3G8	PSDEEFALRKSSRKESAPQVLLPEEEKIIVE
21.6126	21.8331	21.7427	20.2837	20.9162	19.8793	S	2	___1	0.970472	3.14338e-11	105.14	86.305	99.927	-0.41784	79382000	100	A0A3Q1M3I7	100	A0A3Q1M3I7	UID952	A0A3Q1M3I7	RAPERGVRLSLPRASSLNENVDHSALLKLGT
24.1635	22.9457	23.2643	20.7337	20.9819	20.7101	S	2	___3	1	8.21753e-24	103.39	83.181	103.39	-0.4324	778740000	1246	A0A3Q1MTY6;F1N1S2	1246;1120	A0A3Q1MTY6	UID9844	A0A3Q1MTY6	LEIKDTVSPVLDEKLSPPKSPSLSPSPPSPI
24.4422	22.9457	23.2643	21.3014	20.9926	20.4671	S	3	___3	0.953696	8.21753e-24	85.998	79.771	47.251	0.081337	607540000	1250	A0A3Q1MTY6;F1N1S2	1250;1124	A0A3Q1MTY6	UID9845	A0A3Q1MTY6	DTVSPVLDEKLSPPKSPSLSPSPPSPIEKTP
24.4422	22.9457	23.2643	19.799	19.3133	20.178	S	3	___3	0.825519	1.96487e-16	85.006	78.07	50.029	0.35152	368360000	1252	A0A3Q1MTY6;F1N1S2	1252;1126	A0A3Q1MTY6	UID9846	A0A3Q1MTY6	VSPVLDEKLSPPKSPSLSPSPPSPIEKTPLG
24.4422	22.9457	23.2643	21.7523	20.5806	20.2601	S	2	___3	0.99981	6.0184e-71	184	171.08	141	-0.32657	352520000	1254	A0A3Q1MTY6;F1N1S2	1254;1128	A0A3Q1MTY6	UID9847	A0A3Q1MTY6	PVLDEKLSPPKSPSLSPSPPSPIEKTPLGER
24.4422	22.9457	23.2643	20.256	20.3559	21.2972	S	2	___3	0.999993	3.16455e-197	253.16	234.9	253.16	0.12606	1800900000	1259	A0A3Q1MTY6;F1N1S2	1259;1133	A0A3Q1MTY6	UID9849	A0A3Q1MTY6	KLSPPKSPSLSPSPPSPIEKTPLGERSVNFS
21.3505	20.2007	20.191	22.3238	21.5369	21.8957	S	3	___3	0.99973	9.54997e-20	94.403	86.013	94.403	-0.067398	685730000	358	G3N2J1;P29172;A0A452DJJ9;A0A452DIT6	358;403;554;572	G3N2J1	UID10141	G3N2J1	NAKAKTDHGAEIVYKSPVVSGDTSPRHLSNV
19.5718	20.3664	20.4259	22.3238	21.5369	21.8957	S	3	___3	0.92768	1.452e-15	86.732	80.156	45.941	-0.092401	227650000	362	G3N2J1;P29172;A0A452DJJ9;A0A452DIT6	362;407;558;576	G3N2J1	UID10142	G3N2J1	KTDHGAEIVYKSPVVSGDTSPRHLSNVSSTG
20.4645	20.4157	19.0881	22.3238	21.5369	21.8957	S	2	___3	0.935894	4.36611e-22	158.86	143.19	140.01	0.0096155	262900000	366	G3N2J1;P29172;A0A452DJJ9;A0A452DIT6	366;411;562;580	G3N2J1	UID10143	G3N2J1	GAEIVYKSPVVSGDTSPRHLSNVSSTGSIDM
20.3667	21.9371	22.1652	23.3325	23.3231	22.8852	S	2	___1	0.993044	9.78037e-25	126.63	105.79	92.8	0.38265	183730000	692	E1BK57;A0A3Q1M881	692;712	E1BK57	UID1070	E1BK57	LNSRSSTLSSSSVSLSPKLCPEKEAATSELQ
21.2366	20.3757	19.7684	22.8105	22.2017	22.2343	S	2	___1	0.9945	6.4592e-08	98.582	83.322	98.582	-0.028365	133780000	190	A5D9H5;A6H6Y0;A0A3Q1M8I4	190;190;238	A5D9H5	UID1080	A5D9H5	MKTKEPVKKIFVGGLSPDTPEEKIREYFGGF
21.3657	20.9163	20.1488	22.1327	21.6213	22.3971	S	3	___1	1	1.10212e-05	73.208	61.768	43.794	-0.61281	102630000	307	A0A3Q1M8Y2;F1MCL7;B6Z9Q5	307;311;307	A0A3Q1M8Y2	UID1097	A0A3Q1M8Y2	SGPVWYVPDKRRAPPSPPPPPPPLRRDSFAA
20.3299	20.6285	19.6391	22.3756	22.6871	22.5528	S	2	___1	0.999901	1.34994e-50	169.54	148.08	135.47	-0.39033	535700000	133	L7R5X3;A5D989;A0A3Q1M9K4;A0A452DIM3;L7R4Y6	133;133;133;490;533	L7R5X3	UID1114	L7R5X3	SSPAHRATTPQTQHVSPMRQVEPPSRKAATA
23.982	24.4294	24.0951	24.9704	24.5634	24.8873	S	2	___1	1	1.08492e-154	223.76	208.22	80.975	0.77257	3381300000	2	A0A3Q1MA06;F1MS38;Q3SYX0;A0A3Q1M9W0;A0A3Q1LW82	2;2;2;2;33	A0A3Q1MA06	UID1121	A0A3Q1MA06	______________MSRELQDVDLAEVKPLV
20.5728	19.4891	19.9496	22.4802	22.5199	21.4883	S	2	___1	1	2.69381e-45	115.76	109.39	114.02	0.4008	217760000	1245	G3MYP5;A0A3Q1M9Z4	1245;1377	G3MYP5	UID1139	G3MYP5	EPQKEEVLQIPDRGLSPEEAESLSVLSVVSP
20.6627	20.3502	21.0782	22.3238	21.5369	21.8957	T	3	___3	0.893318	2.28746e-27	160.52	144.86	47.397	0.077745	298990000	365	G3N2J1;P29172;A0A452DJJ9;A0A452DIT6	365;410;561;579	G3N2J1	UID12118	G3N2J1	HGAEIVYKSPVVSGDTSPRHLSNVSSTGSID
20.5234	21.0037	20.5161	21.3959	21.4622	21.283	S	2	___1	0.837331	5.61455e-11	88.507	81.619	88.507	-0.42023	32932000	102	F1MW73;A0A3Q1MCK6;A6QPE4;F1MJF9	102;221;65;65	F1MW73	UID1233	F1MW73	LILSDTENKSSETPSSPSPLNLPGARSEMEE
21.2151	21.1114	20.7547	24.7318	23.1668	24.7315	S	3	___1	0.778565	7.27344e-11	74.123	59.509	64.845	0.35253	220150000	44	A6QLJ2;A0A3Q1MFK9	44;44	A6QLJ2	UID1286	A6QLJ2	SPRTQESCGIAPLTPSQSPKPEARGPQQAPF
20.3785	20.5537	21.1874	22.8297	24.0838	22.9109	S	2	___1	0.999981	1.46028e-13	141.58	115.46	95.273	0.83712	565570000	723	A0A3Q1MJU5;F1MFZ9;A0A3Q1NN09;A0A3Q1M366	723;775;865;646	A0A3Q1MJU5	UID1364	A0A3Q1MJU5	HTSMDLPKLASDDRPSPPRGLVAAYSGESDS
19.3983	21.2173	19.9398	23.6221	23.841	23.2917	S	3	___1	0.868268	1.0118e-10	65.155	52.959	57.351	1.4172	121490000	834	E1BLV9;A0A3Q1MKW7;G3N322;A0A3Q1MXQ4	834;841;845;893	E1BLV9	UID1393	E1BLV9	RLRSVGAPTVTPNPASGPSPPQKPLRRALSG
19.6758	22.1751	21.1681	23.6447	23.6724	23.3637	S	4	___1	0.927704	2.30829e-11	65.248	58.296	50.705	0.021445	125550000	14	F1MJ19;A6QQS6;A0A3Q1MM42;A1L582	14;14;14;14	F1MJ19	UID1418	F1MJ19	__MANENHGSPREEASLLSHSPGTSSQSQPC
20.5964	20.7413	20.6037	23.1616	22.3198	22.09	S	3	___1	0.974145	1.05042e-06	71.535	55.943	68.88	0.14633	128460000	1248	A0A3Q1MMP5;A0A3Q1NAV9;E1BNT2	1248;1255;1255	A0A3Q1MMP5	UID1424	A0A3Q1MMP5	ERFKERRDTALYKSLSVPAAGSAKPSPPPRS
20.5855	21.9556	19.7122	22.8927	22.5384	22.9541	S	3	___1	0.997835	4.26945e-107	170.56	135.95	133.1	-0.12434	290910000	44	A0A3Q1MNN2;F1MZC0;A6QPH7	44;44;44	A0A3Q1MNN2	UID1443	A0A3Q1MNN2	AAANAMSRSPRAASGSPARPATVLGTMEMGR
20.0134	20.7544	20.6046	23.626	24.9885	23.7609	S	2	___1	1	0.00422108	107.69	36.314	107.69	-0.47596	365980000	429	E1BP16;A0A3Q1MP80;A0A3Q1MSC8	429;429;429	E1BP16	UID1478	E1BP16	TPQQSNRTRKSRVSVSPGRTSGKVTKHKGTE
20.3303	21.2557	19.9522	22.552	22.6352	22.5008	S	2	___1	0.95197	6.44663e-07	74.786	64.998	65.225	-0.26216	90658000	186	A0A3Q1MR22;E1BKT9	186;186	A0A3Q1MR22	UID1497	A0A3Q1MR22	VRRASSKGGGGYTCQSGSGWDEFTKRLTSEC
21.3291	20.0218	20.6156	24.1035	24.7642	23.9869	S	3	___1	0.825766	3.48347e-15	113.53	88.638	107.72	0.16597	485320000	854	E1BAV9;A0A3Q1N141	854;914	E1BAV9	UID1648	E1BAV9	EEEAPSDRAPPARPSSPPLSSWERVSRLMEE
21.6221	20.074	22.2574	24.1061	23.9876	23.7532	S	2	___1	1	1.83106e-38	132.64	122.54	119.68	0.22268	852320000	353	A0A3Q1N9S5;Q3T0D0;A0A3Q1NEH2	353;379;289	A0A3Q1N9S5	UID1719	A0A3Q1N9S5	QGGSGYDYSYAGGRGSYGDLGGPIITTQVTI
20.1482	20.286	19.2883	22.4007	22.4647	22.571	S	2	___1	0.906022	1.06115e-182	215.51	197.76	205.62	0.69254	130730000	2	A0A3Q1ND55;F1MVP8;A5PJL6	2;2;2	A0A3Q1ND55	UID1734	A0A3Q1ND55	______________MSESNLAALSDGLEGQV
20.802	20.039	19.2778	21.2181	21.6028	22.5194	S	3	___1	0.889291	1.0517e-13	65.315	51.775	65.315	0.44805	42202000	374	A0A3Q1ND60;A2VDZ6;G5E5E8	374;376;445	A0A3Q1ND60	UID1735	A0A3Q1ND60	PVFGEPPALPHAGAVSLGEGQGSEVDVSDLG
22.9314	23.1612	23.3181	23.8373	23.6718	23.6912	S	2	___1	0.999981	5.81543e-72	172.9	154.16	166.92	-0.21074	679920000	239	A0A3Q1NKP5;F1MRD0;Q862P9;G8JKX4;P60712;P62739;A5D7J0;A0A452DJE4;Q58DT9;P63258;Q5E9B5;F1MKC4	240;239;118;239;239;241;241;204;241;239;240;240	A0A3Q1NKP5;F1MRD0;G8JKX4;P60712;P62739;P63258;Q5E9B5	UID1809	P63258	ENEMATAASSSSLEKSYELPDGQVITIGNER;EQEMATAASSSSLEKSYELPDGQVITIGNER;EQEMVSTAASSSLERSYELPDGQVITIGNER
20.8574	20.7233	19.9094	26.9902	26.2617	26.4949	S	3	___1	1	1.01288e-278	236.28	221.02	225.23	0.16752	6005200000	102	P07516;A0A3Q1NKY1	102;103	P07516	UID1811	P07516	ESHLQSISNLGENQASEEEDELGELRELGYP
20.478	20.9386	19.7079	22.9603	22.9561	22.6623	S	2	___1	1	1.83855e-08	105.03	94.123	66.285	0.19133	206250000	456	F1N565;F1N567;Q3ZC82;A0A3Q1NMZ1	456;490;515;545	F1N565	UID1818	F1N565	HLVQTRDLVQPDKPASPKFIVTLDGVPSPPG
23.9316	22.644	23.2238	24.7733	24.4194	24.7903	S	3	___1	1	4.90717e-31	111.65	95.952	98.132	0.057359	729960000	251	F1CYZ1;A0A3Q1NNL3	251;250	F1CYZ1	UID1820	F1CYZ1	PVANGNSLNKVIPAKSPPPPAHSAQLGAPSR
19.4757	20.7385	19.6511	23.0426	22.9734	23.0043	S	3	___1	0.999975	6.19881e-16	71.472	64.52	66.879	0.27483	182920000	578	E1BBG2;A0A452DIW6	578;578	E1BBG2	UID1881	E1BBG2	RTPQASPGLAPNSRGSPGPPPAKPCSGTAPT
21.1447	20.3502	19.5816	22.6748	22.8898	22.6027	S	2	___1	0.960451	4.63131e-05	64.275	42.879	55.261	-0.33818	101270000	260	A0A3Q1LJS6;A6QLT3;A0A3Q1ME92;A0A3Q1M2V2;A0A3Q1MG72;A0A3Q1N459	260;260;260;260;260;260	A0A3Q1LJS6	UID192	A0A3Q1LJS6	LDKLSSPAAFLPACNSPSKEMKEIPFNEDPN
27.3583	27.4576	27.409	28.4181	28.0348	28.0991	S	3	___1	0.971686	0	265.13	243.25	125.11	0.291	25052000000	608	A4IFK4	608	A4IFK4	UID1998	A4IFK4	GNQPATPFSPSRNVTSPIADFPAPPPYSAVT
20.429	20.5248	22.7494	23.8815	24.3651	23.6184	S	3	___1	0.999988	6.40446e-75	138.11	118.38	121.86	-0.113	786950000	79	A0A3Q1MBW4;A0A3Q1LK90;A0A3Q1N855;A4FUC8	79;79;76;79	A0A3Q1MBW4	UID205	A0A3Q1MBW4	FHVARWFRHVTAILGSPPAARPPCGLQATGG
20.8988	19.9741	21.1791	22.663	22.5599	22.953	S	2	___1	0.999994	9.94538e-12	116.51	99.299	83.869	-0.30382	379200000	604	A5PJP2	604	A5PJP2	UID2062	A5PJP2	SQDRKSASREKRSVVSFDEVKESRKSRDSES
24.2127	24.3292	23.9375	24.901	24.7887	25.3053	S	2	___1	1	6.83837e-13	165.15	89.327	40.475	-0.05662	1207700000	104	A5PJQ6;F6QJJ8	104;128	A5PJQ6	UID2064	A5PJQ6	ESPAASLPRMKKRDFSLEQLRQYDGSRNPRI
26.3358	25.9525	26.1108	26.6068	26.6277	26.3585	S	2	___1	1	0	345.35	325.96	337.71	0.10823	39646000000	122	A6QNJ7	122	A6QNJ7	UID2122	A6QNJ7	IIRKIKAAGGIILTASHCPGGPGGEFGVKFN
20.3434	20.9198	19.8534	24.2749	24.303	24.3412	S	3	___1	0.999989	4.4603e-06	91.969	79.798	89.136	-0.2161	244110000	105	A6QPM1;G3MWU7	105;481	A6QPM1	UID2132	A6QPM1	TTALVDPAVRWQRPPSPPPSPRAAAEAEPAQ
20.0697	20.0878	20.7842	21.7572	21.8045	22.0398	S	2	___1	1	7.12626e-05	77.078	55.849	77.078	-0.31717	37964000	15	A6QQN2	15	A6QQN2	UID2143	A6QQN2	_MEMEKEFEQIDRAGSWAAIYQDIRHEASDF
20.9141	20.0168	20.4745	22.6092	22.0809	22.3533	S	2	___1	0.999994	1.25406e-08	104.17	82.617	104.17	1.5969	155500000	426	A7MBK6;F6RJL7	426;693	A7MBK6	UID2197	A7MBK6	DPNWKNFQKPGTWRGSLDESSLGFGYPKFIS
23.0227	22.803	22.9827	23.2081	24.032	23.6861	S	2	___1	1	2.66246e-42	170.18	60.103	147.87	0.33435	516920000	114	A7YY55	114	A7YY55	UID2204	A7YY55	RPLFLAPDFDRWLDESDAEMELRAKEEEQLN
21.068	20.384	21.2248	21.6532	21.6933	21.96	S	2	___1	1	6.54379e-05	101.3	82.163	51.531	0.15397	103900000	431	F1MDQ6;D5HSX1	431;431	F1MDQ6	UID2272	F1MDQ6	HAKRSMSSWKLSKALSLEMIQLKEKVARFSS
20.1018	19.9415	20.1029	22.1064	22.0336	21.0337	S	3	___1	0.803405	2.02118e-13	62.489	52.778	62.489	-0.76398	12354000	307	E1B9A8	307	E1B9A8	UID2296	E1B9A8	DSPCPVSPSPAPASVSPRTPSKDIFDFNLSS
21.9296	20.7545	19.8303	22.3006	22.5503	23.0351	S	2	___1	0.999826	7.0356e-49	151.04	124.92	122.08	-0.10079	328080000	190	E1BAP3	190	E1BAP3	UID2322	E1BAP3	GLTMTLRETIQKGRLSPVSSDSLTPQIKDKE
20.46	21.9993	22.1963	23.8898	22.9804	23.4395	S	2	___1	0.975215	7.40052e-06	111.86	75.522	108.9	0.93187	120940000	606	E1BCH5	606	E1BCH5	UID2354	E1BCH5	DNVDTGDKEKKQITTSPITVRKNKKDEERRE
22.5925	21.7583	22.6602	23.4735	23.4207	22.9829	S	2	___1	0.999999	6.2728e-11	124.12	104.85	114.87	0.019895	215300000	261	E1BE68	261	E1BE68	UID2399	E1BE68	DLEINSKTTISNLQVSPKSEDISKFDWLDLD
25.422	24.9271	25.4675	25.869	25.8286	25.6856	S	2	___1	0.999992	9.11989e-22	145.95	114.6	131.12	-0.19293	1851600000	295	E1BFX6	295	E1BFX6	UID2438	E1BFX6	HRHPPGGGGGGQRSLSPGGAALGYRDYRLQQ
21.4006	20.7608	21.2141	23.2849	22.8577	21.8106	S	3	___1	0.993776	4.61185e-11	65.171	57.082	54.582	1.1525	143070000	614	E1BI70	614	E1BI70	UID2494	E1BI70	IAKERRGGRGHQVHKSWPISISDSEASLDPS
20.0125	20.1416	20.8543	22.8979	23.4917	22.2154	S	3	___1	0.997686	1.80448e-06	62.781	52.092	53.188	0.052762	86677000	1042	E1BIF6	1042	E1BIF6	UID2495	E1BIF6	SFDIPTGSLRDSRAQSPVSGSNVAHFTSAAT
24.2111	24.7669	24.443	24.9507	25.1561	25.1516	S	2	___1	1	2.14957e-207	266.97	252.47	182.03	-0.046956	5717200000	1198	E1BIS6	1198	E1BIS6	UID2506	E1BIS6	GPAELPTEPPRFGRHSPFGSQQFYAQREVIF
22.2741	20.2104	20.4343	23.284	23.0684	23.4072	S	2	___1	1	5.65833e-33	133.98	114.62	57.288	-0.60992	492690000	99	G3N1X6;E1BLD0	99;97	G3N1X6	UID2574	G3N1X6	ESPGFESRSPGFVPPSPEFAPRSPESDSQSP
20.0328	19.5277	20.2904	22.804	23.0865	22.6962	S	3	___1	0.951098	1.22051e-184	197.35	173.29	197.35	0.2436	829770000	62	E1BMU6	62	E1BMU6	UID2596	E1BMU6	LRAGPEAQEVLPVEDSRPGAASPPPERELCG
24.8935	24.9643	25.0092	25.337	25.8043	25.4007	S	3	___1	0.995641	2.5302e-172	174.6	168.2	144	0.26368	1186500000	611	E1BPA1	611	E1BPA1	UID2626	E1BPA1	RSNSVASEKDYSPGDSPPGTPPASPLSSAWH
23.1406	23.168	23.1174	23.3163	23.5598	23.6529	S	2	___1	1	3.52829e-16	145.61	101	123.76	-0.042907	433270000	48	G3X807;G3N081;P62803;A0A3Q1MEZ8;E1BBP7;A0A3Q1LM20;G3N2B8;E1B9M9;A0A3Q1MH02;A0A3Q1MJQ1;A0A452DJ35;A0A3Q1NHG3;A0A3Q1M8Q4;E1BLC2;A0A3Q1N666;A0A452DJB2;A0A3Q1LMV7;A0A452DJJ1;A0A3Q1MFY5;A0A452DJ40;A5D792;G3MYX0;A0A3Q1MDT7;A0A3Q1M1Z1;A0A3Q1MEY7	43;48;48;48;48;48;48;48;48;48;48;48;48;48;48;48;48;48;48;48;48;48;48;48;48	G3X807;A0A3Q1MDT7;A0A3Q1MEY7	UID263	A0A3Q1MDT7	PAIRRLARRGGVKRISGLIYEETRGVLKVFL
20.7456	19.9043	20.1761	29.3788	29.258	23.5256	S	2	___1	0.895941	1.39192e-71	172.2	152.63	55.452	-2.6089	20550000000	79	Q3T149;E9RHW1;A0A1C9EIX6;A0A1C9EIX3;A0A1B0Z542;G3X7S2;Q58DP7	79;79;79;79;79;79;79	Q3T149	UID2648	Q3T149	IEGPAYNRALSRQLSSGVSEIQQTADRWRVS
21.4615	20.8148	20.7516	22.3139	21.8064	22.2469	S	3	___1	1	1.75937e-19	93.226	82.872	91.655	0.27536	624090000	462	F1MEK3	462	F1MEK3	UID2693	F1MEK3	RRKILTQRRERYRQRSPSPAVAPAPAAPTGP
20.3278	20.1765	20.2781	22.2357	22.6471	21.783	S	3	___1	0.999983	5.23462e-09	77.681	69.031	71.527	0.3096	108530000	71	Q862R3;Q3T003;F1MHJ6	71;71;71	Q862R3	UID2743	Q862R3	KSSGEIVYCGQVFEKSPLRVKNFGIWLRYDS
20.9227	20.845	21.0484	23.7381	22.3714	23.8669	S	2	___1	1	9.41048e-22	166.45	117.47	166.45	0.01381	497120000	788	F1MJB0	788	F1MJB0	UID2773	F1MJB0	HFSKSLRPNLNGRRISDPQVFSKEVQTEAVD
22.1797	22.4412	22.0867	22.5769	22.7792	22.7172	S	3	___1	1	3.77386e-11	87.802	77.605	61.612	-0.76781	171020000	627	F1MRH9	627	F1MRH9	UID2869	F1MRH9	EPLTAARRARLQKRNSVELAGLAHGLEGLRL
21.4445	21.051	20.9995	21.9573	22.5012	21.9544	S	2	___1	1	0.00112562	105.1	32.871	48.423	0.14368	109740000	384	F1MRW8;J9JH84	384;403	F1MRW8	UID2871	F1MRW8	SPCTPPKRLPDGRVLSPLIIKSTPRNLNRSL
21.5475	20.9884	21.9217	22.5486	22.5647	22.1757	S	2	___1	0.869792	5.80072e-20	116.96	97.383	116.96	-0.60165	69374000	1072	F1MTG3	1072	F1MTG3	UID2882	F1MTG3	GSPRGFVAQLTDGATSPDGRQPPLRAAGGAE
20.1053	20.4465	19.6238	20.9858	21.0137	20.7075	S	2	___1	0.998278	0.00507208	72.2	48.524	56.359	-0.73522	45750000	16	F1MTR1	16	F1MTR1	UID2887	F1MTR1	MPHEDQPSLQRPRYGSIVDDERLSAEEMDER
20.2099	20.3717	20.4374	24.5957	24.394	24.5222	S	3	___1	0.999995	1.06686e-74	135.47	124.86	135.47	0.69078	655360000	658	F1MFT9;A2VDL5;A0A3Q1MA02;A0A3Q1MFX5;A0A3Q1M554;A0A3Q1LRR1;A0A3Q1LMW0	658;658;609;658;647;658;658	F1MFT9	UID289	F1MFT9	SSDPSLNEKWQEHRRSLELSTLAGPGEEPVE
21.139	21.5173	22.3279	22.7239	23.2335	22.9767	S	2	___1	0.999737	0.0039596	97.277	73.091	97.277	-0.04384	311680000	451	F1MVE1	451	F1MVE1	UID2932	F1MVE1	PEDSPVHVTCSQRSQSLPILKNAPPGIFPKC
24.7439	24.3356	24.6424	25.0662	25.7199	25.5553	S	4	___1	0.986601	0	220.44	210.94	136.03	-0.49786	1760800000	1514	F1N0Y1	1514	F1N0Y1	UID2999	F1N0Y1	LEDLGPQTGTSPGRLSPDFAEELRSLEPPPS
20.5812	19.0475	20.2082	23.0923	21.0136	23.684	S	4	___1	0.999993	3.76687e-44	89.628	76.615	88.381	-1.3834	298040000	5	G3N166	5	G3N166	UID3174	G3N166	___________MANNSPALTGNSQPQHQAAA
20.2227	20.6012	20.2489	22.17	22.0815	21.0378	S	2	___1	0.996308	8.53536e-10	97.129	79.321	97.129	-0.19922	189990000	266	G3X7R1;Q0VCA5	266;266	G3X7R1	UID3191	G3X7R1	EDILFIKEQITGPPESPIKDASKWLYKGRPK
21.1327	20.3971	20.3165	22.1024	23.2296	22.2474	S	2	___1	0.999999	8.43795e-14	102.38	81.508	102.38	-0.15362	182020000	271	G5E5X0	271	G5E5X0	UID3204	G5E5X0	EKPAGVWTTASSQRVSPGLPSAGPENGALPR
22.1561	22.3391	20.7331	23.4665	23.3953	23.3604	S	2	___1	0.990034	1.52339e-84	164.01	140.05	126.07	-1.2465	387320000	210	P62261;A0A3Q1MP67;A0A3Q1M119	210;218;210	P62261	UID3276	P62261	AKAAFDDAIAELDTLSEESYKDSTLIMQLLR
22.8886	20.1006	20.9117	23.764	23.4129	23.703	S	2	___1	0.974278	1.39367e-43	154.72	132	120.29	-0.17455	347690000	205	Q0VCT3	205	Q0VCT3	UID3319	Q0VCT3	LRGQEHKYLLGEAPVSPSSQKLKRKAEQDPE
20.4067	20.4879	20.6019	21.7036	20.9224	22.2474	S	2	___1	1	1.55446e-17	106.28	90.888	95.666	-0.054992	217640000	320	A0A3Q1LNU3;A8E4N8	320;347	A0A3Q1LNU3	UID333	A0A3Q1LNU3	NGSLGSGDMDGLPKNSPNNISGISNPPGTPR
20.3018	22.4248	22.0463	24.7094	25.3829	24.3422	S	3	___1	0.984273	5.02982e-64	140.09	109.67	100.42	0.1703	1309800000	185	Q3SYT9	185	Q3SYT9	UID3480	Q3SYT9	PPKGVTIPYRPKPSSSPVIFAGGQDRYSTGS
20.4273	20.1605	20.9832	23.1355	22.4769	22.5653	S	3	___1	0.989082	1.22137e-06	69.122	63.912	62.966	-0.55316	105240000	503	Q3SZ56	503	Q3SZ56	UID3488	Q3SZ56	YECLIRPLLSTVHPASPPLLCTREDVEVAES
20.2653	21.842	20.6717	22.569	22.6098	22.476	S	2	___1	0.993638	0.000138178	77.789	71.549	70.488	-0.3115	75188000	552	Q5E9Z3;Q3SZP7	552;552	Q5E9Z3	UID3502	Q5E9Z3	AASLNSNDVFILKTQSCCYLWCGKGCSGDER
20.6766	21.2445	20.7424	22.7142	22.447	23.123	T	3	___1	0.810976	8.16714e-11	83.31	77.051	65.753	-0.12378	172260000	1322	A0A3Q1N9U7;F1MV51;A0A3Q1MUQ9;A0A3Q1LPA1;A0A3Q1LMC7	1322;1440;1450;1458;1491	A0A3Q1N9U7	UID3652	A0A3Q1N9U7	LPDSPGQTMPPSRSKTPPPPPPPPPQTVQTK
19.7288	20.085	20.7496	22.3191	23.1263	22.4413	T	2	___1	1	8.29208e-07	119.27	88.927	91.937	0.11764	370940000	2086	A0A3Q1M0D6;F1MI03;A0A3Q1MP73	2086;2086;2086	A0A3Q1M0D6	UID3725	A0A3Q1M0D6	RSATPPATRNHSGSRTPPVALNSSRMGCFSR
23.2013	23.0209	23.3504	23.7213	24.1868	23.7335	T	3	___1	0.999928	1.35666e-10	95.428	73.871	81.665	-0.38375	374630000	398	A0A3Q1MUW9;Q58DG6;A0A3Q1M2Q0	398;417;423	A0A3Q1MUW9	UID3743	A0A3Q1MUW9	THLPNIKVHAYFAPVTPPPSVGGSRQRFCRC
19.8323	20.4009	21.0408	24.9494	24.2939	24.8482	T	2	___1	0.999739	6.92135e-36	135.89	114.59	126.48	0.11338	733170000	501	A0A3Q1MLW1;A0A3Q1MQ69;Q95L46;F2Z4C6	501;539;508;508	A0A3Q1MLW1	UID3797	A0A3Q1MLW1	QITMIPPSAQPPRTQTPPLGQTPQLGLKTNP
24.606	22.7845	24.3944	26.3875	25.7139	25.4474	T	2	___1	1	9.01989e-93	167.9	154.92	100.97	-1.4411	4876000000	18	A7MAZ5	18	A7MAZ5	UID3884	A7MAZ5	ETAPVAPAAPAPAEKTPVKKKAKKSGVAAGK
20.5189	19.853	19.4139	21.08	21.6422	21.9472	T	3	___1	1	7.14511e-05	93.345	74.134	45.33	0.11432	123060000	1246	E1BB52	1246	E1BB52	UID3909	E1BB52	QDDLIQHQDMRLLELTPEPDRPRILPPDQRP
21.798	20.7712	20.4508	23.6384	23.7313	23.9557	T	3	___1	0.99726	6.59369e-09	79.511	59.13	64.845	0.44241	299500000	388	F1MQK9	388	F1MQK9	UID3970	F1MQK9	QSSTELDKPVPASALTPPRMSRPTDSPGEER
20.4983	19.9317	20.91	21.9586	22.3814	21.7938	T	2	___1	0.999934	0.000687597	71.241	54.215	71.241	-0.38553	80306000	8	F1MUZ3	8	F1MUZ3	UID3982	F1MUZ3	________MSSILPFTPPIVKRLLGWKKGEQ
23.252	23.0174	22.8116	23.7899	24.309	23.7512	T	2	___1	1	8.47848e-76	210.64	199.18	105	-0.24061	376650000	254	Q3SZC6;F1MZ46	254;264	Q3SZC6	UID3995	Q3SZC6	EEEEESGKGEKRKRETDDEGEDD________
20.4581	20.5048	21.2379	22.2422	22.1225	22.8999	T	4	___1	0.999999	0.000152559	71.558	56.789	65.716	-0.82608	262290000	537	F6RM04;Q0V8I6;Q3MHV8	537;186;203	F6RM04	UID4016	F6RM04	TRHRNLDADLRVRDRTPPHLLYSDRERTFLE
25.6925	25.9623	25.6987	25.9993	26.3013	26.1553	T	3	___1	1	0	261.28	240.91	149.99	-0.097515	4931500000	15	Q08E58	15	Q08E58	UID4050	Q08E58	_MQADPTPERSSRVLTPDPEPGPGSESILDP
20.0046	20.4138	20.1858	25.3861	24.5198	25.319	T	2	___1	1	8.00417e-06	84.498	43.068	58.981	1.2068	738950000	254	Q3T161	254	Q3T161	UID4069	Q3T161	GRQNELPLTEAVRPKTPPVVIKSQLKTQEDE
25.4068	25.5574	25.4381	25.8446	26.507	26.1122	T	3	___1	0.999978	4.87167e-36	116.65	116.65	82.59	-0.25632	4316700000	201	Q3ZBT6	201	Q3ZBT6	UID4073	Q3ZBT6	GRRIRVDFSITKRPHTPTPGIYMGRPTYGSS
24.185	24.1831	24.0747	25.2589	24.6287	25.1507	S	3	___1	1	4.42442e-25	118.19	114.58	84.946	-0.029985	1617600000	366	A0A3Q1LZ25;A0A3Q1LQ51;A0A3Q1NJU0;A6QNZ5;A0A3Q1M529;A0A3Q1M9Q2;A0A3Q1NCT6;A7E3T9;A0A3Q1MVJ5	366;379;381;389;389;404;426;363;338	A0A3Q1LZ25	UID418	A0A3Q1LZ25	PPGPVKAAPAQLRPPSPGNIRPVKREVRVES
20.346	20.527	19.8618	23.4615	23.5984	22.9465	S	4	___2	0.826259	9.33143e-11	59.77	54.663	59.77	0.13223	160270000	257	A0A3Q1LZ92;B3FXL3;B3FXL5;A0A3Q1LLP4;A0A3Q1N803	257;286;375;378;473	A0A3Q1LZ92	UID4374	A0A3Q1LZ92	FAEDPPTSLKSFRSPSPLFFDNVPSIPVEDD
20.2569	21.6677	21.0837	23.4615	23.5984	22.9465	S	4	___2	0.965806	9.33143e-11	59.77	54.663	59.77	0.13223	128750000	279	A0A3Q1LZ92;B3FXL3;B3FXL5;A0A3Q1LLP4;A0A3Q1N803	279;308;397;400;495	A0A3Q1LZ92	UID4375	A0A3Q1LZ92	VPSIPVEDDENQNNPSPPHDQSLRKDRMTQK
20.8767	20.1359	19.4564	22.6702	21.9764	22.0846	S	2	___1	0.999974	9.37276e-13	134.75	119.87	134.75	0.25861	93901000	463	A0A3Q1LRQ8;A0A3Q1MT62;A0A3Q1LZP3;A0A3Q1M746;E1BNT5;A0A3Q1LS30;A0A3Q1NDB6;A0A3Q1LLE9;A0A3Q1LL60;A0A3Q1MND0	463;366;364;409;435;338;338;347;463;338	A0A3Q1LRQ8	UID482	A0A3Q1LRQ8	VSVDYNTSDPLIRWDSYDNFNGHRDDGMEEV
20.712	19.5025	20.2516	23.7324	23.4016	23.9865	S	2	___2	0.993854	3.81644e-124	203.52	162.96	173.51	-0.3426	7455600000	4260	A0A3Q1LXK9;A0A3Q1M2E4;E1BF59;A0A3Q1MQG2;A0A3Q1M6Q7;A0A3Q1LJL6;A0A3Q1LVA4;A0A3Q1LXH1;A0A3Q1MRS3;A0A3Q1NIP5	4218;4240;4373;4237;4250;4260;4299;4402;4414;4260	A0A3Q1LXK9;A0A3Q1NIP5	UID4841	A0A3Q1NIP5	DMLSGNAGGFRSRSSSVGSSSSYPISPAVSR
21.9802	20.7121	20.4574	22.7233	22.6006	22.6913	S	2	___2	0.912161	3.37708e-44	126.31	109.63	115.54	0.077345	116660000	380	A0A3Q1M6M8;E1B8E7	380;362	A0A3Q1M6M8	UID5151	A0A3Q1M6M8	SGSIVELIAGGGSSCSPVLSRKQKGDYFRND
20.6174	20.5804	20.575	21.7619	22.9071	21.9375	S	3	___1	0.83032	2.08914e-117	173.07	162.95	81.346	-1.6925	315470000	79	A0A3Q1LSK1;O18978;F1MS08	79;79;79	A0A3Q1LSK1	UID517	A0A3Q1LSK1	AGDGLGRPLGPTPSQSRFQVDLVSENAGRAA
19.9169	20.1441	20.9142	21.964	21.5447	21.5247	S	2	___1	1	1.11014e-13	101.39	86.967	95.015	-0.04106	239630000	628	A0A3Q1M6U6;A0A3Q1M6A5;A0A3Q1LTU6;A0A3Q1MBF9;Q2KJE0	628;641;652;670;694	A0A3Q1M6U6	UID541	A0A3Q1M6U6	AFYPDEIQRPPVRVPSWGLEDNVVCSQPARN
21.0605	20.9306	23.0542	24.588	23.1364	24.4824	S	4	___1	0.999003	1.07501e-18	75.509	65.451	75.509	0.00052559	442940000	957	A0A3Q1N3D9;A0A3Q1LU77;F1MNV8	957;998;1048	A0A3Q1N3D9	UID560	A0A3Q1N3D9	PTSIPPRPPGPVAVDSEGEEALGDTHVREEE
22.5411	21.1806	20.3468	23.2755	23.8174	23.2043	S	3	___2	0.996148	9.74312e-54	125.71	118.68	61.099	-0.47036	231920000	169	E1BKI9;A0A3Q1N0C8	169;218	E1BKI9	UID5772	E1BKI9	QEARELEKPIHSKPQSPVIQAAAGSPKFNRL
22.5411	21.0346	20.759	23.2755	23.8174	23.2043	S	2	___2	1	4.02866e-89	158.8	143.86	99.344	-0.076227	2451700000	178	E1BKI9;A0A3Q1N0C8	178;227	E1BKI9	UID5773	E1BKI9	IHSKPQSPVIQAAAGSPKFNRLKQSQAQSKP
23.2233	23.2233	23.2015	24.4775	24.4154	23.5595	S	2	___2	0.999908	7.61963e-280	236.6	222.19	126.26	-1.1679	2256500000	488	A0A3Q1N4H7;E1BP50	488;488	A0A3Q1N4H7	UID5815	A0A3Q1N4H7	TFPTRPAGLGVWRLDSPPPSPITEAAEAAEA
23.2233	23.2233	23.2015	24.4775	24.4154	23.5595	S	2	___2	0.995363	7.13209e-114	156.43	149.05	128.49	-1.9717	1057100000	492	A0A3Q1N4H7;E1BP50	492;492	A0A3Q1N4H7	UID5816	A0A3Q1N4H7	RPAGLGVWRLDSPPPSPITEAAEAAEAAEAG
21.3637	21.3913	20.6362	25.0426	23.9521	24.7313	S	2	___2	0.999992	2.36272e-146	186.24	163.23	171.74	-0.15969	4255700000	299	Q0VCZ7;A0A3S5ZP82;A0A3Q1M4D8	299;299;305	Q0VCZ7	UID5960	Q0VCZ7	PSMEAEPEAPSPTRASPTFSSALQRSSPRTI
19.9095	19.8226	20.3231	24.7089	23.7922	23.7493	S	3	___1	0.999415	2.19766e-53	107.59	101.29	107.59	0.035849	687120000	2168	A0A3Q1MPB3;A0A3Q1LVA9;F1N647	2168;2172;2213	A0A3Q1MPB3	UID613	A0A3Q1MPB3	AGTADELTDSTPKFGSPAQSQTQLNLSTLLV
23.5076	24.5029	24.1242	25.429	24.9434	25.5659	S	2	___1	1	1.69695e-71	177.07	168.12	177.07	0.079521	10230000000	290	A0A3Q1LVH1;F1MQU4;A5D7B8;A0A3Q1MP92;A0A3Q1LRT1	290;290;290;290;290	A0A3Q1LVH1	UID634	A0A3Q1LVH1	GSVGNGSSRYSPSQNSPIHHIPSRRSPAKTI
21.4478	22.0306	23.0058	23.9619	23.8147	23.9642	S	2	___2	0.996633	9.48281e-07	77.391	72.843	44.765	-0.27833	353180000	675	E1BFX6	675	E1BFX6	UID6569	E1BFX6	SDRPRKRHCAPSPDRSPELGSSRDRYNSDND
20.4231	20.6344	20.0243	21.3306	22.0045	21.1873	S	2	___1	1	4.7591e-12	86.455	71.253	86.455	-0.91698	15361000	16	Q3ZBZ8;A0A3Q1LW78;A0A3Q1LW53	16;72;16	Q3ZBZ8	UID657	Q3ZBZ8	MEQVNELKEKGNKALSAGNIDDALQCYSEAI
21.1816	21.2821	20.4878	24.7785	24.8385	24.6334	S	3	___2	0.996731	1.037e-47	112.9	102.2	111.52	-0.63495	618170000	335	E1BJ67	335	E1BJ67	UID6654	E1BJ67	LNPDGTPALSTLGGFSPASKPSSPREVKTEE
20.388	19.8041	20.3777	22.3191	22.868	22.2071	S	3	___2	0.996081	3.64225e-79	155.25	141.02	155.25	0.17092	370540000	384	Q3B7N6	384	Q3B7N6	UID7585	Q3B7N6	CDVKSPPAPAPEGSVSPLTLLAIQRALDDDD
20.3472	20.306	19.9486	23.1445	22.4863	23.2067	T	3	___2	0.987453	3.91306e-09	66.282	59.088	58.26	0.45093	89674000	118	A4FV28;F1N3Q9	118;118	A4FV28	UID7996	A4FV28	TLRWEEALTPESQPDTPPSTPPVTREGEEEN
22.38	21.095	20.4304	22.7592	23.1002	23.0297	T	3	___2	0.901704	3.18774e-13	66.878	61.447	64.612	0.58912	100090000	204	F1MI29	204	F1MI29	UID8094	F1MI29	GILETVWDKHSVTAATPPPSPTSGESGDLLS
23.4737	20.6675	21.7569	25.0569	23.9522	24.6056	S	4	___1	0.990609	1.00709e-22	76.104	71.911	76.104	0.32617	771140000	401	A0A3Q1M211;G3MYE7	401;413	A0A3Q1M211	UID893	A0A3Q1M211	PPPPPPEPQSSEDPASPPEPQDLSSSVCKEE
20.4179	19.2576	20.2378	23.5587	22.6885	23.8955	S	2	___1	1	0.000133357	101.93	86.727	86.463	-0.23409	242120000	1396	E1B925;A0A3Q1N3L4;A0A3Q1M2B9	1396;1753;1753	E1B925	UID899	E1B925	VGDPGQRTLLDPGRFSKASSPAPVEGEEEED
23.8213	24.1874	24.4708	23.6847	24.3915	20.724	S	2	___1	0.999765	0	295.37	240.17	249.14	-0.16372	1874300000	87	Q3T0T5;A0A059NZ16;A0A452DJ94	87;87;87	Q3T0T5	UID1	Q3T0T5	GGREDAESSGPQRRNSSEANSGDFLDLKGEG
21.8805	22.1999	19.9424	21.6254	20.674	21.6372	S	3	___1	1	2.92469e-05	68.41	56.028	42.58	0.030615	147870000	406	A0A3Q1NF45;A0A3Q1M545;F1MGX4;A0A3Q1M6W5	406;456;463;463	A0A3Q1NF45	UID1002	A0A3Q1NF45	ERFSESTLMGTSRRPSEPEKVPAPVPARPSA
22.0051	21.4642	20.5023	20.2298	20.2019	20.5385	S	2	___1	0.982639	9.42945e-41	137.61	116.08	106.19	-0.13882	207730000	879	A0A3Q1N259;A0A3Q1M580;A0A3Q1MJU2;A0A3Q1MM39;F1MY06	879;879;879;889;878	A0A3Q1N259	UID1003	A0A3Q1N259	PVTPKDEEPSGWEEPSPQSISRKMDIDDGTS
22.7798	22.7894	22.8648	22.5635	22.589	22.8589	S	2	___1	1	1.60026e-25	139.89	117.8	128.54	-0.017472	415840000	307	Q29RM0;A0A3Q1M589	307;335	Q29RM0	UID1005	Q29RM0	HARGDGAPKPLKGLGSNPDLELLLRSSQPED
24.677	24.8151	25.348	22.5109	24.9075	20.5561	S	3	___1	0.768895	1.23034e-235	212.94	204.53	212.17	0.26421	785900000	1885	A0A3Q1LH60;A0A3Q1M0C9;F1N6K7	1885;1885;1885	A0A3Q1LH60	UID101	A0A3Q1LH60	VAWSQDGACPPHCPSSPSPEVGPRDGPEPTQ
28.4769	27.1202	28.5032	28.2359	28.785	28.0791	S	3	___1	1	0	289.34	279.91	213.1	-0.056036	16710000000	14	A0A3Q1M659;A4FUZ2;A0A3Q1MGH1;F6R4Q6;A0A3Q1MBG4	14;14;31;31;31	A0A3Q1M659	UID1013	A0A3Q1M659	__MAADVSVTHRPPLSPEAGAEVEAGDAAER
23.4363	22.6189	22.3271	23.4666	22.8937	23.2544	S	2	___1	0.999999	6.9453e-05	112.36	56.987	110.38	0.2928	215810000	526	A0A3Q1M659;A4FUZ2;A0A3Q1MGH1;F6R4Q6;A0A3Q1MBG4	526;545;487;562;562	A0A3Q1M659	UID1015	A0A3Q1M659	NLHSLRPFQLKSRLLSPLSSARLPPEPGLPD
22.9285	22.8543	22.8801	20.6441	23.353	22.5631	S	2	___1	0.999617	6.25509e-12	109.84	74.297	109.84	-0.13831	391740000	1492	A0A3Q1M6U7;A0A452DJ05;E1BP74	1492;1590;1591	A0A3Q1M6U7	UID1019	A0A3Q1M6U7	ETQPSAPERILEVPESPPASELRLGVGGDGP
22.2261	23.3131	23.1717	22.4818	22.7469	22.7306	S	2	___1	0.999999	3.65918e-60	171.21	150.92	166.9	0.4249	315660000	2284	A0A3Q1M6W0;A0A3Q1MCC9;G3X7K5;A0A3Q1MY21	2284;2284;2267;2284	A0A3Q1M6W0	UID1023	A0A3Q1M6W0	LYRDGEQAEPRMGSKSPGNTSQPPAFFSKLT
20.4272	22.5995	22.1982	22.1137	20.3041	20.1007	S	3	___1	0.98792	7.01335e-08	57.078	47.229	57.078	-0.23239	94869000	2250	A0A3Q1M6W0;A0A3Q1MCC9;G3X7K5;A0A3Q1MY21	2250;2250;2233;2250	A0A3Q1M6W0	UID1024	A0A3Q1M6W0	KTSALGSSEDGIEPVSPPEGMVEPGHPRGTM
20.5409	20.9134	21.7673	24.1418	24.8803	20.1888	S	4	___1	0.820737	3.42581e-68	111.43	102.05	98.197	-1.6866	64803000	1030	A0A3Q1LH60;A0A3Q1M0C9;F1N6K7	1030;1030;1030	A0A3Q1LH60	UID103	A0A3Q1LH60	QQPTASCRPLGPGANSPDRFYQQVMKEAQDQ
24.5567	20.7001	19.9099	23.6511	20.3272	22.6249	S	3	___1	0.787533	2.589e-24	84.48	74.242	60.361	1.5954	186910000	722	E1BJH1;A0A3Q1M752	722;751	E1BJH1	UID1030	E1BJH1	ALELQEVEPLGLPQASPSRTRSPDVISSAST
20.3558	21.7283	20.456	19.9854	21.7985	19.3872	S	4	___1	0.828555	1.32816e-55	113.22	107.93	108.92	-0.092725	379260000	412	A0A3Q1MAC0;A0A3Q1M7B9;F1MSM9	412;430;430	A0A3Q1MAC0	UID1033	A0A3Q1MAC0	SEVEGKTGGRGDRRHSSDINHLVTQGRESPE
24.1088	21.6005	21.9647	23.788	23.7783	23.1572	S	2	___1	0.999991	3.4944e-16	142.97	132.14	142.97	0.15499	460580000	277	A0A3Q1MAC0;A0A3Q1M7B9;F1MSM9	277;295;295	A0A3Q1MAC0	UID1034	A0A3Q1MAC0	DFPFEDYSQHIYRTISDGTISASKQESGKVD
21.4807	21.857	21.2605	19.8478	19.9238	21.2578	S	2	___1	1	8.06425e-18	108.9	84.394	93.258	-0.29014	363230000	316	A0A3Q1MKV5;A0A3Q1MGN1;A0A3Q1M7D9;Q2TBT9;P11178;F1N5F2	316;343;346;355;357;357	A0A3Q1MKV5	UID1035	A0A3Q1MKV5	RIGHHSTSDDSSAYRSVDEVNYWDKQDHPIS
20.2985	20.3238	21.0333	23.4903	20.1351	23.6743	S	3	___1	0.913386	1.29551e-07	66.613	53.857	50.783	0.73486	137370000	346	A0A3Q1M7N6;A0A3Q1NL10;A0A3Q1MUK3	346;331;346	A0A3Q1M7N6	UID1037	A0A3Q1M7N6	KPISMSPCGEVTGSPSPPPRTSIPAPSPCAP
20.0029	19.5597	22.193	20.3363	21.2915	22.204	S	2	___1	0.997574	1.10517e-266	265.27	239.95	243.01	-0.55615	773600000	707	A0A3Q1M7W0;A7MBC2	707;723	A0A3Q1M7W0	UID1044	A0A3Q1M7W0	FKRSLRGSDAISETSSVGHIEDLEKMEQSSG
21.4936	22.2001	20.6717	19.5658	23.1659	19.5633	S	2	___1	0.954843	5.51467e-110	179.14	161.47	148.52	0.1498	147610000	613	A0A3Q1M805;A0A3Q1LLM7;A0A3Q1N3M0;A0A3Q1LT18;A0A3Q1MHZ6;A0A3Q1MH82;A0A3Q1M7E1;A0A3Q1LFJ4;A0A3Q1M053;A8E4L8	613;623;871;1034;1101;1101;1101;1101;727;727	A0A3Q1M805	UID1051	A0A3Q1M805	SQDQAATSKDTLSSISSPDLTSELGEGRSSP
24.4118	26.0585	26.2356	23.114	24.884	23.1103	S	3	___1	0.975312	0	263.16	241.56	231.44	0.45534	2300600000	627	A0A3Q1M805;A0A3Q1LLM7;A0A3Q1N3M0;A0A3Q1LT18;A0A3Q1MHZ6;A0A3Q1MH82;A0A3Q1M7E1;A0A3Q1LFJ4;A0A3Q1M053;A8E4L8	627;637;885;1048;1115;1115;1115;1115;741;741	A0A3Q1M805	UID1053	A0A3Q1M805	ISSPDLTSELGEGRSSPQAEVPRSQDQFSDM
25.3488	25.4463	25.4422	24.9969	25.651	25.3703	S	2	___1	0.999942	0	275.69	241.31	237.21	-0.42406	4393600000	589	A0A3Q1M805;A0A3Q1LLM7;A0A3Q1N3M0;A0A3Q1LT18;A0A3Q1MHZ6;A0A3Q1MH82;A0A3Q1M7E1;A0A3Q1LFJ4;A0A3Q1M053;A8E4L8	589;599;847;1010;1077;1077;1077;1077;703;703	A0A3Q1M805	UID1054	A0A3Q1M805	EREAEAPRESVMRLPSPTSPCSSLSQDQAAT
22.2208	19.427	22.4917	21.7933	23.0241	21.1903	S	2	___1	0.992913	4.00902e-137	188.6	164.19	130.77	-0.54103	505420000	592	A0A3Q1M805;A0A3Q1LLM7;A0A3Q1N3M0;A0A3Q1LT18;A0A3Q1MHZ6;A0A3Q1MH82;A0A3Q1M7E1;A0A3Q1LFJ4;A0A3Q1M053;A8E4L8	592;602;850;1013;1080;1080;1080;1080;706;706	A0A3Q1M805	UID1055	A0A3Q1M805	AEAPRESVMRLPSPTSPCSSLSQDQAATSKD
23.6943	23.3336	23.1402	23.5882	23.7259	23.9662	S	2	___1	0.999604	2.65741e-197	254.4	233.1	232.5	0.18884	1305000000	305	A0A3Q1M805;A0A3Q1LLM7;A0A3Q1N3M0;A0A3Q1LT18;A0A3Q1MHZ6;A0A3Q1MH82;A0A3Q1M7E1;A0A3Q1LFJ4;A0A3Q1M053;A8E4L8	305;315;563;726;793;793;793;793;419;419	A0A3Q1M805	UID1060	A0A3Q1M805	SAVYTEADGAFPRSKSLSDVSAEDIQSLRQL
20.4244	20.235	20.9533	21.7608	21.8139	20.6501	S	2	___1	0.999737	5.16845e-96	197.19	176.89	128.76	0.32277	324730000	307	A0A3Q1M805;A0A3Q1LLM7;A0A3Q1N3M0;A0A3Q1LT18;A0A3Q1MHZ6;A0A3Q1MH82;A0A3Q1M7E1;A0A3Q1LFJ4;A0A3Q1M053;A8E4L8	307;317;565;728;795;795;795;795;421;421	A0A3Q1M805	UID1061	A0A3Q1M805	VYTEADGAFPRSKSLSDVSAEDIQSLRQLRY
23.708	23.3247	20.2033	23.3655	23.8139	22.5253	S	3	___3	1	4.62893e-30	106.44	98.618	106.44	-0.35691	443870000	122	E1BDU9	122	E1BDU9	UID10656	E1BDU9	MSARRSEPDRGRLTPSPDIIVLSDNEASSPR
20.0011	20.963	20.1986	20.5153	23.8139	22.5253	S	2	___3	0.764885	4.62893e-30	106.44	98.618	55.688	-1.4703	235970000	135	E1BDU9	135	E1BDU9	UID10658	E1BDU9	TPSPDIIVLSDNEASSPRSSSRMEERLKAAN
22.8161	21.9952	22.5487	22.1618	22.8824	22.3998	S	2	___1	0.998679	2.5298e-54	139.04	122.91	125.45	0.079741	337570000	366	A0A3Q1M853;F1ML16	366;498	A0A3Q1M853	UID1066	A0A3Q1M853	SPSERCEERGGDPSASPGGPPLGLAPPPRYA
23.3173	23.3877	23.9617	20.358	23.6626	23.7544	S	3	___1	0.902073	1.11498e-67	122.48	107.2	91.869	0.64231	546020000	335	A0A3Q1N0R5;A0A3Q1M861;F1MQA8	335;300;335	A0A3Q1N0R5	UID1069	A0A3Q1N0R5	LNPFDEPETFVTVKDSPPQSTKRKNIRPVDM
23.2187	19.8841	21.7565	23.2585	20.4915	23.4372	S	3	___1	0.999965	9.8145e-201	226.72	196.99	149.07	-0.046096	607580000	554	F1MNT3;A0A3Q1M8B3	554;600	F1MNT3	UID1072	F1MNT3	HLKSVSKTEPMRRSVSEAALTRPEGPLGTDS
20.6363	21.463	20.9251	19.5734	20.0797	21.2223	S	2	___1	0.862295	0.00223064	53.967	40.613	53.967	-0.20882	10694000	107	A0A3Q1M8C6;A5D796;A0A3Q1MM76	107;107;107	A0A3Q1M8C6	UID1073	A0A3Q1M8C6	SFSTYAQLPKPASTYSLSSFFRGRTRPGSFQ
23.5906	23.8925	23.2268	20.0288	22.9042	23.74	S	2	___1	0.99876	2.09528e-167	219.22	193.5	189.51	-0.853	1055400000	120	A0A3Q1M8C6;A5D796	120;120	A0A3Q1M8C6	UID1074	A0A3Q1M8C6	TYSLSSFFRGRTRPGSFQSLSDALSDTPAKS
24.8851	25.0763	24.9715	25.1715	24.6244	25.1091	S	2	___1	1	0.00342596	57.532	21.99	57.532	-0.17702	813610000	660	A0A3Q1M8D4;E1BNH7	660;660	A0A3Q1M8D4	UID1075	A0A3Q1M8D4	GSTYRDTSDSDSRGLSDLQAGFGKQVDSPSA
20.4307	20.3908	21.5464	22.0272	20.139	21.2858	S	3	___1	1	1.8277e-15	91.355	70.402	87.772	-0.09897	423670000	422	A4FV96;F6RR15;A0A3Q1MSQ4;A0A3Q1M8F8	422;441;422;441	A4FV96	UID1076	A4FV96	ERPGNSRGAGRPRARSVDALDDFTRPGSAES
23.1174	22.4717	23.2613	20.2131	23.5109	22.6759	S	3	___1	1	1.95228e-33	130.71	109.69	130.71	0.99958	289060000	393	A4FV96;F6RR15;A0A3Q1MSQ4;A0A3Q1M8F8	393;412;393;412	A4FV96	UID1077	A4FV96	GPALTPIRDEEWGHHSPRSSRRWEQEAPMER
21.5549	26.1309	25.9344	20.598	24.395	25.1532	S	2	___1	0.847225	2.77396e-207	266.07	249.5	216.27	-0.092847	889910000	82	A5D9H5;A6H6Y0;A0A3Q1M8I4	82;82;130	A5D9H5	UID1078	A5D9H5	KIDASKNEEDEGHSNSSPRHSEAATAQREEW
24.938	20.78	24.623	24.7023	25.2099	20.044	S	2	___1	0.979677	2.78907e-285	290.38	282.78	244.57	-0.063477	874460000	83	A5D9H5;A6H6Y0;A0A3Q1M8I4	83;83;131	A5D9H5	UID1079	A5D9H5	IDASKNEEDEGHSNSSPRHSEAATAQREEWK
24.1939	24.3435	24.2334	23.2765	24.4425	23.464	S	3	___1	0.932693	1.70837e-75	137.88	121.61	52.268	0.44241	466420000	10	E1BNH8;A0A3Q1LHD2;A0A3Q1M063	10;10;10	E1BNH8	UID108	E1BNH8	______MGSKRRRATSPSSSVSGDFDDGHHS
24.3447	24.3198	23.5824	23.7806	22.3341	24.0311	S	2	___1	1	0.000754093	74.92	40.714	42.348	-1.0466	424150000	271	F1MF22;Q5I598;A0A3Q1M8J1;A0A3Q1NGK6	271;271;271;312	F1MF22	UID1081	F1MF22	FPIQGYHSLRQLVKLSKLEVPQQIKDVIEPI
20.5847	19.9748	21.9439	22.0078	21.8643	20.2626	S	2	___1	0.999993	3.9948e-05	81.552	69.916	81.552	0.33946	86760000	1312	O97802;O97806;O97804;O97808;O97803;A0A3Q1MW02;F1MZ68;F1MZ71;F1MZ63;O97817;A0A3Q1MQ77;A0A3Q1M8K7;G3N1Y2;A6H731	1312;1325;1327;1340;1355;1374;1430;1441;1445;1449;1449;1449;1454;279	O97802	UID1083	O97802	AGHQLQMCYQISRGNSDGYIIPINKEGCIPE
19.9787	21.3131	20.7412	20.5803	20.3118	20.413	S	4	___1	1	3.58367e-68	132.51	118.07	111.98	-0.87617	4458600000	510	F6R1H3;A6QQE3;A0A3Q1M8R6	510;526;510	F6R1H3	UID1086	F6R1H3	WSSPEQPRPSTSRAVSPPHLDGPPSPKSPIV
23.7349	23.3352	24.0253	24.0352	20.275	23.9603	S	2	___1	1	1.19897e-123	218.16	173.65	218.16	0.37093	558660000	193	A0A3Q1M8T2;E1BI86	193;200	A0A3Q1M8T2	UID1091	A0A3Q1M8T2	HHHRHSSSHHKISNLSPEQEQGLWKQSHKSS
23.3598	22.3371	23.3842	22.9726	23.3203	22.8997	S	2	___1	1	1.7212e-43	153.39	109.07	143.24	-0.029237	466890000	811	A0A3Q1ME72;A0A3Q1M8U7;E1BAK4	811;811;811	A0A3Q1ME72	UID1092	A0A3Q1ME72	GEQCCAPLAAAARAPSPQVGSPTCLVRADSD
19.9184	19.7279	22.1649	22.7334	19.8208	21.4795	S	3	___1	0.984456	5.07465e-134	183.31	166.59	132.24	-0.37536	555350000	488	A0A3Q1M8X2;P20616	488;528	A0A3Q1M8X2	UID1094	A0A3Q1M8X2	EIMNANPAKRVPSQGSTEDDRQDENQIEQAL
23.0947	23.2217	23.0681	22.9333	23.6423	23.1417	S	2	___1	0.999999	0.000191435	92.866	68.028	89.561	0.40585	263760000	1181	A0A3Q1M8Y2;F1MCL7;E1BNI2	1181;1185;122	A0A3Q1M8Y2	UID1096	A0A3Q1M8Y2	PATGALGPPAKEGRASPPVLSYVKAKDRTAD
20.2092	23.4442	24.0885	22.6129	23.4359	20.9258	S	3	___1	0.996801	2.81299e-05	67.251	55.463	65.887	0.30938	415970000	654	A0A3Q1M900;A0A3Q1MGY6;A0A3Q1N1J8;F1MMJ2;Q5EA96;A0A3Q1MEK3;P31836;A7E344	654;664;772;765;772;772;782;782	A0A3Q1M900	UID1098	A0A3Q1M900	GKDMEEGKAAFSKDESKEPIVEVRTEEERTP
24.0888	23.1452	23.1696	20.1182	20.1519	23.2108	S	4	___3	0.99998	8.70197e-39	87.674	83.052	86.579	0.29612	431570000	1076	F1MGR3;A0A3Q1MNM1;A0A3Q1M1Q8	1076;782;1004	F1MGR3	UID10994	F1MGR3	VQIKEEALDDAEEPESPPPPPRSPSPEPTVV
24.0888	23.1452	23.1696	20.109	19.7679	23.2108	S	4	___3	0.992779	8.70197e-39	87.674	83.052	58.106	-0.068203	431570000	1083	F1MGR3;A0A3Q1MNM1;A0A3Q1M1Q8	1083;789;1011	F1MGR3	UID10995	F1MGR3	LDDAEEPESPPPPPRSPSPEPTVVDTPSHAS
24.0888	23.1452	23.1696	20.5607	19.4857	23.2108	S	4	___3	0.992779	8.70197e-39	87.674	83.052	58.106	-0.068203	431570000	1085	F1MGR3;A0A3Q1MNM1;A0A3Q1M1Q8	1085;791;1013	F1MGR3	UID10996	F1MGR3	DAEEPESPPPPPRSPSPEPTVVDTPSHASQS
22.94	20.6761	23.9253	23.9749	24.195	24.1162	S	3	___1	0.999997	8.85754e-30	120.32	105.23	85.636	-0.42492	1265800000	340	A0A3Q1LHD8;A0A3Q1LXB1;A0A3Q1MIU3;A0A3Q1LZ53;A5PJL4	340;341;350;362;369	A0A3Q1LHD8	UID110	A0A3Q1LHD8	TFYFDPEFTAKTPKDSPGIPPSANAHQLFRG
23.423	23.635	23.3106	23.5213	24.3854	20.0106	S	3	___1	1	8.96013e-67	150.06	133.79	130.6	0.26221	395690000	440	A0A3Q1MCC8;A0A3Q1MY13;A0A3Q1LHE4;F1MCY2	440;426;442;452	A0A3Q1MCC8	UID111	A0A3Q1MCC8	PLPVTPPLEGSHRAHSLLFENSDNFSEDSST
21.0224	22.9801	21.4531	22.5296	23.0482	22.3439	S	3	___1	1	1.58738e-06	94.387	83.016	94.387	0.038164	162220000	496	F1MXI2;A0A3Q1M9G3;O02810;A0A3Q1N7P1;F1MXI3	496;507;511;511;496	F1MXI2	UID1111	F1MXI2	KEPVFIAAGDIRRRLSEQLAHTPTAFKRDPE
19.6874	21.0454	22.6204	21.8547	21.562	21.8054	S	2	___1	1	1.77336e-19	118.21	97.117	118.21	-0.18818	375400000	413	F1MXI2;A0A3Q1M9G3;O02810;A0A3Q1N7P1;F1MXI3	413;424;428;428;413	F1MXI2	UID1112	F1MXI2	SVPARIPENRIRSTRSVENLPECGITHEQRA
23.6243	23.8871	24.4964	23.1388	23.6153	20.2834	S	3	___1	1	1.81178e-160	186.86	175.67	178.07	0.7039	1017700000	162	L7R5X3;A5D989;A0A3Q1M9K4;A0A452DIM3;L7R4Y6	162;162;162;519;562	L7R5X3	UID1113	L7R5X3	TATEDDEDDDIDLFGSDEEEDKEATRLREER
23.0462	22.5542	20.2963	22.7702	23.244	19.8649	S	2	___1	0.992849	3.40785e-40	134.93	106.12	81.703	-0.015098	738440000	452	A0A3Q1M9M9;E1BN70	452;499	A0A3Q1M9M9	UID1115	A0A3Q1M9M9	RAMLREKFPEFCSSPSPPVEVKIEEPVSMEM
20.0534	19.9708	22.2671	20.5568	22.3734	22.8948	S	2	___1	0.999999	6.97156e-72	171.76	118.94	140.08	0.20492	343740000	144	G3X748;A0A3Q1M9P6	144;144	G3X748	UID1117	G3X748	VTTYPQTTIRRYIVQSPEQEPLSPFLRGGHF
21.3195	20.0004	20.7523	21.6302	20.1835	20.9809	S	2	___1	1	0.00858784	90.15	38.805	53.089	-0.17823	10716000	147	A0A3Q1M9Q8;Q5E9I6;P84080;P84081;A0A3Q1MW62	147;147;147;147;187	A0A3Q1M9Q8;Q5E9I6	UID1119	Q5E9I6	NAMNAAEITDKLGLHSLRHRNWYIQATCATS
23.5655	23.8534	24.2431	21.6406	23.5128	22.3576	S	2	___1	0.999894	2.08141e-109	207.97	187.24	202.15	0.6448	1191400000	302	A0A3Q1MA06;F1MS38;Q3SYX0;A0A3Q1M9W0;A0A3Q1LW82	302;318;330;330;361	A0A3Q1MA06	UID1122	A0A3Q1MA06	MPSASMTRLMRSRTASGSSVTSLEGARSRSH
20.7049	19.4652	18.9622	20.2589	20.0841	20.3947	S	2	___1	0.999622	1.38702e-31	130.29	120.86	109.35	0.13444	215240000	1364	G3MYP5;A0A3Q1M9Z4	1364;1496	G3MYP5	UID1126	G3MYP5	HLAPVSIPEARAATASPPTDGTSGYSARADI
20.3755	20.3289	21.1323	19.2243	22.1934	20.1492	S	2	___1	0.999427	2.9684e-07	123.01	87.739	63.473	-0.096624	230660000	2211	G3MYP5;A0A3Q1M9Z4	2211;2343	G3MYP5	UID1135	G3MYP5	AGRDTPAEKELSSPVSPHRLQFDTPAFSYAA
23.5538	23.5292	23.6598	23.9051	23.5191	23.5905	S	2	___1	1	3.92111e-192	237.53	219.94	225.97	-0.056058	747770000	2636	G3MYP5;A0A3Q1M9Z4	2636;2768	G3MYP5	UID1138	G3MYP5	PQGCAAEPRPHRGELSPSFLNPPLPRSTDDS
20.6989	22.1077	20.0682	22.8401	21.2592	21.8038	S	3	___3	0.951872	2.5118e-29	95.19	80.213	95.19	-0.95746	683930000	18	F6PXE3;Q17QZ6	18;75	F6PXE3	UID11389	F6PXE3	PEKAASSSPVPSSTPSPSLHLGSTEEAIRDN
20.4344	20.5386	20.1748	22.6941	20.5742	22.7136	S	3	___1	0.999911	1.60068e-48	123.79	112.16	123.79	0.10545	127520000	1405	G3MYP5;A0A3Q1M9Z4	1405;1537	G3MYP5	UID1141	G3MYP5	ASSFSPTALLGEGRHSPGVITSLGEHILTPD
20.259	20.9693	22.2628	22.8758	22.6753	22.1205	S	3	___1	1	1.93041e-36	115.76	106.48	115.76	0.25181	333510000	1111	A0A3Q1LHT7	1111	A0A3Q1LHT7	UID115	A0A3Q1LHT7	DEARAQNSQLTERIRSIEALLEASQAQDAQA
24.8515	24.0953	24.0432	24.0752	23.8696	24.3386	S	3	___1	0.985232	1.19423e-179	195.55	189.07	194.83	-0.013457	1216300000	994	G3MYP5;A0A3Q1M9Z4	994;1126	G3MYP5	UID1151	G3MYP5	EATQGLDYVPSAGTISPTSSLEEDKGFKSPP
20.3368	20.2476	19.6733	23.9378	19.4616	23.7975	S	3	___1	1	8.49674e-12	110.25	94.879	99.344	-0.61474	808240000	39	Q3SYW6;A0A3Q1MA60	39;39	Q3SYW6	UID1156	Q3SYW6	TKPVGGNYGKQPLLLSEDEEDTKRVVRSAKD
23.3229	21.0749	20.93	20.1345	20.8494	19.6938	S	3	___1	0.779264	4.9435e-16	73.797	69.265	73.797	0.36395	12702000	149	F1N159;A0A3Q1MAE2	149;208	F1N159	UID1159	F1N159	VVSKMNQLLSRTPILSPQRPLTTQQPQSGTL
25.9993	26.3895	25.8693	26.2053	25.4456	26.8585	S	2	___1	1	3.64781e-157	237.46	175.3	221.59	-0.065553	4085100000	1253	A0A3Q1LHT7;F1MDC1	1253;1259	A0A3Q1LHT7	UID116	A0A3Q1LHT7	LKENACLELSKRPQASPEPSDLAAKLREAEE
23.0079	21.7883	20.7018	23.7093	23.0018	23.1368	S	2	___1	0.999777	5.15317e-61	179.93	161.2	179.93	-0.19516	468790000	243	A0A3Q1MAG2;Q0VCM8	243;243	A0A3Q1MAG2	UID1164	A0A3Q1MAG2	SSSTSKKDRKTTAVSSPLLDQQRNSKSNQSK
22.8826	20.8639	21.1242	20.2435	20.9716	20.6039	S	2	___3	0.999984	2.45983e-197	254.89	236.16	221.86	0.044311	4484700000	1037	Q28824;F1N269	1037;1029	Q28824	UID11666	Q28824	MAMISGLSGRKSSTGSPTSPLNAEKLESEDV
22.8826	20.8639	19.8971	19.9995	19.9965	19.86	S	2	___3	0.999977	7.03035e-212	258.68	210.58	210.91	0.098811	2420600000	1040	Q28824;F1N269	1040;1032	Q28824	UID11667	Q28824	ISGLSGRKSSTGSPTSPLNAEKLESEDVSQA
24.6858	24.9911	24.6391	24.472	24.9254	24.609	S	3	___3	1	1.79633e-123	194.75	162.26	125.86	-0.044859	11889000000	30	Q2NKU4	30	Q2NKU4	UID11696	Q2NKU4	QSSTGLLDTQQARDRSPSPLRGNVVPSPLPT
24.6858	24.9911	24.6391	24.472	24.9254	24.609	S	3	___3	1	1.79633e-123	194.75	162.26	125.86	-0.044859	11227000000	32	Q2NKU4	32	Q2NKU4	UID11697	Q2NKU4	STGLLDTQQARDRSPSPLRGNVVPSPLPTRR
24.6858	24.9911	24.6391	24.472	24.9254	24.609	S	2	___3	0.999988	2.403e-37	132.32	117.55	132.17	-0.12802	11148000000	41	Q2NKU4	41	Q2NKU4	UID11698	Q2NKU4	ARDRSPSPLRGNVVPSPLPTRRTRTFSATVR
22.3307	22.6135	23.2305	21.0714	21.5315	18.6253	S	2	___1	0.999678	0.004826	71.555	22.761	62.408	-0.034774	94158000	77	A0A3Q1MAG2;Q0VCM8	77;77	A0A3Q1MAG2	UID1170	A0A3Q1MAG2	GPSPRGKGYSSNYRRSPERPTGDLRERMKNK
22.6966	21.5682	24.3448	21.9941	20.8161	19.7629	S	2	___3	0.999992	9.33575e-05	63.392	58.007	57.52	-0.39628	152880000	206	Q3MHR5	206	Q3MHR5	UID11722	Q3MHR5	SPPPVSKRESKSRSRSKSPPKSPEEEGAVSS
22.6966	20.4803	24.3448	21.9941	20.6578	20.5543	S	2	___3	0.999964	9.33575e-05	63.392	58.007	57.52	-0.39628	152880000	208	Q3MHR5	208	Q3MHR5	UID11723	Q3MHR5	PPVSKRESKSRSRSKSPPKSPEEEGAVSS__
25.0951	24.5915	24.9	24.8048	24.9847	23.7831	S	2	___1	0.999542	1.24349e-135	180.32	160.78	161.8	-0.015986	1441500000	13	A0A3Q1MAM1;F1N5S9	13;13	A0A3Q1MAM1	UID1177	A0A3Q1MAM1	___MATRNPPPQEYESDDDSYEVLDLTEYAR
20.8405	20.4842	20.6571	20.9947	20.5947	21.7992	S	2	___1	0.849263	0.000322945	63.185	42.723	63.185	-0.1872	87962000	490	A0A3Q1NBJ7;Q8HYW0;A0A452DJ77;A0A3Q1N0X8;A0A3Q1MLZ0;A0A3Q1MTN1;A0A3Q1MAP3	490;530;530;545;580;828;838	A0A3Q1NBJ7	UID1178	A0A3Q1NBJ7	VKQILSRASTIPIIGSPSSKRRSPLLQPIIE
21.1883	21.2125	20.4897	20.2481	20.391	20.3606	S	2	___1	0.999984	5.44876e-05	86.114	58.86	86.114	0.77348	26689000	138	Q9TTR5;Q9TQU9;Q29423;Q0VD03;F1MHC3;A0A3Q1MHE2;A0A3Q1M161;A0A3Q1LHV0;A0A3Q1MDJ9;A0A3Q1M0L0;A0A3Q1LZS6;F1MQT9	138;138;321;323;388;496;537;563;585;616;628;658	Q9TTR5	UID118	Q9TTR5	LVINNGNGTMEERKPSGLNGEASKSQEMVHL
22.6963	22.2869	20.5594	20.4005	20.1392	20.8896	S	2	___1	0.999948	2.52208e-65	142.94	127	142.94	0.32707	212910000	66	C0MPG3;A0A3Q1N1M4;Q9TTS3;E1BGH6;A0A3Q1MAY0;A0A3Q1MUW1	66;29;29;29;66;66	C0MPG3	UID1181	C0MPG3	NQHSRFIIGSVSEDNSEDEISNLVKLDLLEE
22.6486	23.2968	22.8525	23.1103	20.8993	23.4054	S	2	___1	0.998929	1.08801e-125	196.18	177.43	181.58	0.058556	959520000	263	A7YWF1;A0A3Q1MB37	263;263	A7YWF1	UID1187	A7YWF1	IVVKHLGRAELVTGDSPSQSPPIKRPCPDVQ
22.5163	23.2745	23.0848	22.6346	22.4368	22.9238	S	2	___1	0.999977	1.37891e-109	203.52	187.27	176.25	-0.471	615010000	267	A7YWF1;A0A3Q1MB37	267;267	A7YWF1	UID1188	A7YWF1	HLGRAELVTGDSPSQSPPIKRPCPDVQISWN
22.0192	21.6945	21.4969	21.4252	22.0453	21.1119	S	2	___1	0.995671	0.00941893	66.56	50.182	55.776	0.55023	78390000	24	A7YWF1;A0A3Q1MB37	24;24	A7YWF1	UID1189	A7YWF1	RSGSGSGAREEAGARSPTRSWSPPPEVSRSA
22.1786	21.5447	22.4314	20.6345	19.4732	23.0945	S	2	___1	0.999977	8.26857e-21	126.32	108.13	126.32	0.35643	325570000	142	F1MHR6;A0A3Q1NE05;A0A3Q1MB99;A0A3Q1N6L6	142;184;182;184	F1MHR6	UID1191	F1MHR6	QINKIQQDSGCKVQISPDSGGLPERSVSLTG
21.1398	21.745	22.4588	21.1873	20.1528	22.8549	S	2	___1	0.995387	9.78077e-14	108.97	78.967	105.99	0.35392	75430000	830	A0A3Q1MYX6;E1BGX7;A0A3Q1MBB1	830;830;838	A0A3Q1MYX6	UID1192	A0A3Q1MYX6	GRGYPSPRAHSPRAGSISPGSPPYPQSRKLS
25.3189	25.0772	25.3896	24.9057	24.4641	25.184	T	3	___3	1	5.54985e-58	147.76	141.04	87.102	0.19125	2244900000	202	Q29S11;A0A3Q1LNZ3	202;204	Q29S11	UID11927	Q29S11	GKVGRPTASKASKEKTPSPKEEDEEPESPLE
22.7882	21.352	20.3984	22.8727	21.7242	20.8592	S	2	___1	0.984172	8.74525e-27	123.95	103.85	122.97	-1.0072	168820000	832	A0A3Q1MYX6;E1BGX7;A0A3Q1MBB1	832;832;840	A0A3Q1MYX6	UID1193	A0A3Q1MYX6	GYPSPRAHSPRAGSISPGSPPYPQSRKLSYE
21.1039	20.9666	22.7135	23.2253	22.9955	20.4652	S	3	___1	1	1.2938e-18	86.791	74.663	56.172	0.1873	171470000	1095	A0A3Q1MYX6;E1BGX7;A0A3Q1MBB1	1095;1095;1103	A0A3Q1MYX6	UID1195	A0A3Q1MYX6	LGPGQQPGPWGPEQASPPARGASHHVTFAPL
24.0558	25.3497	24.2956	25.4368	24.4183	19.6239	T	2	___3	1	1.70597e-63	140.97	132.58	107.56	-0.10575	2565000000	187	F6R233;A0A3Q1LZR8;Q0P5E0;A0A3Q1M894;A0A3Q1LSD8	187;198;200;200;299	F6R233	UID11952	F6R233	TKEAEAQHQSCQQPRTPSPLVLEGTEVGSPP
27.0319	26.7724	26.3566	26.9801	27.5603	26.6588	T	3	___3	1	1.43405e-281	224.51	206.18	208.53	0.21807	30900000000	364	A0A3Q1MR68;A0A3Q1LU90;Q1RMR3	364;364;401	A0A3Q1MR68	UID11959	A0A3Q1MR68	AARRQLDEQARAQKPTPPASPTPQPAQERPP
21.8903	24.0964	23.26	23.9379	23.2711	23.8214	S	3	___1	0.999999	1.75539e-19	82.089	74.446	82.089	-0.081319	457190000	941	A0A3Q1MYX6;E1BGX7;A0A3Q1MBB1	941;941;949	A0A3Q1MYX6	UID1197	A0A3Q1MYX6	RQDTRSPTLAPTQRLSPAEALPPVSQGGADK
23.228	23.2538	23.3309	23.295	23.0525	23.656	S	2	___1	0.996487	6.27814e-27	126.48	109.08	110.44	0.28474	346990000	648	A0A3Q1MYX6;E1BGX7;A0A3Q1MBB1	648;648;656	A0A3Q1MYX6	UID1199	A0A3Q1MYX6	YAEPSVEKRRLCRSLSEGPYPYPSELGKPAN
21.2063	20.6612	20.4272	21.3789	21.2319	20.0356	S	2	___1	1	0.0112192	51.013	16.76	51.013	-0.63518	36377000	416	A0A3Q1LXL0;A6QNL2;A0A0G2USR6	416;422;422	A0A3Q1LXL0	UID12	A0A3Q1LXL0	RESGRKASSTAKVPASPLPGLERKKTTPTPS
21.1174	20.5737	20.224	23.169	21.5534	19.6834	S	2	___1	1	0.022455	46.001	9.5769	43.282	-0.086177	127510000	209	A0A3Q1N088;A6QNR4;A0A3Q1NEM2;A0A3Q1MTQ9;A0A3Q1MQY4;A0A3Q1LHW5	209;209;214;223;209;223	A0A3Q1N088	UID120	A0A3Q1N088	LVPVWITDKELENVASFRSWKRIPVVVYRHL
21.19	22.162	20.4802	19.8266	20.8033	20.3914	S	3	___1	0.795885	4.63073e-21	99.705	90.886	51.834	-0.039373	17161000	387	A0A3Q1MBG1;Q08DS6	387;409	A0A3Q1MBG1	UID1202	A0A3Q1MBG1	EGRNFSPVPSKPRSQSPGEEENSLNEDWYVS
20.2573	20.8011	20.7586	20.6771	21.4473	20.9526	S	2	___1	0.835547	0.0259924	43.316	36.933	43.316	0.047568	11561000	459	A0A3Q1MBJ3;A6QLN5	459;462	A0A3Q1MBJ3	UID1203	A0A3Q1MBJ3	PPVIVETARSHQRSSSESYTQSFQSRKPFFS
21.9796	22.5773	22.0878	22.7539	21.0307	21.9537	S	2	___1	0.999268	1.03852e-11	116.19	95.885	113.25	1.1471	236740000	320	A0A3Q1MBT4;F1N4J5	320;369	A0A3Q1MBT4	UID1210	A0A3Q1MBT4	KSPRPRRTIWLSRSQSDIFSNKPPRTVNVLD
23.2859	23.3746	23.7804	23.9795	23.7082	22.174	S	4	___1	0.999999	1.39393e-77	127.67	115.18	121.82	-0.54064	464950000	215	A0A3Q1MBW1;A2VDS0;A0A3Q1MRV7	215;227;227	A0A3Q1MBW1	UID1211	A0A3Q1MBW1	GEAQDAESDLVDGRHSPPMVRSAAAIHPSLE
23.8265	22.1921	22.8583	22.8741	23.7047	22.7324	S	3	___1	1	4.93931e-86	208.15	167.12	72.793	-0.028434	558500000	231	A0A3Q1MBX2;Q76LV2;A0A452DI85;Q3T007;A7E3E1	53;231;231;231;231	A0A3Q1MBX2;Q76LV2	UID1212	Q76LV2	YPITLFVEKERDKEVSDDEAEEKEDKEEEKE
24.6264	26.1379	25.558	24.4749	24.5801	25.0713	S	2	___1	1	1.01253e-65	158.58	138.81	132.59	0.37763	5173500000	82	A0A3Q1MBY4;P00514	82;82	A0A3Q1MBY4	UID1214	A0A3Q1MBY4	LQKAGSRADSREDEISPPPPNPVVKGRRRRG
23.2288	23.2738	22.909	22.9613	23.9665	22.582	S	2	___1	0.99837	1.42944e-09	105.39	52.699	63.76	-0.18848	395720000	1064	A0A3Q1MBZ8;E1BLZ5	1064;1119	A0A3Q1MBZ8	UID1215	A0A3Q1MBZ8	LRSPPRVISRPPPSVSPPKCIQMERHVIRPP
21.2716	21.0982	21.4687	21.6849	21.3203	21.2877	S	2	___1	0.999884	8.15929e-06	89.911	74.968	89.911	0.083783	127740000	567	A0A3Q1MC04;E1BG23	567;599	A0A3Q1MC04	UID1216	A0A3Q1MC04	LRRLRASRRRSGTPASPVDPFQSRLDSHFAG
23.4047	22.9147	23.4357	23.2578	23.4839	23.1156	S	2	___1	0.999975	2.6817e-10	99.566	90.133	88.768	1.9518	261110000	48	D8V035;A0A3Q1MC84	48;41	D8V035	UID1217	D8V035	IPMGPPSPFPTPKEGSPYEAPVYIPEDIRIP
21.4025	21.6977	24.7331	24.9238	20.6358	24.7303	S	2	___1	0.997706	1.53464e-40	134.81	109.87	134.81	-0.43641	277440000	109	A0A3Q1MDI1;A0A3Q1MCB1;O77579;O77578;P19111;F1N6T5;F1N2M5;A6QQR9	109;111;111;111;111;111;111;111	A0A3Q1MDI1	UID1218	A0A3Q1MDI1	LALSKTYNVDRQVPDSAGTATAYLCGVKGNY
23.708	23.3247	20.7041	23.3655	23.8139	22.5253	T	3	___3	1	4.62893e-30	106.44	98.618	106.44	-0.35691	443870000	120	E1BDU9	120	E1BDU9	UID12181	E1BDU9	VDMSARRSEPDRGRLTPSPDIIVLSDNEASS
24.2594	22.7237	23.5341	24.4634	24.148	23.7787	S	3	___1	0.999992	1.39406e-168	228.49	211.55	228.49	0.16215	599780000	764	Q865S1;A0A3Q1MCC2	764;781	Q865S1	UID1219	Q865S1	RERRGTRRHSSLHTESDEDIAPAQRVDIVTE
24.3023	24.5069	23.5477	24.6072	23.885	25.0564	S	3	___1	1	8.70888e-100	149.4	134.35	132.57	0.070061	1667000000	788	Q865S1;A0A3Q1MCC2;Q9GK95;Q9GK94;Q9GK93;Q9GK92;Q9GJU8	788;805;145;145;145;145;145	Q865S1	UID1220	Q865S1	RVDIVTEEMPENALPSDEDDKDPNDPYRALD
21.3655	22.6516	22.2984	22.3159	20.0717	22.103	S	2	___1	0.999528	0.00015154	77.593	55.835	77.593	-0.21043	146460000	181	Q2TA45;A0A3Q1N1H3;A0A3Q1MCD2;A0A452DJ27;A0A3Q1NF13	181;312;312;312;312	Q2TA45	UID1222	Q2TA45	DSAPALHLNKGTPSQSPVVGRSQAQQQEKKQ
21.8645	20.3383	22.3429	20.3572	20.5439	20.4329	S	2	___1	1	1.77501e-34	154.6	138.84	100.4	0.098719	240510000	24	A0A3Q1MCE8;Q3T0C7;A0A3Q1MR92	24;25;25	A0A3Q1MCE8	UID1226	A0A3Q1MCE8	ELEKRASGQAFELILSPRSKESVPEFPLSPP
23.764	23.6288	24.0166	24.0535	24.6062	24.3339	S	3	___1	1	4.52373e-96	202.63	165.44	89.468	0.15048	2563900000	37	A0A3Q1MCE8;Q3T0C7;A0A3Q1MR92;F1N1C2	37;38;38;38	A0A3Q1MCE8	UID1228	A0A3Q1MCE8	ILSPRSKESVPEFPLSPPKKKDLSLEEIQKK
23.0106	22.2142	20.7716	22.7327	22.1969	23.3321	S	2	___1	0.99862	1.42118e-08	104.94	73.586	87.641	0.3322	249980000	596	A0A3Q1LI18;A6QLT5;A1L505	596;609;609	A0A3Q1LI18	UID123	A0A3Q1LI18	QRSTQTRRYPSSISSSPQKDLTQAKVLASLA
20.3726	21.8685	20.9431	20.466	20.873	20.1625	S	2	___1	0.849916	4.74041e-75	142.41	137.32	44.441	0.48189	55554000	132	F1MW73;A0A3Q1MCK6;A6QPE4;F1MJF9	132;251;95;95	F1MW73	UID1230	F1MW73	EKVAPVKPSRPKRHLSSAGTIESVNLDAIPL
24.1669	23.34	24.0184	23.7124	23.5919	23.7802	S	3	___1	0.999991	9.38387e-46	121.72	109.24	121.72	-0.098528	444030000	1118	F1MW73;A0A3Q1MCK6	1118;1237	F1MW73	UID1231	F1MW73	KRDKEEEVETERKPASPVPSTGQEKPVPTPE
21.9332	20.6375	19.3034	22.5206	21.3804	22.5426	S	3	___1	0.999927	4.48582e-07	59.673	40.294	59.046	-0.081015	79509000	1276	F1MW73;A0A3Q1MCK6	1276;1395	F1MW73	UID1232	F1MW73	SAPPAPLVKEVTKRFSNPDAAPVSTEPAWLA
22.8617	19.0235	21.646	22.6904	22.844	22.3057	S	2	___1	0.999844	0.00192881	87.568	66.869	87.568	0.22124	301200000	1007	A0A3Q1N5Y0;A0A3Q1MCY1;E1BBM3	1007;1015;1035	A0A3Q1N5Y0	UID1236	A0A3Q1N5Y0	TGLFDANNPKMLRTCSLPDLSKLFRTLMDVP
21.4381	23.4491	23.6849	22.1265	21.5261	23.4742	S	2	___1	1	8.92402e-33	133.48	129.46	65.472	-0.17283	238350000	296	A0A3Q1MCZ1	296	A0A3Q1MCZ1	UID1241	A0A3Q1MCZ1	ERQRDKLYERRGGDESEGEEVDED_______
20.3681	23.2996	23.3229	24.171	24.603	24.2412	S	2	___1	0.999894	1.18523e-27	160.52	99.311	153.74	-0.060941	1185900000	301	A0A3Q1MD17;E1BDF0;A0A3Q1LYQ6;A0A3Q1N6Z3	301;365;288;226	A0A3Q1MD17	UID1247	A0A3Q1MD17	SMVVDDDTPEMYKTISQESLIPGKLEINFEE
18.9774	20.9216	19.4938	20.7914	20.0584	20.9181	S	2	___1	0.935963	0.00350791	61.235	49.745	60.161	-0.38718	18389000	153	A6QR30;A0A3Q1MD82	153;209	A6QR30	UID1248	A6QR30	SPIFDKPLSRRLRRVSLSEIGFGKLETYIKL
22.8883	21.7118	19.7558	22.7525	22.2906	22.8893	S	2	___1	0.953267	1.85919e-30	107.02	97.762	107.02	-0.87072	136800000	400	A0A3Q1N0A4;A0A3Q1MDB6;A0A3Q1MDL2;F1N616;A0A3Q1MPP6;A0A3Q1NGD6;A0A3Q1MXW3	400;432;520;522;524;522;562	A0A3Q1N0A4	UID1249	A0A3Q1N0A4	LPLAPGSHRPLSRAQSSPAAPASLSTPEPAS
24.3377	24.5794	24.1504	24.0093	23.8584	24.1973	S	3	___1	1	2.77674e-261	244.14	222.82	173.92	0.13863	4956500000	1089	A0A3Q1MU03;A0A3Q1MDH1;Q95ML6;F1N7J2;A0A3Q1ND98	1089;1119;1155;1155;1184	A0A3Q1MU03	UID1253	A0A3Q1MU03	SIHNFMTHPEFRIEDSEPHIPLIDDTDAEDD
22.4426	22.0122	21.6333	21.5291	20.4712	21.2704	S	2	___1	0.990546	0.000239527	90.653	71.396	77.358	0.19678	134850000	1112	A0A3Q1MU03;A0A3Q1MDH1;Q95ML6;F1N7J2;A0A3Q1ND98	1112;1142;1178;1178;1207	A0A3Q1MU03	UID1254	A0A3Q1MU03	DDTDAEDDAPTKRNSSPPPSPNKNNNAVDSG
20.6811	22.9002	20.2399	22.8255	22.935	22.4429	S	2	___1	1	5.95357e-05	75.589	68.615	75.589	-0.25917	235580000	690	Q1JQD9;A0A3Q1MDJ1	690;778	Q1JQD9	UID1256	Q1JQD9	VKEEHLDVATADKALSPELPVPVENIKQETD
23.2508	23.0254	23.3561	22.7997	23.486	22.398	S	3	___1	0.999981	5.54055e-24	78.02	65.521	78.02	0.15878	189410000	1057	A0A3Q1MDL1;E1BDV5	1057;1131	A0A3Q1MDL1	UID1259	A0A3Q1MDL1	PEVLPSQGEVEREGGSPPAGPPPQELVEEEP
23.1531	20.3893	22.3003	22.9796	22.4683	22.8438	S	2	___1	1	1.74139e-28	132.65	113.19	103.39	-0.35001	422100000	509	A0A3Q1MDL1;E1BDV5	509;583	A0A3Q1MDL1	UID1260	A0A3Q1MDL1	ISPPADALRLRSPRGSPDAGLQTGKPSAPKK
23.6459	23.3176	23.1697	23.4466	23.1829	24.2023	S	2	___1	0.999979	2.2432e-46	134.21	104.91	126.63	0.36467	541920000	408	A0A3Q1MDL7;F1MCN4	408;423	A0A3Q1MDL7	UID1261	A0A3Q1MDL7	HVPKDHKPGTFPKALSIESLSPTDNSHGASW
20.9505	23.6497	23.7125	23.4666	19.6777	23.1207	S	3	___1	0.999998	3.11885e-26	84.641	78.738	84.641	1.1626	201590000	413	A0A3Q1MDQ6;E1BGH2	413;413	A0A3Q1MDQ6	UID1262	A0A3Q1MDQ6	IKQVLAAPGVAGQLESDDDDGPEEAGVAPVE
21.8264	20.675	22.0781	20.3551	20.4722	19.884	S	2	___1	1	8.59271e-06	72.898	61.458	55.975	0.61713	60231000	280	A0A3Q1ME09;F1N6H4	280;223	A0A3Q1ME09	UID1267	A0A3Q1ME09	LGVTRLLDAEDVDVPSPDEKSVITYVSSIYD
20.768	20.6141	20.8341	23.0974	20.3849	22.6048	S	2	___1	0.999999	0.00022518	91.313	78.786	91.313	-0.065798	81555000	413	F1MM14;A0A3Q1N369;A0A3Q1ME19	413;460;589	F1MM14	UID1270	F1MM14	SKPKLDSEQLPLRPKSVDLDSFTVRSSKETD
24.2843	23.9144	23.5769	23.9955	23.7039	23.3367	S	3	___1	1	1.10782e-243	257.73	241.42	97.059	0.10994	732810000	531	A0A3Q1N8T2;A0A3Q1ME27;F1MSK1	531;652;652	A0A3Q1N8T2	UID1271	A0A3Q1N8T2	TEDEEFLIQHLLQAPSPPRTSGADGLVGEDG
24.2315	24.79	20.5816	18.8268	20.0625	21.795	S	3	___1	0.78369	2.39894e-09	79.143	66.661	75.057	-0.042581	158490000	521	A0A3Q1MEA4;A2VDM8;G3MYU1	521;503;521	A0A3Q1MEA4	UID1273	A0A3Q1MEA4	PLRSPIRSANPTRPSSPVTSHISKVLFGEDD
20.5238	22.1976	21.5594	22.4166	21.1664	22.4991	S	2	___1	0.862254	4.78825e-19	99.891	77.416	78.021	0.4849	62083000	368	A7MBA9;A0A3Q1MEI7;Q9XT97	368;368;378	A7MBA9	UID1275	A7MBA9	HSTAESRSAVQDLSSSILASEDPEERGVKLG
23.5776	22.1268	21.8519	22.9864	22.5516	22.9927	S	2	___1	0.873603	4.25531e-08	95.067	78.968	60.918	-0.21652	204960000	576	G3MXY7;G3MY42;A0A3Q1MEP3;A0A3Q1MK17	576;582;582;559	G3MXY7	UID1277	G3MXY7	SGLTPAKSAPVINNGSPTILGKRSYEQHNGV
21.4476	20.3336	23.0011	22.2532	20.9867	22.715	S	2	___1	0.999666	8.10092e-83	180.46	139.04	180.46	-0.62013	293500000	1693	A0A3Q1MFH5;E1BC55;A0A3Q1LZT0	1693;1738;329	A0A3Q1MFH5	UID1281	A0A3Q1MFH5	VDPAALKAQLYKRPDSPNETPGWAPQPKTPK
21.3946	21.1143	21.7168	19.7783	19.6485	21.2145	S	2	___1	0.976333	0.004826	71.555	44.882	71.555	0.56295	59919000	27	A0A3Q1MFI5	27	A0A3Q1MFI5	UID1284	A0A3Q1MFI5	EDEEVPAFFKNLGSGSPKPRQKFCGMFCPVE
22.7782	20.0406	23.6562	20.5062	22.3104	22.3404	S	2	___1	0.999982	1.77776e-11	130.56	95.755	130.56	-0.042935	335560000	25	A6QLJ2;A0A3Q1MFK9	25;25	A6QLJ2	UID1285	A6QLJ2	QGLYIGSSPQRSPVPSPPASPRTQESCGIAP
23.1118	23.0102	23.6435	23.0243	22.5891	23.0577	S	2	___1	1	9.02484e-14	141.38	118.01	141.38	-0.57267	462160000	268	A0A3Q1MFU0;Q58CP9;G3X721;B0JYL7;A0A3Q1M3V5	268;255;255;255;255	A0A3Q1MFU0	UID1291	A0A3Q1MFU0	KKMMKDLEGLHRAEQSLHDLQERLHKAQEEH
21.0083	22.7253	20.6017	19.9752	20.0929	23.7818	S	2	___1	0.965648	1.82834e-23	110.29	104.05	82.007	-0.20234	371040000	660	A0A3Q1MFU0;Q58CP9;G3X721;B0JYL7	660;616;616;616	A0A3Q1MFU0	UID1293	A0A3Q1MFU0	ALPSGSPHLDSSRSHSPSPPDPDTPSPAGDS
23.1519	22.6677	23.3418	23.4158	23.422	23.3145	S	2	___1	0.999947	6.68512e-138	218.98	168.82	149.22	0.047797	1649300000	109	A0A3Q1MFV2;P11242	109;116	A0A3Q1MFV2	UID1294	A0A3Q1MFV2	DAGALERLPSLPTAESAEDAERS________
26.7469	25.5872	25.3061	26.7996	26.0311	26.5063	S	2	___1	0.999758	6.40191e-98	214	214	214	-0.20402	3229400000	494	A0A3Q1MFY6;Q2NL29	494;523	A0A3Q1MFY6	UID1295	A0A3Q1MFY6	MERPGLKRVGPLATTSPVLCKKGSAPTAPNG
23.3056	23.3122	23.5516	23.4866	22.8705	23.0167	S	2	___1	1	2.25971e-271	287.43	264.55	97.073	-0.57632	3841700000	8	A0A3Q1MG42;A6QLN6;F1MYM9;A0A3Q1LWN6	8;8;8;8	A0A3Q1MG42;A6QLN6	UID1296	A6QLN6	________MAQKDQLSEDEKFLFVDKNFINN
23.434	22.7545	22.9177	23.3681	23.232	23.3772	S	2	___1	0.999949	6.41467e-258	285.9	258.12	267.11	0.090916	1009100000	1367	A0A3Q1MG42;A6QLN6;F1MYM9;A0A3Q1LWN6	1367;1367;1344;1322	A0A3Q1MG42;A6QLN6	UID1299	A6QLN6	LDEEMEAKQNLERHISTLNIQLSDSKKKLQD
22.8767	22.3844	19.3254	22.9698	22.1407	23.5229	S	2	___1	0.999925	5.21056e-09	117.94	98.158	105.2	0.80695	400620000	36	A0A3Q1MGE8;E1BNB3	36;36	A0A3Q1MGE8	UID1301	A0A3Q1MGE8	MVGIAPAVVVKQERLSPESAPPVHRRPDSSG
20.6717	21.7788	23.479	23.5531	23.1582	23.7693	S	2	___1	0.999985	1.39968e-16	130.99	115.96	128.68	-0.44654	491160000	272	A6QQM1;A0A3Q1MGL1	272;273	A6QQM1	UID1303	A6QQM1	DKYKDLRRPTRKRSASADNLTLPRWSPAIIS
23.1123	20.505	22.6213	22.6222	22.6073	21.7773	S	4	___1	1	4.4091e-14	68.101	57.954	42.269	-0.18747	401280000	364	A0A3Q1MIE7;Q32PJ8;A0A3Q1MHD3	364;393;393	A0A3Q1MIE7	UID1315	A0A3Q1MIE7	GVQMQAIPEDAIPEESGDEDEEDPDKRISIC
24.0105	20.7847	23.2777	22.9195	21.0954	20.7389	S	3	___1	0.929421	2.07569e-46	133.51	123.01	94.259	-0.044001	583890000	340	A0A3Q1MHH3;A0A3Q1LLW5;A0A3Q1MMC9;A0A3Q1LRD5;Q0VCF1;F6RJF0	340;219;308;196;196;194	A0A3Q1MHH3;A0A3Q1MMC9	UID1316	A0A3Q1MHH3	RAGEQDSAPAQEKPTSPGRAAERKAKDDSRR
24.7421	25.0134	24.9261	25.0078	25.2547	24.66	S	3	___1	0.999986	0	226.44	216.59	149.73	0.58103	3164900000	249	A0A3Q1MHH3;A0A3Q1MMC9	249;217	A0A3Q1MHH3;A0A3Q1MMC9	UID1326	A0A3Q1MHH3	QPPLVPPVPEGLRRVSEPDLTGAVSSTDSSP
22.7185	23.8212	23.6569	23.1693	22.8914	22.9359	S	3	___1	1	1.92788e-72	178.14	163.35	75.184	-0.44501	903830000	238	A0A3Q1LIB4;A0A3Q1MN97;F1N789;A0A3Q1MRN4	238;290;290;274	A0A3Q1LIB4	UID133	A0A3Q1LIB4	SKLNQAKGWLRDPNASPGDAGEQAIRQILDE
23.0902	20.8479	22.5073	21.8441	22.6767	22.0036	S	2	___1	0.957709	0.00169262	64.103	44.647	45.879	0.6795	67618000	157	A0A3Q1MHK7;A0A3Q1NN30	157;257	A0A3Q1MHK7	UID1330	A0A3Q1MHK7	PKKAHPARAVAGTPASPQRPTLAGPRRPRDL
23.5285	22.5786	21.9271	23.3889	22.2314	23.7884	S	2	___1	0.99996	5.70393e-51	179.6	149.46	138.89	-0.30442	694800000	791	A0A3Q1MHP9;F1N2H2	791;791	A0A3Q1MHP9	UID1331	A0A3Q1MHP9	TDKAKKPRTRRSRFHSPSTTWSPNKDTAREK
20.6428	22.1686	18.4111	20.3359	22.6171	23.0202	S	3	___1	0.941493	2.47548e-10	97.32	81.201	69.737	-0.24042	266510000	797	A0A3Q1MHP9;F1N2H2	797;797	A0A3Q1MHP9	UID1332	A0A3Q1MHP9	PRTRRSRFHSPSTTWSPNKDTAREKKRSQSP
23.3727	20.4119	23.6503	20.5483	20.5913	20.4524	S	2	___1	0.95969	8.34231e-34	100.62	92.724	100.62	-1.5519	365620000	337	A0A3Q1MHP9;F1N2H2	337;337	A0A3Q1MHP9	UID1333	A0A3Q1MHP9	STRNTRAEPVSQSQRSPVSNVSGCDAPDNNN
24.4353	24.3818	23.9095	24.7153	23.8795	24.5628	S	3	___1	0.99991	4.41804e-104	164.6	154.44	148.89	0.48935	842980000	604	A0A3Q1MHP9;F1N2H2	604;604	A0A3Q1MHP9	UID1334	A0A3Q1MHP9	IDPRDSTVKTEQLIDSPKLESSEGGVIQAVD
22.7607	22.5728	23.0156	23.4266	23.0274	21.5386	S	2	___1	0.999545	1.18464e-50	170.66	156.98	170.66	0.23247	324560000	1064	A0A3Q1MY75;A0A3Q1MI20;F1MW32	1064;1089;1144	A0A3Q1MY75	UID1336	A0A3Q1MY75	RVIGRCSPSHVSRSWSASDPFYTNDRSILTL
25.0768	25.3766	24.7602	25.8764	25.0139	25.8773	S	2	___1	0.960205	7.32495e-239	237.76	214.07	197	-0.16428	1996900000	395	A0A3Q1MI34;Q2TBG2;F1N579	395;420;420	A0A3Q1MI34	UID1338	A0A3Q1MI34	SDFDRLRTALPASGSSTGELELLAGEVPARS
22.505	20.3312	20.6076	23.3106	22.7613	20.59	S	3	___1	0.999982	5.5166e-29	91.66	84.384	85.866	0.62555	304240000	883	A6QPH2;A0A3Q1MI55	883;883	A6QPH2	UID1340	A6QPH2	PSEGRETPLTQDGPGSPGGFEDKDEPAPELR
23.3342	22.5511	22.6154	23.6222	22.8571	22.8875	S	2	___1	0.99307	2.60222e-51	176.89	146.34	171.26	-0.12568	154960000	471	Q3SZJ0;F1MTV7;A0A3Q1MI98	471;471;501	Q3SZJ0	UID1343	Q3SZJ0	RALLRAQQTESPPHASPK_____________
23.8494	23.6761	20.3863	20.9675	22.8712	23.4007	S	3	___1	0.995424	3.61683e-54	128.89	119.96	81.151	0.09782	718880000	23	A0A3Q1MIA4;P56701	23;23	A0A3Q1MIA4	UID1345	A0A3Q1MIA4	KAPLQPQQPPATSPGSGDEKPSGKERRDAGD
20.5146	21.9711	21.745	21.5735	21.9263	22.3465	S	2	___1	1	0.000219301	98.943	80.675	65.5	-0.16126	118530000	275	A0A3Q1MIB0;F1MC48	275;282	A0A3Q1MIB0	UID1346	A0A3Q1MIB0	ALEQGSAPALFKILQSPALGLRGLQQQNSDW
23.5672	22.6387	22.1313	22.5997	22.88	23.2322	S	2	___1	1	2.27173e-27	158.42	119.54	117.2	0.1615	424470000	669	A0A3Q1LIB4;A0A3Q1MN97;F1N789;A0A3Q1MRN4	669;721;721;706	A0A3Q1LIB4	UID135	A0A3Q1LIB4	VEKMTGLVDEAIDTKSLLDASEEAIKKDLDK
21.9739	22.6424	22.2474	22.0108	22.1724	22.2008	S	2	___1	1	4.46587e-11	126.71	99.228	121.68	-0.12075	289350000	186	A0A3Q1MIX5;E1BBZ8	186;200	A0A3Q1MIX5	UID1352	A0A3Q1MIX5	VAHGPVCKISPEERRSPPASGLQALRGGASG
26.1506	26.3432	26.2454	26.2316	26.7811	25.9362	S	3	___1	0.999801	0	301.11	274.85	222.29	-0.97445	4508300000	229	A0A3Q1MKT0;A0A3Q1MJ74	229;332	A0A3Q1MKT0	UID1355	A0A3Q1MKT0	APSAGAAWSSPERPGSPGLARPGVAGLTTAA
20.0457	20.5009	21.5084	23.8608	22.7973	20.52	S	5	___1	0.993697	9.75069e-14	66.381	57.346	66.381	-0.023645	78725000	244	A6QQS0;A0A3Q1MJM0	244;258	A6QQS0	UID1357	A6QQS0	AHSHLAEEEGEDKEDSQPPTPVSQRSEEQKS
22.4311	22.358	21.9933	22.7173	22.7405	20.9457	S	2	___1	1	5.70875e-27	127.07	110.04	127.07	0.19586	332850000	142	A6QQS0;A0A3Q1MJM0	142;142	A6QQS0	UID1358	A6QQS0	PLEKRGAPDPRVDDDSLGEFPVTNSRARKRI
20.622	19.7819	21.3742	21.0198	21.8803	20.1085	S	2	___1	1	0.0217165	66.351	32.262	47.574	0.97066	35244000	394	A0A3Q1LIG4;E1BKT0	394;394	A0A3Q1LIG4	UID136	A0A3Q1LIG4	GHGSEASAKHMARELSPQHKRERHCNRELTL
20.279	21.9385	22.6956	22.4979	22.8247	22.9269	S	3	___1	0.999727	1.53389e-06	95.236	87.828	73.296	-0.36305	559410000	89	A0A3Q1MJU5;F1MFZ9;A0A3Q1NN09	89;141;231	A0A3Q1MJU5	UID1362	A0A3Q1MJU5	PGSETQRRRRRRHRHSPTGPPGFPRDGDYRD
25.1992	24.1131	24.6466	24.9909	19.8548	25.1511	S	2	___1	1	4.5186e-301	279.24	258.4	233.4	0.20189	2161300000	335	A0A3Q1NMP1;Q0P5J8;A0A3Q1MK09;A0A452DIZ8;A0A3Q1MT54	335;335;376;376;408	A0A3Q1NMP1	UID1365	A0A3Q1NMP1	LPEDSIKVIRNMRAASPPASASDLIEQQQKR
22.573	23.3958	23.4348	21.7503	22.4679	19.1841	S	2	___1	0.999937	6.49848e-35	158.25	135.03	133.98	0.060756	438270000	225	A6QLC8;A0A3Q1MK52	225;230	A6QLC8	UID1367	A6QLC8	PALRDGFESQMVKSPSFSSASEAAPRTPPQV
26.0984	25.7433	26.0506	25.9405	26.2026	25.852	S	2	___1	1	0	333.92	317.57	287.01	-0.14486	7427400000	45	A0A3Q1MK64;E1B717	45;45	A0A3Q1MK64	UID1369	A0A3Q1MK64	GRRRGGRQLRLRPSRSAEDLTSGSYDDTLNA
22.3737	21.1005	21.6187	20.5615	20.072	21.8592	S	2	___1	0.999999	2.13075e-08	104.17	80.949	87.719	0.16092	132530000	193	A0A3Q1MT33;F6QLW0;A6H6W8;A6QPP3;A0A3Q1MK78	193;208;208;218;218	A0A3Q1MT33	UID1371	A0A3Q1MT33	HFLPKPLKVAMYKEPSLHDLTEFSRSGSGTP
24.0802	22.7504	23.6407	23.4619	24.0014	23.582	S	2	___1	0.999988	1.26681e-71	159.26	140.8	125.18	-0.097834	537250000	268	A0A3Q1MKK6;F1MWR6;A0A3Q1N7I4;A2VDR6;A0A3Q1LTE2	268;270;291;293;294	A0A3Q1MKK6	UID1374	A0A3Q1MKK6	NGLDKTRLLKKDAPISPASIASSSSTPSSKS
20.9925	21.7015	22.3477	21.8395	21.6968	22.3579	S	2	___1	0.997989	3.63083e-09	119.74	85.051	119.74	-0.0057985	122560000	184	A0A3Q1MKK6;F1MWR6;A0A3Q1N7I4;A2VDR6	184;186;207;209	A0A3Q1MKK6	UID1375	A0A3Q1MKK6	SDHQRDRDSIKSSSVSPSASFRGAEKHRNST
19.5922	20.2117	20.93	23.9489	24.8318	20.7042	S	2	___1	0.820822	1.32554e-136	200.71	169.1	166.9	-0.23575	510200000	884	G3X6L9;A0A3Q1MKR2	884;891	G3X6L9	UID1377	G3X6L9	KEYVPGQPPSSQSSDSSPPRSSEPSGPETPE
24.7371	24.2257	24.7988	19.5518	20.2713	23.6522	S	2	___1	0.984155	1.03222e-167	218.64	190.06	178.23	0.034835	911050000	885	G3X6L9;A0A3Q1MKR2	885;892	G3X6L9	UID1378	G3X6L9	EYVPGQPPSSQSSDSSPPRSSEPSGPETPEA
20.0042	19.0212	19.8644	20.9847	19.3789	21.2147	S	2	___1	0.99642	0.00638158	44.829	21.593	44.829	0.26705	17887000	700	A0A3Q1LII7;A6H7I9;A0A3Q1LTD6;F6Q3P6;A0A3Q1LKG0;A0A3Q1LTG4	700;757;769;777;806;806	A0A3Q1LII7	UID138	A0A3Q1LII7	SLERNRVGASSKLDNSPVLSPGNKTKPDDHR
24.791	24.9955	25.1068	25.3338	25.2061	25.1488	S	2	___1	1	1.62329e-190	246.34	221.43	182.71	0.047423	1878600000	489	G3N266;A0A3Q1MKT3;A0A3Q1MRA2	489;522;489	G3N266	UID1380	G3N266	DVRVQLPRTGIPRAPSPDEECFFDLLSKFQS
22.4998	23.1525	23.2775	23.8638	22.293	23.6901	S	2	___1	0.84229	3.06864e-16	143.97	115.77	143.97	0.10284	389590000	1578	A0A3Q1MKW0;F1MX77;A3KMW2	1578;1584;349	A0A3Q1MKW0	UID1383	A0A3Q1MKW0	FDLHSELERSFLSEPSSPGRTKTTKGFKLGK
24.912	25.7603	25.1815	24.8106	26.0035	20.249	S	3	___1	0.835002	5.6787e-17	77.31	67.34	77.31	0.57516	1771000000	138	A0A3Q1MKW0;F1MX77	138;195	A0A3Q1MKW0	UID1385	A0A3Q1MKW0	AIYGSVDRVISHDRDSPPPPPPPPPPPQPQP
20.6552	21.1266	20.2096	22.1967	21.2784	20.8981	S	3	___1	0.999995	6.78298e-20	94.856	80.622	75.326	-0.36796	1361500000	666	E1BLV9;A0A3Q1MKW7;G3N322;A0A3Q1MXQ4	666;673;677;725	E1BLV9	UID1386	E1BLV9	SLTPPQASPAASKDQSPPPSPPPSYHPPPPP
20.4613	20.7539	21.9885	19.5731	20.4021	20.6525	S	3	___1	0.94587	7.86371e-08	57.076	43.649	57.076	-0.51044	14763000	379	E1BLV9;A0A3Q1MKW7;G3N322;A0A3Q1MXQ4	379;438;390;438	E1BLV9	UID1388	E1BLV9	ETIVSDGSTLSSKGGSEGRPEGSVANSSVAP
21.9449	20.5833	22.1529	22.1202	22.8795	22.4121	S	3	___1	0.99975	3.5662e-06	69.729	50.896	49.34	0.25878	167510000	958	E1BLV9;A0A3Q1MKW7;G3N322;A0A3Q1MXQ4	958;965;969;1017	E1BLV9	UID1390	E1BLV9	PKKTPKAPPPVARKPSGGIPLPTSPSFPRAE
21.442	20.329	22.1192	21.6397	23.3615	22.2915	S	3	___1	0.999997	7.73296e-52	144.01	121.42	144.01	0.74461	278800000	916	E1BLV9;A0A3Q1MKW7;G3N322;A0A3Q1MXQ4	916;923;927;975	E1BLV9	UID1391	E1BLV9	IFSKGTKKLQLERPVSPETQADLQRNLVAEL
22.5443	21.8809	22.5264	22.4863	22.9115	23.1551	S	2	___1	1	1.52451e-260	278.16	260.62	192.51	0.33228	667370000	23	A0A3Q1ML00;A0A3Q1MGL4;A0A3Q1MB56;F1N6U4;A0A3Q1LHE1;A0A3Q1MH57	23;13;30;8;11;30	A0A3Q1ML00	UID1398	A0A3Q1ML00	AQLDGIISDFEALKRSFEVEEVETPNSTPPR
22.0778	21.7904	22.5898	22.5044	22.368	22.5121	S	2	___1	0.972656	2.80922e-05	82.925	55.787	47.532	0.10835	141850000	494	F6QRK7;A0A3Q1NE62;Q24JZ9;A0A3Q1ML58	494;494;503;531	F6QRK7	UID1400	F6QRK7	SPLNNKGILSLPHQASPVSRTPSLPAVDTSY
23.5473	23.7443	23.4682	23.5375	23.1265	24.0075	S	2	___1	0.999164	7.27775e-77	143.4	123.84	118.16	0.12228	763890000	77	A0A3Q1ML67;E1BGC3	77;77	A0A3Q1ML67	UID1401	A0A3Q1ML67	PKIEEENTGDPFGFDSDDESLPVSSKNLAKG
20.1838	20.6574	20.0855	20.627	21.2937	20.4722	S	3	___1	1	2.84921e-08	75.773	69.637	52.509	-0.30184	90978000	596	A0A3Q1ML81	596	A0A3Q1ML81	UID1404	A0A3Q1ML81	ELEENGLEKGFEEDASDKEFNENIPEKELDE
24.8897	25.9176	25.1009	23.8683	24.9519	23.4866	S	3	___1	1	1.12094e-104	131.25	124.67	93.791	-0.3876	1770700000	46	F6PS38;A5D7Q4;A0A3Q1M1B2;A0A3Q1LIJ0	46;46;144;144	F6PS38	UID141	F6PS38	PQAPAEAAPQDPAPKSPAGGGAPPAPAPAAL
26.4195	25.7381	27.042	26.0739	26.6982	26.0592	S	3	___1	1	1.38983e-168	202.15	184.15	176.44	0.018401	2921300000	207	A0A3Q1N7J7;Q3T008;A0A3Q1MLN7;A0A3Q1MXU1;A1L524	207;226;305;324;433	A0A3Q1N7J7	UID1410	A0A3Q1N7J7	IEHFGIKVYQFPDCDSDEDEDFKSQDLALKE
23.5721	25.209	24.5585	22.9325	24.0375	23.3395	S	2	___1	1	2.54178e-73	200.82	169.39	115.35	-0.074584	1047600000	2026	F1MDH3;A0A3Q1MLQ7	2026;2049	F1MDH3	UID1414	F1MDH3	VLVEDTKVLVQNAAGSQEKLAQAAQSSVATI
21.1519	20.7382	20.9246	20.5719	23.3242	23.0015	S	2	___1	0.894858	7.37357e-24	120.66	104	120.66	0.28935	149460000	162	A0A3Q1MM04;A0A3Q1NG08;E1BFI4	162;162;162	A0A3Q1MM04	UID1416	A0A3Q1MM04	NYSFKISYIPDEEVSSPSPPQRAQRGDHSSR
23.4306	23.688	23.7235	23.5147	23.3472	23.7595	S	2	___1	0.995663	9.06188e-41	137.79	117.14	120.63	-1.1451	696010000	164	A0A3Q1MM04;A0A3Q1NG08;E1BFI4	164;164;164	A0A3Q1MM04	UID1417	A0A3Q1MM04	SFKISYIPDEEVSSPSPPQRAQRGDHSSREQ
24.1098	24.8262	24.3849	24.2526	24.4349	24.6569	S	2	___1	1	1.02954e-150	232.5	203.74	216.15	0.76694	958820000	137	Q3T0L9;F1MLE8;A0A3Q1MMA1	137;137;137	Q3T0L9	UID1420	Q3T0L9	TKKLYIDSRARRNLGSINTELQDVQRIMVAN
23.9154	21.2776	20.5299	19.3205	23.6881	19.6198	S	3	___1	0.999922	1.60406e-15	86.18	76.896	86.18	0.45385	255760000	611	A0A3Q1MMH9	611	A0A3Q1MMH9	UID1423	A0A3Q1MMH9	QQAMQAPASPPRAPPSPAGQETEGLPLPLDH
25.0768	24.0245	21.0691	25.0396	24.5129	25.4406	S	3	___1	0.999996	3.38722e-09	77.221	71.891	60.991	-0.03089	1418200000	37	A0A3Q1MMQ2	37	A0A3Q1MMQ2	UID1427	A0A3Q1MMQ2	EHGWPPASSSTRPWRSAPPSPPPPGTRPTAL
21.4675	20.7606	19.6567	19.86	20.273	19.8145	S	3	___1	0.99963	2.27851e-08	72.145	62.357	60.991	-0.03089	659090000	41	A0A3Q1MMQ2	41	A0A3Q1MMQ2	UID1428	A0A3Q1MMQ2	PPASSSTRPWRSAPPSPPPPGTRPTALGPRS
21.8753	19.7931	22.3627	21.1623	22.3373	21.357	S	2	___1	1	6.25509e-12	109.84	78.653	59.898	0.93958	77693000	1343	A0A3Q1NCR3;A0A3Q1MMT7;A0A3Q1MTR1;E1BBS9	1343;1371;1376;1433	A0A3Q1NCR3	UID1429	A0A3Q1NCR3	SALRRGLGLGGPVAGSPARGTPAGGSVEGLS
25.0691	24.8692	25.0639	23.9941	25.4072	24.1266	S	3	___1	1	7.22783e-93	165.06	150.13	90.974	0.18122	3500800000	314	A0A3Q1MRI0;A0A3Q1LIQ1;A0A3Q1LUL8;Q2KIY8;A0A3Q1NIQ9;F6QVZ7	314;289;314;314;318;314	A0A3Q1MRI0	UID143	A0A3Q1MRI0	CDSKVVPRRRPPRAQSPPPPPPPQPPESPEL
22.3836	20.643	21.2654	19.9558	22.1945	21.4656	S	2	___1	1	0.00019376	69.331	58.853	63.062	-0.19552	51845000	384	A0A3Q1MMU1;F1MEW7	384;356	A0A3Q1MMU1	UID1432	A0A3Q1MMU1	APSRNLAPTPRRRKASPEPEGEAAGKMTTEE
23.3931	23.7542	23.9648	23.6977	23.9364	20.5834	S	2	___1	1	5.83665e-66	144.76	127.48	48.532	-0.55434	476160000	436	A0A3Q1MMU1;F1MEW7	436;408	A0A3Q1MMU1	UID1433	A0A3Q1MMU1	SPIAALKNVAEALGHSPKDPAGSGGPVRAGG
21.7269	21.983	21.555	19.9419	21.8618	19.1698	S	2	___1	1	0.00383737	109.01	60.451	109.01	0.17816	131740000	1224	F1MNL8;A0A3Q1MMV9	1224;1245	F1MNL8	UID1434	F1MNL8	TTPLASPSLSPGRSLSPPLRLKETRISFMEE
19.7021	23.4124	22.9541	20.057	20.7526	23.0474	S	2	___1	0.965313	1.66617e-11	108.66	97.171	91.845	0.49959	183110000	1218	F1MNL8;A0A3Q1MMV9	1218;1239	F1MNL8	UID1435	F1MNL8	LRSGLRTTPLASPSLSPGRSLSPPLRLKETR
24.1137	23.5236	23.7781	23.348	23.7159	23.4852	S	2	___1	0.999999	0.000252627	90.05	75.275	79.23	-0.10831	844610000	735	E1BP16;A0A3Q1MP80;A0A3Q1MSC8	735;749;747	E1BP16	UID1449	E1BP16	RVSRTPEPKKIKKAASPSPQSVRRVSSSRSV
23.7	21.0789	21.9405	23.8045	23.2887	19.8606	S	2	___1	0.794063	1.0481e-25	102.59	89.823	101.23	-0.39055	903560000	491	A0A3Q1MRI0;A0A3Q1LIQ1;A0A3Q1LUL8;Q2KIY8;A0A3Q1NIQ9;F6QVZ7;A0A3Q1MW55	491;466;491;491;495;491;468	A0A3Q1MRI0	UID145	A0A3Q1MRI0	PPPGTDLVFLREGASSPVQVPGPAPASTETR
26.3593	25.2338	25.9301	25.3142	25.4969	24.9949	S	2	___1	0.999148	3.76467e-43	184.03	118.53	184.03	-0.10747	1893000000	693	E1BP16;A0A3Q1MP80;A0A3Q1MSC8	693;707;705	E1BP16	UID1451	E1BP16	KRHSPSPRPRAPQTSSPPPARRGASLSPQRR
20.3574	21.6841	21.5967	19.7331	20.3364	20.866	S	3	___1	1	1.68099e-06	95.662	86.865	54.281	-0.12739	2131800000	400	E1BP16;A0A3Q1MP80;A0A3Q1MSC8	400;400;400	E1BP16	UID1452	E1BP16	RLSPSASPPRRRHRPSPPATPPPKTRHSPTP
23.1077	22.3187	22.867	22.4757	22.2024	22.3374	S	2	___1	1	4.04326e-93	182.7	151.74	74.12	0.61069	360930000	871	E1BP16;A0A3Q1MP80	871;885	E1BP16	UID1453	E1BP16	QEEPEAEPEPKKETESEPEDNLDDLEKHLRE
24.4543	23.9882	25.0929	24.9424	25.2714	24.5638	S	3	___1	0.999989	8.23954e-76	140.94	134.44	130.56	-0.17147	15816000000	766	E1BP16;A0A3Q1MP80;A0A3Q1MSC8	766;780;778	E1BP16	UID1454	E1BP16	SGSPEPAAKKPPAPPSPVQSQSPSTNWSPAV
20.2057	22.7883	20.2923	23.5882	20.3503	23.1105	S	3	___1	0.989091	3.66455e-65	134.17	124.45	90.843	0.049907	10486000000	772	E1BP16;A0A3Q1MP80;A0A3Q1MSC8	772;786;784	E1BP16	UID1455	E1BP16	AAKKPPAPPSPVQSQSPSTNWSPAVPVKKAK
24.2393	25.3912	25.2144	23.5919	24.761	24.1465	S	3	___1	0.998429	1.21974e-06	104.55	90.117	69.258	-0.33372	751090000	448	E1BP16;A0A3Q1MP80;A0A3Q1MSC8	448;448;446	E1BP16	UID1460	E1BP16	TSGKVTKHKGTEKRESPSPAPKPRKVELSES
23.3911	22.3438	20.2817	20.9078	22.6088	23.6978	S	3	___1	0.999761	0.000404359	67.115	58.939	57.159	-0.19998	438430000	710	E1BP16;A0A3Q1MP80;A0A3Q1MSC8	710;724;722	E1BP16	UID1466	E1BP16	PPARRGASLSPQRRQSPSPSSRPIRRVSRTP
20.3603	23.0783	23.346	23.0698	23.8905	22.7565	S	3	___1	0.997722	0.00201858	92.247	60.029	49.934	0.2802	161040000	651	E1BP16;A0A3Q1MP80;A0A3Q1MSC8	651;665;663	E1BP16	UID1468	E1BP16	SPPPKQRSSPVTKRRSPSLSSKHRKGSSPSR
20.263	20.8815	20.6924	20.6923	21.1074	21.1512	S	2	___1	1	0.0103911	49.35	42.211	49.35	-0.65017	107220000	558	E1BP16;A0A3Q1MP80;A0A3Q1MSC8	558;572;570	E1BP16	UID1469	E1BP16	RRRRSPSPPPARRRRSPSPAPPPRRRRSPTP
25.9492	26.5086	27.2255	26.6782	26.0358	26.9	S	2	___1	1	1.29993e-18	172.98	107.52	136.36	0.10191	7951400000	595	E1BP16;A0A3Q1MP80;A0A3Q1MSC8	595;609;607	E1BP16	UID1475	E1BP16	PSPPPRRRSPSPRRYSPPIQRRYSPSPPPKR
21.8871	21.271	21.0679	21.3892	20.0429	20.2527	S	2	___1	0.933446	0.0153038	42.095	20.103	42.095	0.95896	19277000	753	E1BP16;A0A3Q1MP80;A0A3Q1MSC8	753;767;765	E1BP16	UID1479	E1BP16	PQSVRRVSSSRSVSGSPEPAAKKPPAPPSPV
25.0428	23.7538	23.854	25.1063	24.3888	25.2671	S	3	___1	1	3.95216e-75	166.27	151.5	162.85	0.32775	1023500000	1409	F1MJ46;A7Z019;A0A3Q1LIV7	1409;1411;1411	F1MJ46	UID148	F1MJ46	SKKQKKRGRPPAEKLSPNPPNLTKKMKKIVD
23.3483	23.1402	22.2303	23.4984	23.3671	22.886	S	3	___1	1	2.40893e-05	121.83	114.94	41.644	0.040607	1152200000	614	E1BP16;A0A3Q1MP80;A0A3Q1MSC8	614;628;626	E1BP16	UID1480	E1BP16	QRRYSPSPPPKRRTASPPPPPKRRASPSPPP
23.0819	21.4195	23.1973	22.5513	21.7326	22.6345	S	2	___1	1	1.40976e-50	161.76	152.71	94.717	-0.35279	304580000	260	E1BP16;A0A3Q1MP80;A0A3Q1MSC8	260;260;260	E1BP16	UID1481	E1BP16	LKVPKTEPVLEPKEPSPEKNSKKEKEKTRPR
19.5748	22.3622	20.028	23.2728	20.8664	20.3855	S	3	___1	0.980289	0.000160243	68.168	68.168	56.793	0.16851	166260000	412	E1BP16;A0A3Q1MP80;A0A3Q1MSC8	412;412;412	E1BP16	UID1482	E1BP16	HRPSPPATPPPKTRHSPTPQQSNRTRKSRVS
22.3264	20.7128	21.0899	24.1819	20.1498	24.4072	S	4	___1	0.964374	1.80719e-99	141.01	120.42	141.01	-0.11294	215550000	312	A0A3Q1MQ53;A5PJV7	312;315	A0A3Q1MQ53	UID1488	A0A3Q1MQ53	GEKLHSDSGISVDSQSLHDQQPHTQTAAGQA
25.1234	23.9005	25.3219	24.7632	25.4532	24.8148	S	3	___1	0.99961	0	265.05	254.36	227.58	0.081876	3436300000	72	A0A3Q1M1X4;A0A3Q1LTF1;F1MRZ5;A0JN60;A0A3Q1LU83;A0A3Q1NBB0;A0A3Q1MPD2;A0A3Q1LIW2;A0A3Q1LLF1;A0A3Q1LKE5;F1MRZ6	72;72;72;72;72;72;72;72;72;72;72	A0A3Q1M1X4	UID149	A0A3Q1M1X4	KLPVGSQCSVDLESASGEKDLAAPSEPRESF
19.3013	21.9064	21.5546	21.2749	21.3361	21.0507	S	2	___1	0.99977	0.0118051	58.37	30.845	58.37	-0.20696	75349000	24	F1N2C2;A0A3Q1MQ95	24;24	F1N2C2	UID1490	F1N2C2	GEGGAAAPGSGPRGPSPFSEARGDARGPVPA
21.5251	20.1637	20.7421	20.6453	19.6176	19.9073	S	2	___1	0.999999	0.00243822	72.006	56.804	72.006	0.037708	16156000	557	A0A3Q1MQK0;F1N222;A5D7C2	557;585;586	A0A3Q1MQK0	UID1492	A0A3Q1MQK0	AAPGKAQKRKYIEIDSDEERRGELLSLRDIE
22.9077	23.1564	23.6843	22.6497	23.2727	22.8925	S	2	___1	0.999954	1.29181e-54	155.1	108.13	155.1	-0.060304	544870000	190	A0A0N6XEE6;A0A0N6XEB1;A0A0N6XEM3	190;190;190	A0A0N6XEE6	UID15	A0A0N6XEE6	GLTMTLRETIQKGRLSPVSSDNLTPQIKDKE
24.1326	22.16	20.5312	22.8928	24.5725	24.947	S	3	___1	0.976528	2.39354e-183	207.13	199.5	182.54	-0.22292	1886700000	192	Q3MHF8;F1MSA5;A0A3Q1LIY5	192;192;192	Q3MHF8	UID150	Q3MHF8	LSQGRSSPQLDPLRKSPTMEQAVQTASAHLP
20.043	20.9002	25.4646	25.5774	20.9693	25.3815	S	2	___1	0.912482	2.02031e-201	206.11	189.58	191.71	-0.73123	2035300000	1861	A0A3Q1MR22;E1BKT9	1861;2626	A0A3Q1MR22	UID1500	A0A3Q1MR22	ISTISSIRNLTIRSSSLSEPLEESSPIAAIF
22.2582	23.6484	22.9392	23.7014	23.6063	23.8795	S	2	___1	1	7.8137e-44	157.2	115.17	117.67	-0.43549	388970000	76	A0A3Q1MR82;A5PKM1	76;76	A0A3Q1MR82	UID1502	A0A3Q1MR82	ASGGAAAASAAPRSRSLGGAVGTVASGARAA
22.7489	20.7363	18.5152	19.7604	20.6129	20.2817	S	2	___1	0.988494	1.98065e-52	149.99	138.07	149.99	-0.31723	24069000	497	A0A3Q1N3Q6;A0A3Q1N2J5;A0A3Q1MRD9;Q3MHP6;F1MYS7	497;497;495;497;497	A0A3Q1N3Q6	UID1505	A0A3Q1N3Q6	NAWVKRSSNPPARSQSSDTEQQSPTSGGGKV
19.9664	22.5094	22.2076	20.9056	20.7799	20.6981	S	2	___1	0.928641	5.13346e-14	103.61	96.479	51.147	-0.13485	58012000	504	A0A3Q1N3Q6;A0A3Q1N2J5;A0A3Q1MRD9;Q3MHP6;F1MYS7	504;504;502;504;504	A0A3Q1N3Q6	UID1506	A0A3Q1N3Q6	SNPPARSQSSDTEQQSPTSGGGKVVPAQLSE
20.6939	23.5958	21.0323	19.8383	22.2739	22.7526	S	2	___1	0.994627	6.16e-55	154.69	141.51	150.37	-0.017389	177610000	422	A0A3Q1N3Q6;A0A3Q1N2J5;A0A3Q1MRD9;Q3MHP6;F1MYS7	422;422;420;422;422	A0A3Q1N3Q6	UID1507	A0A3Q1N3Q6	WRSEETQERERSRTGSESSQTGTSATSGRNA
20.6995	19.6314	20.7534	20.2537	21.0148	20.2766	S	2	___1	0.970885	0.00151055	50.897	39.638	40.552	-0.43377	23204000	522	A0A3Q1N3Q6;A0A3Q1N2J5;A0A3Q1MRD9;Q3MHP6;F1MYS7	522;522;520;522;522	A0A3Q1N3Q6	UID1509	A0A3Q1N3Q6	SGGGKVVPAQLSEEGSARKDENKVDGVSAPK
25.7932	26.4588	26.2929	25.2833	26.4732	25.1069	S	4	___1	0.999991	1.03077e-74	143.12	131.74	121.3	-0.028673	3428100000	216	Q3MHF8;F1MSA5;A0A3Q1LIY5	216;216;216	Q3MHF8	UID151	Q3MHF8	TASAHLPAPAPVGRRSPVSTRPLPSTSQKPI
24.0184	22.8278	23.1359	24.0193	23.7947	24.3106	S	3	___1	0.999922	2.39712e-45	96.597	85.885	79.209	0.68223	1279600000	167	A7E385;A0A3Q1MRF1	167;167	A7E385	UID1510	A7E385	LPPPPPQAPPEEENESEPEEPSGVEGAAFQS
20.2618	22.3226	20.9567	22.7425	23.3868	22.5855	S	2	___1	0.994681	2.7124e-10	99.498	88.974	99.498	0.30103	89487000	284	F1MXU5;A0A3Q1MRL1	284;350	F1MXU5	UID1513	F1MXU5	AESREDRTGSAGGEGSDDDTSLT________
20.9102	24.8849	19.918	20.7351	25.2225	25.6972	S	4	___1	0.958408	3.82825e-202	222.63	202.56	190.48	-0.083576	658030000	645	F1MZX0;A0JN97;A0A3Q1MRR6	645;645;650	F1MZX0	UID1516	F1MZX0	FSNFDQEFLNEKPRLSYSDKNLIESMDQTAF
25.2246	21.0445	25.4677	25.2738	20.4846	20.978	S	3	___1	0.931461	8.44139e-170	200.14	184.32	200.14	0.010747	740710000	647	F1MZX0;A0JN97;A0A3Q1MRR6	647;647;652	F1MZX0	UID1517	F1MZX0	NFDQEFLNEKPRLSYSDKNLIESMDQTAFAG
21.9076	21.0387	21.1635	21.9071	22.6578	20.707	S	2	___1	0.753514	0.000138599	78.763	67.933	78.763	-0.10841	42543000	232	A0A3Q1MS29;F1MBX4	232;297	A0A3Q1MS29	UID1518	A0A3Q1MS29	LLAHPKVQKPGIGVISVSKGAEIGLAMACYL
22.2635	20.4461	22.4203	22.4032	22.4233	22.6159	S	3	___1	0.941572	7.41552e-13	93.556	67.113	54.559	-0.024899	1500600000	183	Q3MHF8;F1MSA5;A0A3Q1LIY5	183;183;183	Q3MHF8	UID152	Q3MHF8	QDSRALKTQLSQGRSSPQLDPLRKSPTMEQA
24.3837	24.3387	24.0771	23.9382	23.5884	24.0157	S	2	___1	1	3.27297e-27	157.56	125.24	151.16	-0.1191	1090100000	587	A0A3Q1MSB2;G3MWT9	587;504	A0A3Q1MSB2	UID1529	A0A3Q1MSB2	SDGEKKREGGVTPWASFKKMVTPKKRVRRLS
24.3081	20.3385	24.4014	24.4187	24.3464	24.3256	S	4	___1	0.999958	7.35527e-87	128.61	120.56	112.11	0.51761	930230000	352	A0A3Q1MSB2;G3MWT9	352;269	A0A3Q1MSB2	UID1536	A0A3Q1MSB2	PPAQEAPESTQDARLSAEYEKVELPPEDQVQ
22.2045	22.6719	20.2677	21.5912	20.4509	18.8532	S	2	___1	0.999983	2.04549e-97	181.51	167.28	143.67	-0.082629	160930000	272	A0A3Q1MSB2;G3MWT9	272;189	A0A3Q1MSB2	UID1537	A0A3Q1MSB2	EGEEKQEKESARPADSPTSPVASETASPFRK
23.921	23.7659	24.4168	24.727	24.2332	24.7136	S	4	___1	0.997611	1.74933e-55	97.976	92.487	91.116	0.24533	650060000	56	A0JNK4;A0A3Q1LJ23;A0A3Q1M0J2;A0A3Q1NE17;F1N5I2	56;222;224;743;760	A0JNK4	UID154	A0JNK4	GPRQAPKIAQIKRNLSYGDNSDPALEASSLP
24.0991	23.5909	23.7435	23.6283	24.1013	23.8996	S	2	___1	1	0	331.02	331.02	206.59	-0.59869	679110000	163	A0A3Q1MYG1;Q29RS2;F1MEC0;A0A3Q1MSB9	163;163;163;172	A0A3Q1MYG1	UID1545	A0A3Q1MYG1	PRAGRRSRASSRGRRSPGGGSEANGLALVSG
20.7044	24.6821	20.6352	22.7083	18.8116	19.1348	S	3	___1	0.995607	8.96525e-37	119.41	102.55	67.239	-1.6268	271570000	352	A0A3Q1MYG1;Q29RS2;F1MEC0;A0A3Q1MSB9	352;365;365;374	A0A3Q1MYG1	UID1547	A0A3Q1MYG1	PRPRNYDIYRVPSGQSVEDHGYSPDSHVVRF
24.2661	21.0746	24.3017	23.8601	24.0961	24.1865	S	3	___1	0.999312	3.82325e-124	184.29	157.66	143.31	0.10852	1255500000	359	A0A3Q1MYG1;Q29RS2;F1MEC0;A0A3Q1MSB9	359;372;372;381	A0A3Q1MYG1	UID1548	A0A3Q1MYG1	IYRVPSGQSVEDHGYSPDSHVVRFFKGTNIG
22.5367	23.7387	23.5645	19.3201	23.2145	19.4861	S	3	___1	0.999994	2.232e-11	91.725	66.205	83.776	-0.37874	178240000	111	A0A3Q1MYG1;Q29RS2;F1MEC0;A0A3Q1MSB9	111;111;111;120	A0A3Q1MYG1	UID1549	A0A3Q1MYG1	QVPATKVTSAPGHQDSDEEDRLRCLEEADHG
21.5103	20.9763	20.1519	20.0934	23.8723	23.7288	S	2	___1	0.995385	7.37523e-27	125.36	109.97	116.58	0.076041	423030000	311	A0A452DJL3;Q08DQ0;A0A3Q1MSI5	311;311;326	A0A452DJL3	UID1550	A0A452DJL3	GLDSYGGHRTLQRLSSGFDDIDLPSAVKYLM
20.619	20.6429	21.4618	22.3716	23.5337	21.5697	S	3	___1	0.802901	2.26083e-06	50.285	46.998	50.285	-0.14216	95525000	1804	A0A3Q1MSI7;G3MX46;E1B8E2	1804;1804;898	A0A3Q1MSI7	UID1552	A0A3Q1MSI7	LQSVPSAPPPKAQSVSPVQAPPPGGSAQLLP
23.3884	22.4672	21.4972	20.8213	21.732	22.1022	S	2	___1	0.999968	2.7702e-14	108.63	94.825	108.63	0.33369	153830000	176	A0A3Q1MSM5;Q17QZ0	176;476	A0A3Q1MSM5	UID1557	A0A3Q1MSM5	FGFCAQVSKEVPRRKSLVGTPYWMAPELISR
23.4214	23.1972	20.3232	23.1741	23.7048	22.7183	S	2	___1	0.999999	0.0011205	99.973	87.357	98.737	0.025804	520230000	285	A0JNI5;A0A3Q1MSZ6	285;285	A0JNI5	UID1558	A0JNI5	QRREFREKRLRGRKISPPSYARRDSPTYDPY
22.6403	20.5068	21.4707	20.9495	21.5202	21.0296	S	3	___1	0.952272	0.000672808	55.094	37.132	55.094	-0.43746	117170000	543	A0JNI5;A0A3Q1MSZ6	543;543	A0JNI5	UID1559	A0JNI5	HSPSPPREKLSRPAASPAVGEKLKKTEPAAG
21.5036	23.0945	20.3723	22.1048	23.1301	22.8033	S	3	___1	0.999744	4.50453e-13	92.29	73.571	92.29	0.096533	178530000	1411	A0A3Q1LJ82;A0A3Q1LS45;F1MM49;A0A3Q1NIX8;A0A3Q1M755;A0A3Q1N915;A0A3Q1NDJ5;A0A3Q1M734	1411;1469;1469;1503;1515;1540;1540;1540	A0A3Q1LJ82	UID156	A0A3Q1LJ82	YGPLEGHLAPKGRRPSFLISSCQPPTPGPQR
19.4988	20.0993	20.5817	20.0703	21.0677	22.5721	S	2	___1	0.973562	4.00969e-06	72.496	61.177	59.502	-0.43423	29537000	196	A0A3Q1MT17;F1MJ11	196;166	A0A3Q1MT17	UID1561	A0A3Q1MT17	NRAMRRVSSVPSRAQSPSYVISTGVSPSRGS
20.8551	22.1366	20.4153	20.1877	20.9684	19.7428	S	3	___1	0.985045	0.00043154	51.487	39.511	51.487	0.76121	84142000	420	A0A3Q1MT41;E1BP14	420;420	A0A3Q1MT41	UID1569	A0A3Q1MT41	WASRGSGNWGVYRSPSFGAGEGLVRPQVRSR
21.4252	19.3864	21.766	21.3367	20.8964	20.3216	S	2	___1	0.999992	0.00135637	74.944	59.282	74.944	1.0472	28679000	232	A0A3Q1LJA2;A0A3Q1M6H8;G3X707;Q3SZL8	232;282;281;282	A0A3Q1LJA2	UID157	A0A3Q1LJA2	EASAPEVPMEPPEPRSPEQSVAQPRRYTLRE
23.0651	21.265	22.7002	23.6882	23.7004	22.8936	S	3	___1	0.999999	1.55625e-174	187.19	178.8	184.03	-0.013321	752410000	395	F1N768;A0A3Q1MTX9	395;395	F1N768	UID1572	F1N768	SQKVPEPSCPTPEPESPVKPNVPVASAAPPA
23.4171	23.8709	23.7261	19.9604	23.5652	23.2238	S	2	___1	0.999993	3.16455e-197	253.16	234.9	253.16	0.12606	1800900000	1259	A0A3Q1MTY6;F1N1S2	1259;1133	A0A3Q1MTY6	UID1583	A0A3Q1MTY6	KLSPPKSPSLSPSPPSPIEKTPLGERSVNFS
20.8536	20.1932	23.2036	22.6268	20.6631	21.4811	S	2	___1	0.993179	1.36591e-65	152.59	133.76	140.68	0.048377	637230000	1788	A0A3Q1MTY6;F1N1S2	1788;1662	A0A3Q1MTY6	UID1588	A0A3Q1MTY6	LSPKSDISPLTPRESSPLYSPSLSDSTSAVK
20.7234	20.2854	23.0348	20.1698	22.3411	21.1849	S	3	___1	0.999086	9.6284e-05	77.068	56.129	77.068	0.041679	86432000	561	A0A3Q1MTY6;F1N1S2;Q148E3	561;435;561	A0A3Q1MTY6	UID1591	A0A3Q1MTY6	KPAAKPLPSKTVRKESKEETPEVTKGLEKAP
23.5793	22.945	24.1037	22.9967	24.1731	23.5575	S	2	___1	1	0	324.83	287.65	297.49	0.27753	2664500000	1496	A0A3Q1MTY6;F1N1S2	1496;1370	A0A3Q1MTY6	UID1592	A0A3Q1MTY6	QAGLTLDERKLGGDVSPTQIDVSQFGSLKED
19.8246	20.9758	20.2251	20.5419	20.9817	20.5996	S	2	___1	0.998676	0.00232628	85.355	57.181	82.261	-0.17057	58244000	1780	A0A3Q1MTY6;F1N1S2	1780;1654	A0A3Q1MTY6	UID1593	A0A3Q1MTY6	VQSLDAEKLSPKSDISPLTPRESSPLYSPSL
20.4908	20.3248	21.9829	21.7424	19.9803	21.4692	S	3	___1	1	5.18448e-202	219.65	205.95	158.83	0.39179	1715000000	1394	A0A3Q1MTY6;F1N1S2	1394;1268	A0A3Q1MTY6	UID1597	A0A3Q1MTY6	PDSESPIEKVLSPLRSPPLIGSESAYESFLS
21.8594	21.2714	20.2288	20.146	23.3918	22.6529	S	3	___1	0.997948	1.59417e-198	202.66	194.04	202.66	-0.12899	1592200000	1316	A0A3Q1MTY6;F1N1S2	1316;1190	A0A3Q1MTY6	UID1599	A0A3Q1MTY6	EEHCASPEDKTLEVVSPSQSVTGSAGHTPYY
20.8342	22.0327	22.5284	22.9196	22.954	22.8079	S	2	___1	0.99978	1.44933e-11	109.44	99.93	89.46	-0.46436	168870000	110	Q58CY6;A0A140T841	110;110	Q58CY6	UID16	Q58CY6	ESKQFYKELGFKRYNSLSILPAALGKPVREV
23.5843	24.0074	24.0256	22.7182	23.6994	22.9671	S	3	___1	0.96238	1.59417e-198	202.66	194.04	86.145	0.39217	1729100000	1333	A0A3Q1MTY6;F1N1S2	1333;1207	A0A3Q1MTY6	UID1601	A0A3Q1MTY6	SQSVTGSAGHTPYYQSPTEEKSSHLPTEVIE
23.3099	23.0453	22.1591	20.5972	23.1096	20.1757	S	3	___1	1	4.11088e-113	142.6	132.17	140.73	0.15907	1464400000	1390	A0A3Q1MTY6;F1N1S2	1390;1264	A0A3Q1MTY6	UID1602	A0A3Q1MTY6	DEPVPDSESPIEKVLSPLRSPPLIGSESAYE
20.3597	20.7685	22.6875	21.7942	22.62	21.8282	S	2	___1	1	1.02756e-50	181.26	155.79	113.4	-0.04004	348210000	1774	A0A3Q1MTY6;F1N1S2	1774;1648	A0A3Q1MTY6	UID1603	A0A3Q1MTY6	SLTSEKVQSLDAEKLSPKSDISPLTPRESSP
25.1162	24.8925	23.9965	24.7658	24.3013	25.1058	S	3	___1	1	3.5026e-222	211.33	211.33	138.93	0.22097	3253400000	1306	A0A3Q1MTY6;F1N1S2	1306;1180	A0A3Q1MTY6	UID1605	A0A3Q1MTY6	VSPEVTQEVVEEHCASPEDKTLEVVSPSQSV
21.5557	21.9212	19.9546	21.1267	21.9727	21.0184	S	2	___1	1	1.34547e-05	87.363	43.054	65.395	0.60723	112120000	65	A6QLG9;A0A3Q1MUH2;F1MME0	65;1185;1237	A6QLG9	UID1610	A6QLG9	RRDGRERGRGPLAFPSPAGGRSARSPSLSD_
23.7286	22.6302	19.6773	23.507	23.8574	23.6398	S	3	___1	0.848824	2.7051e-22	84.404	70.837	73.797	-0.23217	319490000	409	A0A452DI55;Q17R10;A0A3Q1MUQ8	409;414;419	A0A452DI55	UID1611	A0A452DI55	LGCEVVPDPSPDHLYSFRILHNGEELAKLEA
24.8066	24.9011	20.1896	25.4122	24.4567	25.2456	S	3	___1	0.878717	6.34171e-35	94.356	80.408	61.504	0.33695	1457000000	552	A0A452DI55;Q17R10;A0A3Q1MUQ8	552;557;562	A0A452DI55	UID1612	A0A452DI55	PIKSFLHGDSGARAPSPTPPHQDPPAETLPL
23.3605	23.0186	22.6534	23.1089	22.4044	20.7688	S	2	___1	1	5.48548e-31	125.89	111.64	123.97	-0.059118	564360000	479	A0A452DI55;Q17R10;A0A3Q1MUQ8	479;484;489	A0A452DI55	UID1613	A0A452DI55	VSAAKTSLLLMQRKFSEPNTYIDGLPSQDRQ
22.1983	25.2026	24.8957	20.381	24.4014	20.4581	S	3	___1	0.767457	1.13665e-28	93.494	82.69	93.494	-0.091478	265600000	634	A0A452DI55;Q17R10;A0A3Q1MUQ8	634;639;644	A0A452DI55	UID1614	A0A452DI55	SPSCPDTVAVTPAGSSPPVKDRLKAASPEIK
22.1594	21.4933	21.6396	20.7002	21.5732	21.9657	S	2	___1	1	3.37811e-11	91.657	70.099	86.028	-0.24809	129390000	267	A0A3Q1MUY6	267	A0A3Q1MUY6	UID1615	A0A3Q1MUY6	SYVSTVGQRLSQKAPSLEEGVLFISSQDVRG
21.6729	22.4359	21.1677	23.1529	19.8847	23.5277	S	3	___1	0.884901	1.10634e-78	127.77	115.57	70.08	-0.070504	145690000	720	A0A3Q1MVU0;F1MCG4	720;732	A0A3Q1MVU0	UID1618	A0A3Q1MVU0	MGGGENNFKSHSRTNSGISSASGGSTEPTTP
20.1884	23.3091	23.2313	22.4866	22.4815	20.3061	S	3	___1	0.823242	8.38663e-22	78.45	71.338	70.213	-0.805	118410000	333	A0A3Q1MW68;E1BLF1	333;333	A0A3Q1MW68	UID1620	A0A3Q1MW68	NSVRMLVARDPVGEISITPPTPAALPVALPA
22.7671	21.0651	22.8082	21.4445	20.9813	20.5076	S	3	___1	0.792337	0.000314456	47.38	35.423	47.38	0.5706	30716000	428	A7MB59;A0A3Q1MWV1	428;428	A7MB59	UID1623	A7MB59	AILGSYDSELTPAEHSPQLTRRMREAEDMMQ
27.2923	20.46	21.1617	27.0641	26.8486	20.4388	S	3	___1	0.986451	4.11187e-139	153.89	135.03	145.86	0.32525	3693700000	166	A6QLW3;A0A3Q1MWX6	166;185	A6QLW3	UID1624	A6QLW3	QQIQEEEDDDYPGSYSPQDPSAGPLLTEELI
21.6148	20.6857	21.6734	20.4546	20.9827	21.2321	S	2	___1	0.965142	2.9128e-10	103.79	96.938	103.79	-0.021069	41627000	134	A0A3Q1NIL1;A0A3Q1N8W0;A3KMV3;A0A3Q1MXC6	134;225;211;218	A0A3Q1NIL1	UID1625	A0A3Q1NIL1	HSSGSARPATAAGEQSPGTSSRHHQPVKNPS
19.7294	22.0623	20.5075	21.0251	19.532	21.6599	S	2	___1	0.8396	7.82494e-201	225.29	190.28	161.51	-0.24021	632410000	2327	A0A3Q1MXU7;F1MYC9	2327;2340	A0A3Q1MXU7	UID1627	A0A3Q1MXU7	AQTLPTSVVTITSESSPGKREKDKEKDKEKR
26.4913	25.1814	24.7361	25.4613	25.6845	25.2845	S	2	___1	1	8.69758e-99	224.8	144.56	188.26	-0.11933	2814100000	2088	A0A3Q1MXU7;F1MYC9;A0A3Q1LUF1	2088;2101;2101	A0A3Q1MXU7	UID1631	A0A3Q1MXU7	VRRQQEEEERKRRPPSPEPSTKVSEETESQQ
22.5141	23.3624	23.0615	21.7315	22.4913	22.5249	S	2	___1	0.945777	1.30552e-19	116.99	116.99	96.773	-0.33276	590010000	2147	A0A3Q1MXU7;F1MYC9	2147;2160	A0A3Q1MXU7	UID1632	A0A3Q1MXU7	DTSEMVNGAAEQRTSSKESSPIPSPTSDRKA
20.2875	23.9079	23.7796	20.42	19.8776	23.7311	S	3	___1	0.999999	3.17311e-23	80.93	71.344	60.876	-0.098471	658800000	534	A0A3Q1MY78;Q08DA0	534;570	A0A3Q1MY78	UID1634	A0A3Q1MY78	DAQRRAGEFPVREDLSDLTDEDAGPVQPPAP
19.4069	21.9783	22.1242	23.9665	23.1935	23.763	S	3	___1	0.999732	4.60169e-24	112.88	97.951	95.153	0.043048	217150000	301	A0A3Q1MZU3;A4IFD1	301;313	A0A3Q1MZU3	UID1637	A0A3Q1MZU3	ATVLLSMSKGGKRKDSVWGSGGGQQSVNHLV
19.0203	22.6719	20.7696	22.0422	22.6825	22.5945	S	2	___1	1	4.02866e-89	158.8	143.86	99.344	-0.076227	2451700000	178	E1BKI9;A0A3Q1N0C8	178;227	E1BKI9	UID1640	E1BKI9	IHSKPQSPVIQAAAGSPKFNRLKQSQAQSKP
25.9261	26.5184	26.7655	26.8423	27.0106	27.1032	S	3	___1	1	1.17364e-84	163.18	148.95	152.96	-0.071174	5272100000	800	A0A3Q1N0N9;E1BMP2	800;800	A0A3Q1N0N9	UID1642	A0A3Q1N0N9	RLCRAQGDPIPGPQESPKIPYERHQVPKNRP
23.2578	20.7475	20.0776	22.6845	21.0886	23.5392	S	2	___1	0.999998	1.16706e-44	126.42	109.74	126.42	-0.38059	668400000	161	A0A3Q1N125	161	A0A3Q1N125	UID1644	A0A3Q1N125	RAPRAAAAAAATAPPSPGPAQPGPRAQRAAP
25.3172	26.6381	26.2816	25.2386	25.4555	20.3316	S	2	___1	0.991265	0.000242251	126.29	92.549	93.649	0.24824	3928100000	4	A0A3Q1N134;A2VDN7	4;4	A0A3Q1N134	UID1647	A0A3Q1N134	____________MSSSPVNVKKLKVSELKEE
23.7011	22.1417	23.2348	23.0976	23.5051	23.3546	S	2	___1	0.998825	1.7316e-20	121.76	94.351	121.76	0.76524	488210000	818	A0A3Q1MKJ4;O97902;A0A3Q1MGK5;A0A3Q1LJH0	818;842;842;780	A0A3Q1MKJ4	UID165	A0A3Q1MKJ4	KKRPPPPPPGHKRTLSDPPSPLPHGPPNKGA
24.7499	20.6193	25.3387	25.9939	24.8724	26.3307	S	3	___1	0.997641	6.25588e-67	116.36	108.29	107.36	0.070728	4944500000	118	A0A3Q1N173	118	A0A3Q1N173	UID1651	A0A3Q1N173	KKVQIPVNRPDPEPVSENEEDSYDEEAHDPR
24.54	24.7031	23.8712	24.2838	24.0592	24.6029	S	3	___1	0.999841	6.72759e-89	137.47	119.91	124.79	0.024686	5162800000	124	A0A3Q1N173	124	A0A3Q1N173	UID1652	A0A3Q1N173	VNRPDPEPVSENEEDSYDEEAHDPRSGRGAL
22.8807	22.0461	22.7766	21.9619	22.1792	22.1212	S	2	___1	0.999985	8.47097e-38	145	129.43	142.77	0.17587	247910000	340	A0A3Q1N1R3;E1BKQ2	340;340	A0A3Q1N1R3	UID1653	A0A3Q1N1R3	VYVEPPEAKTETKDVSPSPSPSPQDLRKKRW
20.9335	21.1555	21.449	21.8123	20.6113	21.2484	S	2	___1	0.789526	2.57896e-06	99.215	77.752	69.864	0.3186	10747000	358	A0A3Q1N1R3;E1BKQ2	358;358	A0A3Q1N1R3	UID1656	A0A3Q1N1R3	PSPSPQDLRKKRWFSSTENLASRPWREPGEA
21.1957	19.8391	20.5993	20.7111	20.2273	19.7078	S	2	___1	0.976823	7.61193e-05	76.588	66.28	42.789	0.84647	49483000	135	E2GEZ5;A6H7B1;A0A3Q1N2B6	135;135;135	E2GEZ5	UID1659	E2GEZ5	QMLLTKLPTISQRIVSAQSLAEDDVE_____
20.818	20.1192	20.2806	22.0239	20.912	20.5404	S	3	___1	0.980423	0.000101303	67.605	53.044	67.605	-0.096596	87161000	428	A7E300;F1MIZ8;A0A3Q1N3H9;F1MIZ6	428;436;461;839	A7E300	UID1665	A7E300	FSPSGNNSSVNWRTGSFHGPGHISLRRENSS
22.0485	22.5026	22.6881	22.3082	19.5703	21.6701	S	2	___1	0.999976	0.00132358	71.223	55.684	62.408	0.025797	250470000	165	A0A3Q1NI47;A4FUZ8;G5E690;A0A3Q1N3P7	165;159;159;159	A0A3Q1NI47	UID1666	A0A3Q1NI47	VHSDPLISVDRTLIPSPPPRPKNPVFDDEEK
20.9868	21.7917	21.4557	20.1592	20.8233	18.9337	S	2	___1	0.99245	3.30031e-15	108.71	77.885	108.71	0.31659	126250000	537	A0A3Q1N488;A0A3Q1NKZ2;F1N3C5	537;559;559	A0A3Q1N488	UID1668	A0A3Q1N488	QLNKGQSSKNISSSPSIESLPGGREFTGSPP
25.5961	25.2647	25.1506	25.3119	24.6661	24.9697	S	3	___1	0.999955	1.5342e-140	159.22	153.9	94.631	-0.015546	6368600000	780	A0A3Q1N4H7;E1BP50	780;654	A0A3Q1N4H7	UID1671	A0A3Q1N4H7	ETTRSRTAVQDPCRASPEPAGPESGSQWLDD
21.7782	20.6748	21.2628	20.8932	21.0309	20.4986	S	2	___1	1	0.00744692	49.423	28.553	49.423	0.41435	29679000	552	A0A3Q1N4H7	552	A0A3Q1N4H7	UID1675	A0A3Q1N4H7	DGAASTREEPGGGAASPREEAGGWATSTREE
20.6199	20.3345	20.1501	20.9503	20.8863	22.5392	S	3	___1	0.90559	1.60601e-113	164.01	154.21	164.01	0.093036	710410000	236	A0A3Q1N4H7;E1BP50	236;236	A0A3Q1N4H7	UID1677	A0A3Q1N4H7	QEGPAGSPADCPEEPSKTPEQRKSPSDLTFN
26.4654	25.8641	19.6461	19.6151	24.8027	26.0224	S	3	___1	0.930502	2.20014e-129	174.19	164.6	139.01	-0.26573	1714300000	244	A0A3Q1N4H7;E1BP50	244;244	A0A3Q1N4H7	UID1679	A0A3Q1N4H7	ADCPEEPSKTPEQRKSPSDLTFNGDLAQPAV
20.8003	19.7732	25.3128	25.6588	20.2909	24.3608	S	3	___1	0.85561	2.21668e-75	137.05	118.33	97.387	0.16964	971410000	246	A0A3Q1N4H7;E1BP50	246;246	A0A3Q1N4H7	UID1680	A0A3Q1N4H7	CPEEPSKTPEQRKSPSDLTFNGDLAQPAVSE
23.9767	23.1536	20.0845	20.053	23.5812	22.402	S	2	___1	1	9.41203e-12	116.9	54.57	45.368	-0.72685	1022900000	1105	A0A3Q1N4H7;E1BP50	1105;979	A0A3Q1N4H7	UID1681	A0A3Q1N4H7	QRQDTEFEKKTPGRVSPGVAGRDAGWPETTE
23.8585	23.6477	23.8666	20.8865	23.5581	19.2442	S	2	___1	0.999908	7.61963e-280	236.6	222.19	126.26	-1.1679	2256500000	488	A0A3Q1N4H7;E1BP50	488;488	A0A3Q1N4H7	UID1682	A0A3Q1N4H7	TFPTRPAGLGVWRLDSPPPSPITEAAEAAEA
20.8652	22.948	23.1502	23.0043	23.4349	23.2601	S	3	___1	0.998018	2.06784e-32	91.977	85.328	83.12	-0.66812	387670000	295	A0A3Q1N4H7;E1BP50	295;295	A0A3Q1N4H7	UID1685	A0A3Q1N4H7	PGPGLPAEALGSGPESPRFDSLQRGSPPQPH
22.0518	21.291	22.3193	20.9183	21.1626	21.3578	S	2	___1	1	6.11297e-20	118.46	109.64	105.2	0.082901	289080000	176	Q3ZCA8;A0A3Q1N4K8;E1BE76;A5D9E1;F1MBV6;A0A3Q1LSL4	176;190;199;136;159;132	Q3ZCA8	UID1686	Q3ZCA8	ITKKLEDVKNSPTFKSFEEKVENLKSKVGGN
22.9173	20.5767	22.5654	20.524	20.5642	22.4033	S	3	___1	0.852595	3.21979e-16	72.85	57.086	72.85	0.21546	80106000	432	A0A3Q1N553;A0A3Q1NH60;Q08DB8;Q5BIS2;F1MWA7;A0A3Q1N546	432;432;429;432;432;432	A0A3Q1N553	UID1689	A0A3Q1N553	DLIEKELSVQDQPSLSPTSLQNSSSHTTTAK
22.3922	23.1059	20.029	19.4237	20.9377	20.0782	S	2	___1	1	0.000228738	65.805	41.247	45.332	0.50075	76953000	10	A0A3Q1N568;Q5E9G3	10;10	A0A3Q1N568	UID1690	A0A3Q1N568	______MAKPCGVRLSGEALKQVTADREAEE
22.0607	20.2468	22.0223	19.3331	19.8893	21.0665	S	4	___1	0.999497	1.44653e-05	46.783	37.068	46.783	0.2108	20110000	333	A0A452DIU2;A0A3Q1N5A9;P00517	333;334;339	A0A452DIU2	UID1693	A0A452DIU2	DTSNFDDYEEEEIRVSINEKCGKEFSEF___
24.2229	23.3828	24.2139	24.1928	24.4461	24.0128	S	2	___1	0.99997	0	269.61	255.89	269.61	0.38864	4025100000	9	A0A3Q1N5T2;G8JKV2;Q0VCU8	9;9;9	A0A3Q1N5T2	UID1694	A0A3Q1N5T2	_______MAAAAAGDSDSWDADTFSVEDPVR
20.8282	23.3828	24.2139	24.1928	24.4461	24.0128	S	3	___1	0.836009	3.35447e-119	172.66	166.29	70.213	0.97795	895960000	11	A0A3Q1N5T2;G8JKV2;Q0VCU8	11;11;11	A0A3Q1N5T2	UID1695	A0A3Q1N5T2	_____MAAAAAGDSDSWDADTFSVEDPVRKV
23.6035	23.7839	23.8961	22.6551	22.8814	21.0134	S	2	___1	1	5.90173e-72	176.23	155	48.623	0.90258	227670000	2	A0A3Q1N639	2	A0A3Q1N639	UID1697	A0A3Q1N639	______________MSDNDDIEVESDADKRA
20.5969	20.5082	22.0111	19.8749	22.226	21.8881	S	2	___1	1	1.45522e-13	106.19	97.465	106.19	0.53842	290240000	96	Q32LD1;A0A3Q1N6H0	96;96	Q32LD1	UID1699	Q32LD1	KRKVYEDSGIPLPADSPKKGPKKVASGVLSP
25.9977	25.3851	26.3317	25.956	26.2164	25.8741	S	2	___1	0.999977	2.32283e-227	259.14	245.17	259.14	-0.090225	2881200000	98	A0A3Q1N6W8;Q2T9M8	98;110	A0A3Q1N6W8	UID1700	A0A3Q1N6W8	SSKAYKATWGDGGDNSPSNIVSKQPGRVTNG
20.752	22.0664	22.9945	22.4838	22.7466	20.9136	S	2	___1	1	5.68756e-72	173.03	155.33	173.03	0.13682	101180000	195	A0A3Q1N7M2;Q5E9I5;A0A3Q1NLY3;F1N3B4	195;208;350;367	A0A3Q1N7M2	UID1701	A0A3Q1N7M2	LDMTLKSQDGEFLDESQWDLARGPGGPATEP
23.2711	19.9988	19.9061	20.446	21.8428	19.9252	S	3	___1	0.845654	8.34809e-11	61.538	54.962	61.538	-0.9855	16456000	633	A0A3Q1N7X1;A6QR55	633;680	A0A3Q1N7X1	UID1704	A0A3Q1N7X1	EHQEEGREQLSETEGSGDDEPGSDHGEATQK
20.9441	20.4592	20.6577	21.5703	19.7679	22.0623	S	2	___1	0.924713	1.43271e-07	70.235	46.393	70.235	-1.8144	7493400	282	F6R8L1;A5PKK3;A0A3Q1LJK6;A0A3Q1LTS0	282;282;283;287	F6R8L1	UID171	F6R8L1	AEKKLKHRRTSETSISPPGSSIGSPNRVICA
21.5125	21.6815	20.7617	22.0551	20.8141	22.305	S	2	___1	0.931994	5.18942e-05	77.078	56.415	50.843	0.26756	58200000	220	A0A3Q1N8W9;A5D7P0	220;220	A0A3Q1N8W9	UID1710	A0A3Q1N8W9	KAKPPLNWSSLYRSSSLPDSLNSPSLKQVVK
22.8814	22.4305	22.6	22.3726	22.2645	22.9937	S	2	___1	0.999994	9.21958e-08	93.478	75.144	90.444	0.53319	214310000	742	F1MWF5;A0A3Q1N9F5;E1B7L9	742;750;735	F1MWF5	UID1717	F1MWF5	DFGFARIIGEKSFRRSVVGTPAYLAPEVLRN
25.2006	24.7161	24.5428	24.5423	24.2704	20.0453	S	2	___1	0.999999	1.77475e-134	186.05	156.91	186.05	1.6287	1299000000	14	F1N0J2;P36225;F1MAZ1;G3N2G7;G3MY44;A0A3Q1LSK2;A0A3Q1MP69;A0A3Q1MYL9;A0A3Q1M9W4;A0A3Q1LJL4;F1MAZ3	14;14;14;14;14;14;14;14;14;14;14	F1N0J2	UID172	F1N0J2	__MADLSLADALTEPSPEIEEEIKRDFIATL
22.6682	22.5018	21.7909	22.7856	22.5595	22.4475	S	2	___1	0.997364	1.92181e-29	140.08	111.68	116.51	-0.037974	193180000	190	A0A3Q1N9S5;Q3T0D0;A0A3Q1NEH2	190;216;126	A0A3Q1N9S5	UID1720	A0A3Q1N9S5	RVVECIKIILDLISESPIKGRAQPYDPNFYD
20.6616	21.2064	20.4951	20.7323	21.0148	20.4012	S	2	___1	0.998748	2.52411e-109	206.43	181.11	184.59	-0.019321	352560000	1791	A0A3Q1NAK9;F1MEW3;Q28869;A0A3Q1MC49;A0A3Q1MQE4	1791;1963;275;487;513	A0A3Q1NAK9	UID1722	A0A3Q1NAK9	HAKARVDHGAEIITQSPGRSSVASPRRLSNV
23.6439	21.8243	22.0944	21.4346	22.3926	20.691	S	2	___1	0.998866	2.70297e-13	107.7	97.599	107.7	-0.75929	65891000	207	E1BLT2;A0A3Q1NB02	207;225	E1BLT2	UID1723	E1BLT2	SEASKPKDGQDVIAQSPEKESKDYEMNANHK
22.1793	22.3324	22.3288	20.9506	22.7326	21.536	S	2	___1	1	1.37772e-21	143.25	118.76	83.204	-0.10195	321350000	471	E1BLT2;A0A3Q1NB02	471;489	E1BLT2	UID1724	E1BLT2	ESIKKSEEKKRISSKSPGHMVILDQTKGDHC
22.4943	22.7278	22.2149	21.0639	22.016	20.0694	S	2	___1	1	5.27468e-33	128.9	116.13	105.39	-0.28134	174750000	195	E1BGH0;A0A3Q1NB13	195;201	E1BGH0	UID1725	E1BGH0	SKGKAKPQNKFAALESEEEEEDEEEVTKEKE
22.5875	19.9483	21.8036	21.6681	20.575	23.9824	S	2	___1	1	4.18881e-18	96.341	89.061	47.204	0.31457	415880000	101	E1BGH0;A0A3Q1NB13	101;107	E1BGH0	UID1727	E1BGH0	DDGEEKELMERLKKLSVPASDEEDEVPAPVP
24.7218	25.9009	25.8725	25.7927	25.1709	26.0184	S	2	___1	1	2.4046e-151	211.06	198.7	47.204	0.31457	5706100000	105	E1BGH0;A0A3Q1NB13	105;111	E1BGH0	UID1728	E1BGH0	EKELMERLKKLSVPASDEEDEVPAPVPRGGK
24.5193	22.1664	23.0175	24.2577	24.126	23.8972	S	2	___1	0.999791	0	319.91	273.03	311.26	-0.055884	1215100000	720	F1N0J2;P36225;F1MAZ1;G3N2G7;G3MY44;A0A3Q1LSK2;A0A3Q1MP69;A0A3Q1MYL9;A0A3Q1M9W4;A0A3Q1LJL4;F1MAZ3	720;765;765;1804;1876;1876;1876;1876;1876;1876;742	F1N0J2	UID173	F1N0J2	STQAVPKAPATATLASPGSTSRNLSTPLPKR
22.5975	23.7522	23.2936	22.5502	23.0608	22.8193	S	2	___1	1	4.94238e-07	125.54	74.264	40.724	0.41276	482020000	211	A0A3Q1NBW7;F1N5A3	211;211	A0A3Q1NBW7	UID1730	A0A3Q1NBW7	QNRRERPSSFRDRQRSPIALPVKQEPPQIDA
21.4666	21.7233	21.3439	20.2479	21.6791	21.4415	S	3	___1	1	9.46814e-07	72.184	62.621	72.184	0.21127	78819000	827	A0A3Q1NFX0;A0A3Q1ND11;E1BC48	827;832;877	A0A3Q1NFX0	UID1733	A0A3Q1NFX0	VQRTPQEDGHWTKAISPPVKEDAEDVFSARI
23.5573	20.3057	19.7005	23.3811	22.8098	23.4005	S	2	___1	0.966683	8.17473e-227	258.14	215.06	216.77	-0.18762	2633700000	649	Q08E01;A0A3Q1NDE1	649;681	Q08E01	UID1739	Q08E01	EKIEEVLSPEGSPSKSPSKKKKKFRTPSFLK
20.6614	21.7106	21.7713	21.7334	21.2629	20.3852	S	2	___1	0.999916	1.84916e-05	85.42	75.467	85.42	0.13267	121940000	411	F1N0J2;P36225;F1MAZ1;G3N2G7;G3MY44;A0A3Q1LSK2;A0A3Q1MP69;A0A3Q1MYL9;A0A3Q1M9W4;A0A3Q1LJL4;F1MAZ3	411;456;456;456;456;456;456;456;456;456;433	F1N0J2	UID174	F1N0J2	PPETEVIVPVKDMAPSPGIETTLAKDVAPRQ
24.3058	24.0322	24.4687	23.6399	24.2669	23.1187	S	2	___1	1	0.000161338	146.03	34.291	146.03	-0.18011	587090000	758	Q08E01;A0A3Q1NDE1;F1MXA4;A5PJS9;E1BHK2	661;693;711;711;758	Q08E01;F1MXA4;E1BHK2	UID1740	E1BHK2	PGKSPSKKKKKFRTPSFLKKSKKRSDS____;PSKSPSKKKKKFRTPSFLKKNKKKEKVEA__;PSKSPSKKKKKFRTPSFLKKSKKKEKVES__
21.0483	23.4532	22.9665	22.5267	22.8052	22.8481	S	2	___1	0.999141	6.42573e-05	127.83	82.85	83.045	0.39899	394340000	675	F1MWG7;A0A3Q1NE67	675;678	F1MWG7	UID1741	F1MWG7	SVQETHENERIPRPLSPTKLLPFLSNPYRNQ
23.1842	23.2764	22.7515	20.6609	21.3286	23.0246	S	2	___1	0.999702	1.81929e-66	157.42	145.21	157.42	-0.35157	349460000	230	A0A3Q1NE82;F1MCK2;A0A3Q1MHT0	230;230;230	A0A3Q1NE82	UID1742	A0A3Q1NE82	AGSPTTASTVDIRAGSISTAGPELPGAGHSK
20.645	22.4485	22.2761	20.5245	20.8601	19.7454	S	2	___1	1	2.75885e-110	190.82	190.82	91.475	-0.097737	1034300000	5627	A0A3Q1NE82;F1MCK2;A0A3Q1MHT0	5627;5566;5627	A0A3Q1NE82	UID1745	A0A3Q1NE82	ASVSGSKGDLKSSKASLGSLEGEAEVDTSSP
20.7146	23.8155	21.9588	20.295	21.9612	20.3612	S	2	___1	1	5.16106e-207	243.9	243.9	99.531	-0.26995	1877000000	5630	A0A3Q1NE82;F1MCK2;A0A3Q1MHT0	5630;5569;5630	A0A3Q1NE82	UID1746	A0A3Q1NE82	SGSKGDLKSSKASLGSLEGEAEVDTSSPKGK
24.5091	24.5803	24.7941	20.1183	24.992	24.424	S	2	___1	0.999542	1.14769e-119	148.1	138.22	127.58	0.20019	1905400000	5668	A0A3Q1NE82;F1MCK2	5668;5607	A0A3Q1NE82	UID1748	A0A3Q1NE82	KPSHRSNSFSDEREHSAPTTPTGTLEFEGGE
22.4699	22.7006	20.1794	22.3125	23.1528	22.8421	S	2	___1	0.999967	0.00434563	66.267	56.909	64.918	-0.72623	175980000	5708	A0A3Q1NE82;F1MCK2	5708;5647	A0A3Q1NE82	UID1749	A0A3Q1NE82	GKHGKLKFGTFGGLGSKSKGHYEVTGSDDEA
22.4328	22.5018	22.4449	21.6783	18.7805	20.0355	S	2	___1	0.99953	7.98567e-60	171.46	143.26	171.46	-0.061336	419620000	235	F1N0J2;P36225;F1MAZ1;G3N2G7;G3MY44;A0A3Q1LSK2;A0A3Q1MP69;A0A3Q1MYL9;A0A3Q1M9W4;A0A3Q1LJL4;F1MAZ3	235;280;280;280;280;280;280;280;280;280;257	F1N0J2	UID175	F1N0J2	VPATETGVALAKDMESPTKPDEALVKDVESS
22.6997	23.318	23.1501	20.2525	22.4883	19.5016	S	3	___1	0.999345	8.81329e-219	219.27	207.31	219.27	-0.050275	747940000	5719	A0A3Q1NE82;F1MCK2	5719;5658	A0A3Q1NE82	UID1752	A0A3Q1NE82	GGLGSKSKGHYEVTGSDDEAGKLQGSGVSSS
22.8183	22.3281	20.0198	21.2795	22.0228	20.2418	S	3	___1	0.997661	4.4172e-69	117.05	104.64	117.05	-0.27031	229440000	94	A0A3Q1NE82;F1MCK2;A0A3Q1MHT0	94;94;94	A0A3Q1NE82	UID1756	A0A3Q1NE82	GHHTVGLKLHRKGDRSPEPGQTWTHEVFSSH
22.3201	21.333	21.8821	19.6337	21.327	20.3776	S	2	___1	1	1.76778e-108	192.62	176.73	135.09	0.34924	203300000	136	A0A3Q1NE82;F1MCK2;A0A3Q1MHT0	136;136;136	A0A3Q1NE82	UID1757	A0A3Q1NE82	EYQRIYTTKIKPRLKSEDGVEGDAGETQSRT
26.1552	26.7087	26.5342	26.0059	26.3129	26.2973	S	2	___1	1	0	317.97	317.97	240.14	-0.17113	6358300000	211	A0A3Q1NE82;F1MCK2;A0A3Q1MHT0	211;211;211	A0A3Q1NE82	UID1758	A0A3Q1NE82	VDVETQPGKTVIRLPSGSGAGSPTTASTVDI
24.6701	20.2226	25.4884	19.666	24.9304	26.0785	S	2	___1	0.999959	0	354.36	326.68	280.19	-0.13315	6364500000	217	A0A3Q1NE82;F1MCK2;A0A3Q1MHT0	217;217;217	A0A3Q1NE82	UID1759	A0A3Q1NE82	PGKTVIRLPSGSGAGSPTTASTVDIRAGSIS
21.0528	22.1128	22.341	19.4447	21.1558	20.2251	S	2	___1	1	6.7008e-22	158.05	138.54	152.67	0.2261	254580000	257	A0A3Q1NE82;F1MCK2;A0A3Q1MHT0	257;257;257	A0A3Q1NE82	UID1764	A0A3Q1NE82	GHSKVQVTVPGVKVGSPGVSVNAKGLDLGSK
23.847	23.2679	22.9001	24.0111	23.9303	24.1436	S	2	___1	0.976779	3.84398e-72	172.5	151.4	81.643	2.3796	1513700000	545	A0A3Q1NES2;Q0VCX4	545;552	A0A3Q1NES2	UID1765	A0A3Q1NES2	VQLLVRAHQDTQRRTSMGGTQQQFVEGVRME
20.8836	20.7674	19.8919	23.0498	22.8902	19.905	S	2	___1	1	0.00304396	77.593	31.714	77.593	0.15674	161410000	184	A0A3Q1NES2;Q0VCX4;A0A3Q1LJ64	184;191;191	A0A3Q1NES2	UID1766	A0A3Q1NES2	HQLSKKEASRHAIMRSPQMVSAIVRTMQNTN
23.0187	23.1158	23.302	22.8867	23.1174	22.6849	S	2	___1	1	2.11263e-53	145.91	123.87	145.91	0.95472	235390000	269	A0A3Q1NG02;Q08E44	269;282	A0A3Q1NG02	UID1768	A0A3Q1NG02	QTVQPLPKGDQVLNFSDAEDLIDDSKLKDMR
24.2891	24.7838	24.3482	24.5741	23.9933	24.1697	S	2	___1	0.999989	2.26021e-251	263.45	246.56	232.78	0.17946	1353200000	513	Q08DZ4;A0A3S5ZPQ3;A0A3Q1NGF0;A1A4R5;A0A3Q1MVI3;A0A3Q1MGZ3	513;513;513;194;576;234	Q08DZ4	UID1769	Q08DZ4	TITHISSPGNLARLGSVTHVTSFSPASLGSR
22.2074	20.7061	20.576	21.5469	20.2988	20.1021	S	2	___1	1	0.00018774	77.062	62.827	44.71	-0.57333	42194000	829	F1N0J2;P36225;F1MAZ1;G3N2G7;G3MY44;A0A3Q1LSK2;A0A3Q1MP69;A0A3Q1MYL9;A0A3Q1M9W4;A0A3Q1LJL4;F1MAZ3	829;874;874;1913;1985;1985;1985;1985;1985;1985;851	F1N0J2	UID177	F1N0J2	PTSSAPRLGRVAANASAPDLKNVRSKVGSTE
24.9674	25.849	25.6102	25.5495	25.8563	25.5591	S	2	___1	0.999362	5.49539e-21	128.54	115.73	119.25	0.036745	3310800000	781	Q08DZ4;A0A3S5ZPQ3;A0A3Q1NGF0;A1A4R5;A0A3Q1MVI3;A0A3Q1MGZ3;G3MX61;A6QP52	781;781;781;462;789;426;390;390	Q08DZ4	UID1773	Q08DZ4	AGSPGGPRMAVQRSTSFGVPNANSIKQMLLD
25.2377	23.2694	25.1137	24.4822	25.1945	20.1718	S	3	___1	0.988145	3.60199e-103	168.57	158.24	168.57	-0.22414	427900000	409	A0A3Q1NHX1;F1MQG6;A0A3Q1M5U2	409;409;369	A0A3Q1NHX1	UID1777	A0A3Q1NHX1	DVAKAPVVLQPELTASEEETPPPLLTKEASS
22.1801	21.0151	21.9572	22.3631	22.108	20.2596	S	3	___1	0.837011	1.23148e-21	83.22	75.584	62.713	0.36487	80406000	477	A0A3Q1NHX1;F1MQG6;A0A3Q1M5U2	477;477;437	A0A3Q1NHX1	UID1779	A0A3Q1NHX1	ELLLSQHTVQLVGSLSPLSGPADTKVESPVE
22.734	21.5698	20.7729	20.7144	20.5307	20.3778	S	2	___1	0.841818	2.96459e-17	92.897	73.839	92.492	-3.3847	85961000	341	F1N0J2;P36225;F1MAZ1;G3N2G7;G3MY44;A0A3Q1LSK2;A0A3Q1MP69;A0A3Q1MYL9;A0A3Q1M9W4;A0A3Q1LJL4;F1MAZ3	341;386;386;386;386;386;386;386;386;386;363	F1N0J2	UID178	F1N0J2	VPPTDQEMTPVKVAASLSEIEAPLDEDIVSS
19.8945	22.129	21.2601	20.2818	20.9215	21.1554	S	2	___1	0.99859	2.17873e-85	130.01	121.6	40.715	0.31732	34201000	891	A0A3Q1NHX1;F1MQG6;A0A3Q1M5U2;A4FUB9;A7Z082;A0A3Q1M6T5;F6QIB4	891;891;851;258;139;140;172	A0A3Q1NHX1	UID1780	A0A3Q1NHX1	GQEAVVDLHADDSRISEDETERNGDDGTHDK
25.05	24.2264	24.5472	24.0239	24.4995	23.7615	S	2	___1	1	0.0153272	67.207	28.639	50.452	-0.06188	636750000	722	A0A3Q1NHX1;F1MQG6;A0A3Q1M5U2;A4FUB9	722;722;682;89	A0A3Q1NHX1	UID1781	A0A3Q1NHX1	PAAKHVTQRLQPDRGSPKKCEAEEAEPPAAT
23.366	23.0227	22.1373	22.6342	21.3054	23.1583	S	2	___1	0.998474	2.06523e-71	176.23	149.27	121.99	0.086515	916510000	385	A0A3Q1NHX1;F1MQG6;A0A3Q1M5U2	385;385;345	A0A3Q1NHX1	UID1783	A0A3Q1NHX1	EREIKSSKGLEEKSKSPSPPQLTEDVAKAPV
20.8741	23.1687	22.8576	21.5287	21.8405	22.0883	S	2	___1	0.999966	0.00576856	90.15	54.855	90.15	0.47942	162850000	651	A0A3Q1NHX1;F1MQG6;A0A3Q1M5U2;A4FUB9	651;651;611;18	A0A3Q1NHX1	UID1785	A0A3Q1NHX1	RSRSRSASSNSRKSLSPGVSRDSSTSYTETK
20.4594	20.5618	21.2393	22.0641	23.1638	20.0418	S	3	___1	0.999998	2.3388e-13	99.059	88.863	99.059	-0.055266	62216000	216	A0A3Q1NHX1;F1MQG6;A0A3Q1M5U2	216;216;176	A0A3Q1NHX1	UID1786	A0A3Q1NHX1	HSPRKSTSVSEEKGESDDEKPRKGERRSSRV
21.035	24.3126	23.5993	25.9162	20.9266	26.153	S	2	___1	1	1.12963e-10	141.1	128.86	102.53	0.12248	1914500000	997	A0A3Q1NHX1;F1MQG6;A0A3Q1M5U2;A4FUB9;A7Z082;A0A3Q1M6T5;F6QIB4	997;997;957;364;245;246;278	A0A3Q1NHX1	UID1787	A0A3Q1NHX1	VSITIDDPVRTAQVPSPPRGKISNIVHISNL
25.7228	25.4604	25.3452	25.8841	25.1448	25.9854	S	3	___1	1	8.34971e-59	149.93	141.28	146.17	0.14905	2197300000	489	A0A3Q1NHX1;F1MQG6;A0A3Q1M5U2	489;489;449	A0A3Q1NHX1	UID1788	A0A3Q1NHX1	GSLSPLSGPADTKVESPVEKVPEESVLPLVQ
26.4291	24.7596	24.7907	24.9638	25.427	24.8897	S	2	___1	1	9.81182e-71	209.19	177.35	178.95	-0.17569	1443100000	244	E1B7W1;A0A3Q1NI32	244;244	E1B7W1	UID1789	E1B7W1	YSAGSASRASGVSELSPRERSPALKSPLQSV
25.2869	23.7349	24.2704	24.0978	25.1122	24.4997	S	3	___1	1	9.56505e-37	154.85	81.185	115.39	0.053313	1908800000	249	E1B7W1;A0A3Q1NI32	249;249	E1B7W1	UID1790	E1B7W1	ASRASGVSELSPRERSPALKSPLQSVVVRRR
27.7876	27.7477	26.9555	27.7781	27.6244	27.8022	S	2	___1	1	4.42969e-93	230.06	188.76	225.87	0.048226	11146000000	686	E1B7W1;A0A3Q1NI32	686;686	E1B7W1	UID1792	E1B7W1	AKNKKSPEIHRRIDISPSTFRKHGLAHDEMK
21.7902	21.9125	21.7483	22.1364	22.0013	21.6962	S	2	___1	1	6.39426e-159	183.55	175.36	152.99	-0.1557	3183600000	321	E1B7W1;A0A3Q1NI32	321;321	E1B7W1	UID1794	E1B7W1	GSGSLSPSKKSPVGKSPPATGSTYGSSQKEE
20.7266	20.5169	20.7843	19.0942	21.2152	22.252	S	3	___1	1	0.00828074	68.355	46.784	43.68	-0.17768	56347000	676	E1B7W1;A0A3Q1NI32	676;676	E1B7W1	UID1795	E1B7W1	YLKRGSEQEAAKNKKSPEIHRRIDISPSTFR
25.9134	25.8991	25.9806	25.127	25.7652	24.3072	S	3	___1	1	1.58682e-238	235.72	221.46	185.41	0.040157	5083000000	180	A0A3Q1NIK5;G5E5M5	180;216	A0A3Q1NIK5	UID1796	A0A3Q1NIK5	HVGKLLKDGEEPTVYSDEEEPKDESTRKND_
22.5592	23.7504	20.6771	23.551	23.0213	23.9906	S	2	___1	0.998642	5.19964e-123	190.55	182.25	154.74	-0.31807	648390000	56	A0A3Q1NIK5;G5E5M5;Q17QC0	56;92;56	A0A3Q1NIK5	UID1798	A0A3Q1NIK5	LLYKIVRGDQPAASDSDDDEPPPLPRLKRRD
20.0997	20.1422	20.4575	21.4979	20.8037	20.4095	S	2	___1	1	2.6294e-21	130.77	117.79	98.942	-0.21242	145310000	2	A0A140T862;Q5E9D0;A0A3Q1LQI5	2;2;2	A0A140T862	UID18	A0A140T862	______________MSGDEMIFDPTMSKKKK
23.5049	24.4669	24.6466	25.6421	24.6866	25.3295	S	2	___1	1	2.61505e-186	239.58	205.97	204.07	-0.15456	2007800000	974	F1N0J2;P36225;F1MAZ1;G3N2G7;G3MY44;A0A3Q1LSK2;A0A3Q1MP69;A0A3Q1MYL9;A0A3Q1M9W4;A0A3Q1LJL4;F1MAZ3;Q8MJX0;Q8MJX1	974;988;1019;2058;2061;2092;2099;2130;2130;2130;996;111;118	F1N0J2	UID180	F1N0J2	SQKLNFKEKAQAKVGSLDNVGHLPAGGAVKT
21.0687	23.3617	20.6546	20.8305	22.1867	21.8071	S	2	___1	0.982193	9.03693e-06	93.766	58.101	77.279	0.10617	182950000	472	F1MNF9;A7Z032;A0A3Q1NK54;A0A3Q1LUN1;A0A3Q1MSD7;A0A3Q1N4A4;A0A3Q1LSA5	472;495;495;613;584;549;584	F1MNF9	UID1805	F1MNF9	PDVTSSLPQVKARSSSPSETRPLEKQDGELG
22.4671	22.4208	22.6355	22.2837	22.8278	22.8812	S	2	___1	0.953992	3.86984e-27	128.96	110.34	123.02	0.8176	170170000	12	A6QQD8;F1N1Z2;A0A3Q1NK97	12;812;832	A6QQD8	UID1807	A6QQD8	____TIRLFVLLPEQSPGSFSKRTAYQKAGG
20.0906	23.0787	22.7701	20.7532	23.7416	22.6207	S	2	___1	0.944235	1.68163e-07	84.859	69.871	82.578	0.3116	188670000	960	A0A3Q1LJM3;A0A3Q1MFI8;A0A3Q1MTS2;A7Z050;A0A3Q1MGC1;A0A452DJE6;A0A3Q1MF54;A0A3Q1N2L6	960;930;960;960;926;960;960;960	A0A3Q1LJM3	UID182	A0A3Q1LJM3	CPGKASDEPDRALQTSPLPSEGPGLPKRSPL
20.8078	20.0419	20.6019	20.0641	20.384	20.7207	S	2	___1	0.992989	1.54935e-06	95.631	87.706	95.631	-0.13069	11745000	60	A0A3S5ZP65	60	A0A3S5ZP65	UID1823	A0A3S5ZP65	GGTQRAPGPRAHSAGSPASGAGKESPGAAST
23.3852	20.1587	22.5838	22.5712	21.1282	21.047	S	3	___1	0.99999	4.33236e-20	85.745	75.507	85.745	0.10988	64920000	254	A0A3S5ZP65	254	A0A3S5ZP65	UID1824	A0A3S5ZP65	LSLNTCTDEAQVVLASPLKTGRKRHRHRGQH
23.6776	23.7546	23.0139	23.8123	23.6288	23.8709	S	2	___1	1	4.7048e-12	116.01	94.38	98.105	-0.046244	707360000	273	Q0VCZ7;A0A3S5ZP82;A0A3Q1M4D8	273;273;279	Q0VCZ7	UID1826	Q0VCZ7	EKEPESSVGPLSRAGSLPPVTLQVRTPSMEA
26.4173	26.8861	26.8477	26.1457	26.6987	26.6353	S	2	___1	0.999992	2.36272e-146	186.24	163.23	171.74	-0.15969	4255700000	299	Q0VCZ7;A0A3S5ZP82;A0A3Q1M4D8	299;299;305	Q0VCZ7	UID1827	Q0VCZ7	PSMEAEPEAPSPTRASPTFSSALQRSSPRTI
24.4661	25.255	19.3658	23.5022	24.4101	18.3465	S	3	___1	0.962319	1.58948e-207	267.77	227.4	118.16	0.094862	1357500000	245	Q0VCZ7;A0A3S5ZP82;A0A3Q1M4D8	245;245;251	Q0VCZ7	UID1829	Q0VCZ7	RPLAREHPASVECPSSPRGQRGAGGAGPEKE
22.7805	19.4087	21.4974	19.8603	22.5757	20.4421	S	2	___1	0.983147	1.05514e-05	111.98	82.925	63.727	-0.014594	148620000	324	Q0VCZ7;A0A3S5ZP82;A0A3Q1M4D8	324;324;330	Q0VCZ7	UID1831	Q0VCZ7	SSPRTISFRMSPRRDSSEVALTRSASVRLPA
22.1921	22.261	22.2784	21.627	20.6029	22.0607	S	2	___1	0.868802	4.40412e-14	103.88	89.975	98.035	0.35091	170990000	167	Q0VCZ7;A0A3S5ZP82;A0A3Q1M4D8	167;167;173	Q0VCZ7	UID1834	Q0VCZ7	GKTLEPEASLDPETPSPSKCSVSQKITVLEE
22.7051	19.2365	21.2122	22.1307	22.8917	21.7104	S	3	___1	0.999051	4.39589e-171	236.78	203.1	176.94	-0.40743	1530800000	294	Q0VCZ7;A0A3S5ZP82;A0A3Q1M4D8	294;294;300	Q0VCZ7	UID1836	Q0VCZ7	LQVRTPSMEAEPEAPSPTRASPTFSSALQRS
21.702	22.5402	22.7579	23.4385	22.7594	23.7205	S	2	___1	0.999641	4.04604e-18	136.38	120.24	136.38	-0.22246	459840000	1085	A0A3Q1LJM3;A0A3Q1MFI8;A0A3Q1MTS2;A7Z050;A0A3Q1MGC1;A0A452DJE6;A0A3Q1MF54	1085;1118;1127;1148;1157;1191;1212	A0A3Q1LJM3	UID184	A0A3Q1LJM3	NQASDSPFSPPRTLHSPTLQLQQRSEKPPWY
24.4116	24.044	24.2293	24.2131	24.2367	23.4057	S	4	___1	0.99982	3.63532e-89	141.98	136.55	141.98	-0.012877	493520000	466	A0A3S5ZPH1;A4FV64	466;475	A0A3S5ZPH1	UID1840	A0A3S5ZPH1	LLWEKALQQHQHGYDSDEEVDSELGTWEHQL
24.8379	25.0714	25.0574	24.8635	25.2372	24.4788	S	3	___1	1	9.09977e-56	127.83	122.61	109.77	0.56335	1395300000	300	E1BJZ0;A0A3S7IDQ1	300;300	E1BJZ0	UID1845	E1BJZ0	TMGSDSDDENVAQRASPEPELNLRPYQLEVA
21.005	21.0495	19.8054	21.5507	25.6815	26.405	S	2	___1	0.999572	0.00714408	66.568	15.763	66.568	0.123	2815700000	575	A6QP16;A0A452DHY0	575;602	A6QP16	UID1850	A6QP16	GVYLPLLWEQSFCWKSPIALGYTRGHFSALV
21.5384	21.8389	22.4212	22.8275	22.5288	20.7423	S	2	___1	0.986023	2.05603e-06	77.746	67.407	77.746	-0.26592	73586000	93	A0A452DI15;Q05B54;A0A452DJ18	93;93;93	A0A452DI15	UID1851	A0A452DI15	SSRDSGQTSIRSSQWSFSSISSSTQRSYNAC
20.9409	21.978	21.9856	20.216	22.4491	22.2023	S	2	___1	1	4.0176e-17	121.45	77.777	60.937	-1.0802	94731000	90	P02316;A0A452DI53	90;90	P02316	UID1854	P02316	LPAENGETKNEESPASDEAEEKEAKSD____
21.1947	21.5613	21.8232	21.6828	21.3931	20.9085	S	2	___1	1	0.000774335	84.658	60.703	69.451	-0.099477	45416000	88	A6QPM6;A0A452DIB0	88;88	A6QPM6	UID1858	A6QPM6	GARKGRQVRFLLAPPSPVRSGPPPAAASSSE
22.3657	22.4396	21.1181	20.3467	19.8984	21.593	S	2	___1	0.984801	2.54323e-06	74.789	57.089	74.789	1.5738	39844000	192	Q3ZBV9;A0A452DID6	192;267	Q3ZBV9	UID1859	Q3ZBV9	QELREARSHIRATCISPGVVETQFAFKLHDK
20.6969	20.3106	21.2966	22.1577	21.0312	21.1743	S	3	___1	0.854258	0.00782671	43.326	29.899	43.326	0.57598	43017000	296	A0A3Q1MSE3;E1BDQ9;A0A3Q1LJN3	296;357;357	A0A3Q1MSE3	UID186	A0A3Q1MSE3	RDRANSTQSRLSKRNSTESRPVSVTYRFGSV
23.9988	22.9504	22.5538	24.8025	23.966	25.0207	S	2	___1	1	1.05242e-71	191.89	161.89	181.51	0.20079	958570000	36	P02253;A0A452DIF5;A7MAZ5;G3MWV5	36;36;37;36	P02253;A7MAZ5;G3MWV5	UID1860	P02253	KKAKKSGVAAGKRKASGPPVSELITKAVAAS;KKKAAKKPAGARRKASGPPVSELITKAVAAS;KKKARKAAGAAKRKASGPPVSELITKAVAAS
24.5085	24.8899	25.0819	23.9223	25.442	24.2914	S	2	___1	0.968416	6.11187e-37	138.01	18.363	118.47	-0.020437	1386500000	2	P02253;A0A452DIF5	2;2	P02253	UID1861	P02253	______________MSETAPAAPAAAPPAEK
20.2655	21.927	21.0234	21.9658	22.3706	20.2324	S	2	___1	1	0.000107325	73.415	57.89	69.108	-0.54925	116770000	340	A0A452DIH7;P81948;A0A3Q1M1Z2;P81947;A0A452DIK7	336;340;340;340;340	A0A452DIH7;P81947	UID1863	P81947	PKDVNAAIAAIKTKRSIQFVDWCPTGFKVGI;PKDVNAAIATIKTKRSIQFVDWCPTGFKVGI
24.1058	23.5567	24.5844	24.4131	24.8407	24.5578	S	3	___1	1	9.4081e-20	103.58	93.923	83.245	-0.31799	654030000	231	A0A452DIN5;E1BFE9;Q3SZJ8	231;231;231	A0A452DIN5	UID1865	A0A452DIN5	WKEQSEASRSPSRAHSPGLLGPVLGPPYPSG
21.1984	20.8793	20.0784	19.7107	22.7724	22.5251	S	3	___1	0.981996	1.16171e-65	118.05	109.14	58.137	0.6515	148130000	429	A0A452DIN5;E1BFE9	429;430	A0A452DIN5	UID1866	A0A452DIN5	VNELPSRSYPLRGSHSLDDLLDRPGNSTASS
21.6102	19.6026	20.2263	21.1936	21.1689	21.4169	S	3	___1	0.800534	0.001319	40.381	33.965	40.381	0.11562	13707000	318	A0A452DIN5;E1BFE9	318;317	A0A452DIN5	UID1867	A0A452DIN5	ASSLYSSSTQRSRSNSFGERPGGGGGGGGAR
23.222	20.2423	22.3857	23.5736	21.2543	23.0154	S	2	___1	0.999962	3.14659e-28	128.96	107.2	128.96	0.66896	135380000	302	A0A452DIN5;E1BFE9	302;301	A0A452DIN5	UID1868	A0A452DIN5	SQLEPDHRRSLPRTPSASSLYSSSTQRSRSN
22.5456	23.7017	23.7263	22.7736	23.0049	23.1226	S	2	___1	0.99997	1.09428e-29	150.22	127.89	148.41	0.070522	691340000	465	A0A452DIN5;E1BFE9	465;466	A0A452DIN5	UID1870	A0A452DIN5	QSRSRTPSHIPSRTPSPAPTPLPSSRRSSMG
25.7596	26.2512	25.9882	23.5297	26.0314	25.7276	S	3	___1	0.978752	2.7924e-113	142.37	137.37	132.34	0.23177	2773500000	88	E1BPN0;A0A452DIQ8	88;88	E1BPN0	UID1871	E1BPN0	AALQRLKTSARRRASSPEPAEDPVPSGPAIL
22.4583	22.7443	22.6058	22.9349	21.7987	23.3766	S	2	___1	0.999998	1.26054e-12	147.62	90.276	137.89	0.21018	533130000	176	G3N2J1;P29172;A0A452DJJ9;A0A452DIT6	176;221;372;390	G3N2J1	UID1878	G3N2J1	SPGSPGTPGSRSRTPSLPTPPTREPKKVAVV
22.7556	21.7725	21.5283	22.8092	20.3252	23.5197	S	2	___1	0.987355	6.6272e-15	114.28	93.216	83.253	0.69608	313490000	373	A0A3Q1MSE3;E1BDQ9;A0A3Q1LJN3	373;434;434	A0A3Q1MSE3	UID188	A0A3Q1MSE3	PTPGSAAPPPLPRSNSLPHAAVSSAGSKGSV
22.6643	21.2747	21.4604	22.4503	21.0314	22.3573	S	2	___1	0.991362	1.90698e-25	139.46	103.82	117.92	0.3923	297830000	212	Q5E956;A0A452DIX3	212;249	Q5E956	UID1884	Q5E956	VSDAVAQSARIIYGGSVTGATCKELASQPDV
22.6925	19.9152	23.9213	23.7478	24.073	24.3691	S	2	___1	0.988952	9.59816e-06	147.41	89.45	111.61	-0.034198	826610000	36	A0A452DJM0;Q24JY1;S5G966;E1BED6;A0A452DJ23	36;43;45;45;45	A0A452DJM0	UID1885	A0A452DJM0	VLKGVHSHKKKKIRTSPTFRRPKTLRLRRQP
23.0597	22.8675	22.1957	22.2901	20.866	22.5983	S	2	___1	0.997603	1.43072e-45	132.59	110.36	117.93	-0.008864	221910000	45	A0A452DJ66;Q2HJ86;Q3ZCJ7;F1MNF8;Q32KN8;F2Z4K0;F6RP72;A0A3Q1LQR2;Q862L2;Q862I8;P81947	45;48;48;48;48;48;56;48;48;48;48	A0A452DJ66;P81947	UID1886	A0A452DJ66	DGQMPSDKTIGGGDDSFNTFFSETGAGKHVP
19.5943	20.9599	22.4555	20.3108	20.7828	23.0447	S	3	___1	0.809798	3.91371e-13	75.695	68.48	75.695	-0.14788	110470000	1740	E1BLZ4;A0A452DJ92	1740;1756	E1BLZ4	UID1889	E1BLZ4	IVSQVSDLETLSRSPSAEFSSATAPGVSTVH
20.6549	22.8493	20.9865	22.7838	22.3336	21.9319	S	2	___1	0.999872	7.74185e-55	153.23	104.15	153.23	-0.14394	267140000	76	Q3SZM9;A0A452DJF8	76;76	Q3SZM9	UID1890	Q3SZM9	GVDPLVPLRGLGLSLSGGDQEDAVRMLMEEL
23.6924	23.5121	20.3633	23.4621	22.1932	22.9191	S	3	___1	0.999996	9.78408e-114	148.12	136.6	130.19	0.097734	882480000	21	A0JBZ9	21	A0JBZ9	UID1893	A0JBZ9	SEDFSVSKEDEDYAPSGGECHEDAVNELVKE
22.9428	22.2639	21.8826	19.7966	21.041	21.6869	S	3	___1	1	5.05038e-77	141.98	128.89	105.71	-0.099295	824960000	102	A0JBZ9	102	A0JBZ9	UID1894	A0JBZ9	SEKEDVAAEQEKGAESEDAREEEEEEMLASS
20.3386	22.8918	22.3996	22.0399	22.5997	22.2683	S	3	___1	0.997148	1.96373e-08	92.31	82.905	92.31	-0.41079	123330000	69	A0JBZ9	69	A0JBZ9	UID1895	A0JBZ9	KAESILARKRKHSGLSPQHEEEEDANRESGG
25.4854	25.803	25.9241	25.1783	26.1615	24.6385	S	3	___1	0.994742	4.28855e-15	100.76	92.897	82.477	0.6215	1745900000	187	A0JN51	187	A0JN51	UID1897	A0JN51	PKRKKGRKTKPPRPDSPTTTPNISVKKKNKD
20.2938	23.263	21.4523	23.7085	24.0363	20.4164	S	3	___1	0.832913	1.8294e-77	129.48	115.75	110.31	0.12586	263250000	661	A0A3Q1MK95;E1BPP9;A0A3Q1LJP9;A0A3Q1N3E6	661;692;717;733	A0A3Q1MK95	UID190	A0A3Q1MK95	REKESSTVPARSLSSSPQAQPPRPAELSDEE
20.2202	20.3035	20.1672	19.7054	20.4921	20.3188	S	2	___1	0.835296	6.14718e-84	131.76	123.14	44.616	-0.058322	174070000	33	A0JNC1	33	A0JNC1	UID1900	A0JNC1	DKESESEAKADGETASDSESRVEAVTQPPSA
22.3538	22.4552	22.8801	22.7047	22.2098	21.2013	S	2	___1	1	6.84121e-07	105.25	86.419	105.25	-0.33171	209980000	6	Q865A3;A0JNE6	6;6	Q865A3	UID1902	Q865A3	__________MATGRSPCFYIEELNKYQQKN
23.6472	23.6268	23.6083	23.3673	24.1639	23.5295	S	3	___1	0.999964	1.02405e-08	94.281	89.226	94.281	0.172	469830000	15	A1A4L3	15	A1A4L3	UID1907	A1A4L3	_MGNRHSQSYSLPEGSQHLPKGQALPSADLQ
20.2291	20.0728	20.6125	19.0354	21.9848	21.1644	S	2	___1	0.999778	1.10636e-11	106.13	92.777	106.13	-0.38153	49432000	112	A2VDL1	112	A2VDL1	UID1913	A2VDL1	KKASEDDIKKMPLDLSPLATPIIRSKIEEPS
21.2206	20.9675	20.358	19.8469	20.5785	21.2788	S	2	___1	1	0.00227788	70.942	43.612	50.284	0.56731	76584000	434	A2VDQ3	434	A2VDQ3	UID1916	A2VDQ3	GAPQGPEVRVKAEPRSPPEPCDIIRVTVGDA
22.9131	20.7336	23.1614	20.3014	22.9961	23.0832	S	3	___1	1	1.89907e-30	123.06	110.74	95.835	-0.28126	527780000	714	A2VDQ6	714	A2VDQ6	UID1917	A2VDQ6	EYQYMPRPGLRPAPNSVDVDDFINTRIQEAD
21.2179	20.8764	21.113	21.1436	22.0581	19.8252	S	2	___1	0.974619	2.14899e-05	64.52	51.092	45.014	-0.048445	74278000	1151	G5E512;A2VE02	1151;1152	G5E512	UID1922	G5E512	DVDGAVPTKAPETPPSPLESQPFLPKDVETK
19.0055	20.8265	20.8935	20.8852	20.6028	20.6686	S	2	___1	1	0.0160126	56.013	29.224	50.473	0.16521	34880000	1003	G5E512;A2VE02	1003;1004	G5E512	UID1924	G5E512	STRAPLSLAGKSRGLSAPDLRSVGLTLVQEH
20.7819	22.6044	20.5277	19.8901	21.4952	19.9205	S	2	___1	0.998961	9.1671e-15	112.67	101.4	112.67	-0.48472	105940000	966	A7MBK3;A0A3Q1LJT8	966;964	A7MBK3	UID193	A7MBK3	GRGESPPTPPSQPPVSPKKFTSSTATRGPCL
24.1617	20.0604	24.0645	23.2568	19.6141	24.1883	S	3	___1	0.916028	5.20724e-72	119.94	114.72	90.93	0.57438	762090000	399	F1MIU2;A2VE51	399;399	F1MIU2	UID1930	F1MIU2	VPSAVPSAVPSAVPSSPKNVAAEERAAPSPA
20.74	20.9801	21.8883	20.1412	20.903	21.6315	S	2	___1	1	7.66067e-59	205.53	182.1	205.53	-0.028204	227960000	20	Q95M48;Q6PP84;A2VE81	20;362;435	Q95M48	UID1931	Q95M48	YPPITSDQQRQLYKRSFDTGLQEYKSLQAEL
19.9832	22.6463	22.8479	22.5728	23.4148	22.9013	S	2	___1	1	9.31314e-22	145.83	120.36	145.83	-0.11334	316180000	72	A3KMY7;A0A3Q1LYF6	72;72	A3KMY7	UID1934	A3KMY7	STFSPTDSGKDLGQLSPGVQYRRQNQRRFSM
20.6484	20.4467	22.695	21.2147	23.37	21.4379	S	2	___1	0.966168	4.31178e-11	128.95	103.34	87.831	-0.42005	105850000	129	A3KMY7	129	A3KMY7	UID1935	A3KMY7	SPDLPKPLTRMSRRASLSDIGFGKLETYVKL
23.2182	24.9865	20.215	23.8102	23.9304	23.7376	S	3	___1	0.999978	1.45204e-70	154.74	131.26	102.21	0.42319	1158300000	299	A3KN16;E1BPS7	299;299	A3KN16	UID1939	A3KN16	SLDSEPSVPSAAKPPSPEKTAPVASTPSSTP
20.7651	21.0574	21.0976	21.0429	24.2945	22.6272	S	5	___1	0.826382	4.3025e-108	125.41	117.74	81.131	0.33064	1388700000	42	F1MP98;A3KN50	42;42	F1MP98	UID1941	F1MP98	ENAAVEGTAPSPGRISPPTPARGEPEVTVEI
20.145	20.1241	24.0491	22.9036	24.191	23.4408	S	3	___1	1	1.6394e-19	89.297	82.94	50.498	-0.24425	515890000	88	F1N197;A3KN52	88;88	F1N197	UID1942	F1N197	AAARPPVPPPAPQPPSPARSPPRPALAREED
20.4886	19.7547	19.9717	23.2289	22.7922	20.195	S	3	___1	0.950908	1.27897e-05	46.695	40.191	44.596	0.068884	114250000	301	A4FUA7;Q32S26	301;301	A4FUA7	UID1944	A4FUA7	TTPTPTAILAPGSPASPPGGLEPKAARLPPV
21.3913	21.8362	22.21	21.8752	21.8226	22.2794	S	2	___1	0.999984	0.00548944	84.821	67.347	80.014	-0.048417	192310000	204	A4FUC6	204	A4FUC6	UID1945	A4FUC6	SYGYSRSRSGSRGRDSPYQSRGSPHYFSPFR
23.6993	23.5623	23.6275	23.6488	23.5088	23.6856	S	2	___1	1	1.50578e-115	226.4	218.49	119.74	0.39679	2809500000	211	A4FUC6	211	A4FUC6	UID1946	A4FUC6	RSGSRGRDSPYQSRGSPHYFSPFRPY_____
26.3976	25.8359	26.1928	26.0613	25.6994	26.1974	S	2	___1	0.998265	9.3156e-87	146.19	139.39	102.28	-0.69085	3630300000	473	A4FUE8;G5E5S2	473;608	A4FUE8	UID1950	A4FUE8	SQLGEKLEQLDHRKPSPAQAPETPALELPLP
25.2688	24.5747	24.2873	24.3149	24.5163	24.0503	S	4	___1	1	3.96215e-66	119.89	109.28	119.89	-0.12886	559380000	356	A4FV18	356	A4FV18	UID1952	A4FV18	PGQRYQEFVRAIRPHSPPPPPPAYSFQEFTH
24.7186	24.2682	24.8825	24.6884	23.811	19.839	S	2	___1	1	9.9082e-146	184.45	168.82	119.02	0.46691	682530000	540	A4FV22	540	A4FV22	UID1953	A4FV22	VPSSVTDVALPALLDSDEERMITHFERSKME
20.54	20.4268	21.0056	20.6333	24.0269	23.7963	S	3	___1	0.999999	5.43663e-101	135.75	125.23	115.18	0.43186	2972600000	162	A4FV37	162	A4FV37	UID1957	A4FV37	PVELGPQLPEAEAEESSDEEEPVESRARRLR
20.4333	20.9181	20.069	23.3681	22.9854	20.531	S	3	___1	0.967002	5.19349e-23	78.159	71.795	56.383	-0.30028	101120000	332	E1BFE8;A0A3Q1NEL1;A0A3Q1MDI4;A0A3Q1M305;A0A3Q1MGZ2;A0A3Q1LY64;A0A3Q1MHF4;A0A3Q1LJV3;A0A3Q1LWU4	332;332;379;392;425;408;425;446;490	E1BFE8	UID196	E1BFE8	VIVDFNTADPLIRWDSYENLSADGEVLHTQG
26.7273	26.7846	27.0926	27.003	27.3276	27.0256	S	3	___1	1	5.09288e-260	275.74	259.49	71.376	-0.24243	6347300000	354	M5FHN8;A4FV97;Q58DV6	354;354;354	M5FHN8	UID1961	M5FHN8	EETGGVSALPKAQDDSEDEIPLLVPLKETPA
22.227	22.6251	22.0679	22.4609	21.3999	22.457	S	2	___1	1	3.34938e-183	210.91	210.91	67.726	-0.11714	5818100000	188	F1MXI4;A4IF82	188;188	F1MXI4	UID1964	F1MXI4	VPRDDWEEKRHFRRDSFDDRGPSLNPVLDYD
22.0199	23.7841	24.1618	23.1317	22.6112	22.1904	S	4	___1	0.775863	4.8813e-39	108.44	96.852	89.272	-0.45373	377290000	195	F1MXI4;A4IF82	195;195	F1MXI4	UID1965	F1MXI4	EKRHFRRDSFDDRGPSLNPVLDYDHGSRSQE
22.1268	21.9116	22.059	22.7031	21.5164	22.0538	S	2	___1	1	6.96187e-05	73.624	63.936	71.241	0.61163	84106000	843	F1MXI4;A4IF82	843;843	F1MXI4	UID1966	F1MXI4	EYRIGPYQPNVPVEISE______________
22.7899	22.8758	22.5905	22.1869	23.3359	21.8609	S	2	___1	0.999992	8.94231e-05	88.768	80.881	70.256	0.41955	333350000	598	F1MXI4;A4IF82;A0A3Q1LRT4	598;598;318	F1MXI4	UID1967	F1MXI4	GIDLLKKDKSRKRSYSPDGKESPSDKKSKTD
22.4749	23.6319	23.4772	21.8995	22.6996	22.831	S	3	___1	1	2.09347e-07	99.688	64.582	44.587	0.069595	584750000	67	F1MIT4;A4IFB1	67;67	F1MIT4	UID1970	F1MIT4	RGEYRDYDRNRRERFSPPRHELSPPQKRMRR
21.0546	20.2789	19.3879	20.6177	20.472	20.355	S	2	___1	1	0.00443546	81.972	70.439	54.066	0.11361	230570000	74	F1MIT4;A4IFB1	74;74	F1MIT4	UID1971	F1MIT4	DRNRRERFSPPRHELSPPQKRMRRDWDEHSS
20.2213	23.3423	22.8432	20.7017	22.5594	19.4711	S	2	___1	1	0.000394462	78.653	73.554	78.653	0.032524	58182000	4	F1MIT4;A4IFB1	4;4	F1MIT4	UID1972	F1MIT4	____________MGDSDDEYDRRRRDKFRRE
22.4693	20.6289	21.5319	21.9046	21.4105	20.4491	S	2	___1	0.999962	2.0309e-11	107.35	92.472	107.35	0.19885	179840000	130	A4IFB3	130	A4IFB3	UID1974	A4IFB3	ELKDTISTRLRSARNSISVPIASTSDKILGA
23.6902	20.0337	22.7089	20.5147	20.8072	20.8825	S	2	___1	0.998372	8.82896e-34	160.84	140.74	160.84	-0.21285	465780000	16	F2Z4I4;A4IFH6	16;16	F2Z4I4	UID1978	F2Z4I4	MDKVQYLTRSAIRRASTIEMPQQARQNLQNL
23.3633	20.0441	22.8996	23.4404	23.4758	20.4383	S	3	___1	0.999976	9.14526e-33	93.29	83.032	93.29	0.31331	246240000	486	A0A3Q1LK30;Q0P5I0	486;543	A0A3Q1LK30	UID198	A0A3Q1LK30	GAEGGSAAPVPAPAASPPPEGPVLTFQSEKM
19.5148	20.2635	22.8498	19.0445	22.1269	22.2788	S	2	___1	0.919429	3.46967e-09	79.394	70.829	79.394	0.11661	145690000	250	A4IFJ0	250	A4IFJ0	UID1982	A4IFJ0	ESPEDGSPPPRARTSSVDNEGPHPDLLSFE_
23.77	25.2002	25.242	24.772	22.1049	24.7996	S	2	___1	1	7.25498e-285	289.31	240.28	233.59	0.053109	2101400000	85	A4IFK3	85	A4IFK3	UID1983	A4IFK3	SFCEKETKKLIQREASVDEGKQVETKTDAKK
22.3023	19.4149	20.0762	20.1905	20.311	22.1176	S	2	___1	0.999996	7.85442e-09	142.94	103.9	125.3	-0.032234	277190000	533	A4IFK3;A0A3Q1LR99	533;480	A4IFK3	UID1984	A4IFK3	PLAPPLIMENLRNSLSPATQRKMGDKALPAQ
24.2393	23.7453	24.5717	23.2393	23.7596	19.7826	S	3	___1	1	0	299.46	271.05	178.66	-0.51465	3729400000	12	A4IFK3	12	A4IFK3	UID1985	A4IFK3	____MSKVAKYRRQVSEDPDIDSLLSTLSPE
24.3684	24.924	25.3028	23.8211	24.6085	23.6085	S	2	___1	1	8.16636e-09	134.04	88.786	73.082	0.11697	1059600000	119	A4IFK3;A0A3Q1LR99	119;66	A4IFK3	UID1987	A4IFK3	KGRDAGKKPLGPRRDSDLGKEPKKGSMKKSI
26.8548	27.4103	26.9619	27.3123	27.9045	26.8463	S	2	___1	1	2.28667e-257	279.62	253.61	214.23	0.14933	38970000000	899	A4IFK4	899	A4IFK4	UID1988	A4IFK4	VVDSDTVQAHAARAHSPTPSLPAGWKYSSNV
22.9114	22.7247	20.3322	23.1576	23.9262	23.5449	S	3	___1	0.974073	3.03043e-31	112.48	100.92	103.63	-0.018504	1144600000	927	A4IFK4	927	A4IFK4	UID1990	A4IFK4	SNVRAPPPVAYNPIHSPSYPPAAVKSQPSGL
25.4186	23.7703	19.7282	22.316	21.2275	24.5418	S	2	___1	0.993949	3.3388e-185	198.02	177.28	141.78	1.6295	8872100000	167	A4IFK4	167	A4IFK4	UID1991	A4IFK4	FSGSIKEETGLAPHTSDSESGRLPEEIILSE
23.8683	23.6624	23.8127	24.1572	23.7249	23.9382	S	3	___1	1	2.38535e-158	176.34	169.83	170.62	-0.18357	4187800000	726	A4IFK4	726	A4IFK4	UID1996	A4IFK4	LQNSEGKKGPGAGADSGPEEDYLSLGAEACN
23.4979	22.4293	20.593	22.2184	22.8498	22.0518	S	2	___1	1	1.42506e-53	125.05	117.62	43.501	-1.5369	918490000	817	A4IFK4	817	A4IFK4	UID1997	A4IFK4	SIKIAQPSYAPARPASALNLAGPFKGPQAAV
20.4815	21.3683	22.2974	20.9506	22.3435	21.8953	S	2	___1	0.77909	8.70637e-25	127.32	107.18	104.17	-0.095492	291150000	88	Q3T0T5;A0A059NZ16;A0A452DJ94	88;88;88	Q3T0T5	UID2	Q3T0T5	GREDAESSGPQRRNSSEANSGDFLDLKGEGD
20.8436	21.4022	21.1358	21.5843	20.7978	20.9779	S	2	___1	0.978081	0.00140342	54.402	40.811	51.073	-0.44904	66107000	1322	A0A3Q1NKF7;E1BKK6;A0A3Q1LK60;A0A3Q1M212;A0A3Q1NJZ2;A0A3Q1LRW9	1322;1325;1663;1690;1704;1747	A0A3Q1NKF7	UID200	A0A3Q1NKF7	PPDYESRNSGPRRAPSPVVSPTELNKEVLPA
23.8553	24.2285	23.8891	23.4196	24.0126	23.1402	S	2	___1	0.999997	1.10123e-153	224.16	192.97	224.16	-0.42359	808340000	1237	A4IFK4	1237	A4IFK4	UID2004	A4IFK4	QPSRNDSEIMSMETRSDYCLSITNCNYNPHP
23.6009	23.4335	20.8783	20.5052	20.7412	20.0646	S	4	___1	0.978087	9.66652e-26	83.944	78.624	63.282	-0.27748	406050000	222	A4IFK4	222	A4IFK4	UID2008	A4IFK4	KSAAVVTLLGAEKSMSPDPEPNLLHDGIVHI
24.4987	25.0581	24.6581	24.4764	25.2908	24.9565	S	3	___1	0.999252	2.92285e-30	122.65	108.64	52.612	0.27857	1610700000	348	A0A3Q1M0H8;A4IFF4;A0A3Q1LK61;A0A3Q1LNM0;A0A3Q1MLN6	348;363;373;374;363	A0A3Q1M0H8	UID201	A0A3Q1M0H8	TFYFDTEFTSRTPKDSPGIPPSAGAHQLFRG
26.3748	25.6185	26.2402	25.8747	25.3647	26.3103	S	3	___1	0.973033	2.16124e-96	125.87	121.63	84.529	0.25788	14670000000	774	A4IFK4	774	A4IFK4	UID2010	A4IFK4	KPAVKSSSSQPVTPVSPLWSPGVAPAQPPAF
22.0853	22.3013	22.3032	22.6577	21.3134	22.929	S	2	___1	0.999519	6.38997e-20	121.79	108.11	121.79	0.18799	218740000	219	A4IFM5	219	A4IFM5	UID2015	A4IFM5	TPAARERIYNVSVNGSPLADSKEIFLTVPVG
24.1602	22.8879	23.5828	23.185	23.4981	20.5273	S	2	___1	0.855544	0.000971162	83.883	59.418	48.44	0.053338	292470000	194	A4IFR1	194	A4IFR1	UID2017	A4IFR1	ARGGGKEGSKGPGRPSSPQRLDRLSGLADQM
20.4623	22.8879	19.3249	23.185	19.5048	23.3956	S	2	___1	0.971924	0.000971162	83.883	59.418	64.374	-0.52467	236100000	195	A4IFR1	195	A4IFR1	UID2018	A4IFR1	RGGGKEGSKGPGRPSSPQRLDRLSGLADQMV
25.5497	25.1232	25.6858	25.5104	25.5732	25.4696	S	2	___1	0.99759	0	270.51	253.57	270.51	-0.21164	2238400000	271	A0A3Q1LK80;A0A3Q1MMI6;A7MB30;A0A3Q1N3C1	271;284;255;284	A0A3Q1LK80	UID202	A0A3Q1LK80	PSHGSVSSLNSTGSLSPKHSIKQAQPTVSWV
22.3682	23.1111	22.9478	20.1241	22.3786	21.9177	S	2	___1	0.968194	2.12886e-10	104.26	91.12	43.791	-1.4095	189460000	76	A5D7A0	76	A5D7A0	UID2021	A5D7A0	LLRRADLNQGIGEPQSPSRRVFNPYTEFKEF
20.6576	23.1102	21.793	22.4118	19.7398	22.8238	S	3	___1	0.999968	6.72288e-13	75.773	62.731	75.773	-0.18199	503270000	494	A5D7G6	494	A5D7G6	UID2025	A5D7G6	YLGDDMKRENPPVEDSSDEDDKRNPGNLYDK
21.1884	23.1102	21.793	22.4118	19.7398	22.8238	S	3	___1	0.999968	6.72288e-13	75.773	62.731	75.773	-0.18199	503270000	495	A5D7G6	495	A5D7G6	UID2026	A5D7G6	LGDDMKRENPPVEDSSDEDDKRNPGNLYDKA
22.1318	21.8107	20.5882	20.051	21.5422	21.4793	S	2	___1	0.999971	0.00939218	74.772	41.581	74.267	-0.41154	72048000	449	A5D7K1	449	A5D7K1	UID2027	A5D7K1	AKSTPIPIPKGPRAHSPLTQRKPDSGLTLQE
22.6176	22.5781	22.3338	22.4504	20.9758	23.0081	S	2	___1	1	2.14345e-34	166.38	145.51	148.62	-0.28392	247120000	415	A5D7K1	415	A5D7K1	UID2028	A5D7K1	QGPSPGKAPALAQPPSPGKVLVPAQESTPGT
24.2897	23.5601	23.8636	24.0537	24.4844	24.0066	S	2	___1	0.999979	3.75129e-124	183.22	169.06	158.74	-0.17187	878330000	3	Q8SPX7;A5D7R4	3;3	Q8SPX7	UID2030	Q8SPX7	_____________MASPGSSAPGGVAVVGSG
20.8192	23.5811	20.1782	22.3969	22.828	22.6297	S	2	___1	0.877823	2.58832e-19	115.38	101.3	115.38	-0.7329	67613000	13	A5D7R8	13	A5D7R8	UID2031	A5D7R8	___MSCINLPNVLPGSPSKTRGQIQVILGPM
22.7714	22.8288	22.6341	22.2375	23.0726	22.4084	S	2	___1	0.999718	1.02228e-06	104.17	58.346	71.176	-0.38163	245230000	37	A5D984;Q3ZC87	37;71	A5D984	UID2033	A5D984	MADTFLEHMCRLDIDSPPITARNTGIICTIG
22.3394	20.8147	22.62	22.4719	20.713	20.5622	S	2	___1	0.999993	1.18699e-16	117.07	97.233	117.07	0.010029	151830000	6	Q3SZA6;A5D9B6	6;6	Q3SZA6	UID2035	Q3SZA6	__________MSLYPSLEDLKVDKVIQAQTA
21.866	20.8333	20.6356	20.671	21.8876	20.4782	S	2	___1	0.930231	0.000109486	74.537	67.869	57.434	0.49019	35689000	407	Q3SZH2;A5D9C3	407;407	Q3SZH2	UID2036	Q3SZH2	VPSSPLRKAKRARLCSSSSLDASSRSFFDPT
22.3387	23.9023	23.2323	22.6213	22.9048	23.4886	S	3	___1	0.999863	7.4535e-89	158.77	140.21	108.64	0.014983	1073600000	354	Q3SZH2;A5D9C3	354;354	Q3SZH2	UID2038	Q3SZH2	EQAEKSPGPIVSRTRSGDSSSPVDRPELEAA
23.0544	22.7466	20.8388	20.8436	19.4142	20.8294	S	3	___1	0.893019	1.40356e-19	90.316	86.655	42.791	0.49293	101470000	359	Q3SZH2;A5D9C3	359;359	Q3SZH2	UID2039	Q3SZH2	SPGPIVSRTRSGDSSSPVDRPELEAASPATR
24.8128	24.3582	23.6865	24.2409	24.0017	24.363	S	3	___1	0.998847	2.74801e-117	171.31	151.75	166.28	0.30712	515870000	344	Q3SZH2;A5D9C3	344;344	Q3SZH2	UID2041	Q3SZH2	SQDTIFSPGSEQAEKSPGPIVSRTRSGDSSS
23.2082	22.3515	23.3131	22.8889	23.5573	23.2265	S	2	___1	0.992383	2.55306e-44	126.63	105.54	78.324	-0.0085831	388220000	77	A5PJE5	77	A5PJE5	UID2048	A5PJE5	TARGAAAAAEVPLPESPVPAASRDDSDSDSE
25.1653	20.6684	20.9471	26.5375	25.7418	20.6013	S	3	___1	0.869157	0	278.57	258.75	249.95	0.20747	809450000	20	A5PJP2;A0A3Q1MU58	20;20	A5PJP2	UID2053	A5PJP2	LSGLGDSGAAGAAALSSASSETGTRRLTDLR
22.2629	21.125	21.5415	20.4218	20.9257	21.7277	S	2	___1	0.772017	0.0136131	42.958	31.042	42.958	-0.17536	30227000	546	A5PJP2	546	A5PJP2	UID2057	A5PJP2	GSGEKSEDQDDQKPGSSERSRATKSGSRGTE
24.1408	24.2198	24.3473	24.3195	23.2696	24.5493	S	3	___1	0.999999	4.89815e-77	128.33	113.2	119.5	0.11504	1438200000	235	A5PJP2;E1BDE7	235;233	A5PJP2	UID2059	A5PJP2	ILGETCKSEPVKEEGSELEQPFAQETSSVGP
23.8625	20.0347	23.7296	20.0548	20.6272	23.3158	S	3	___1	0.946359	1.72575e-112	156.9	143.88	156.9	-0.41357	665450000	247	A5PJP2;E1BDE7	247;245	A5PJP2	UID2060	A5PJP2	EEGSELEQPFAQETSSVGPDRKLAEEEDLFD
22.8627	22.708	22.493	20.1827	22.2881	19.8646	S	3	___1	0.992366	1.22778e-23	85.412	78.224	85.412	-1.4081	66920000	402	Q9XSC3;G3X7E3;A5PK07	402;402;402	Q9XSC3	UID2069	Q9XSC3	IMRRTKEYVSNDAAQSDDEEKLQSQQTDTDG
20.3703	23.099	20.6366	19.2793	22.1865	22.1629	S	3	___1	0.924065	7.30129e-15	85.423	72.365	67.778	-0.31421	144960000	560	Q9XSC3;G3X7E3;A5PK07	560;560;560	Q9XSC3	UID2070	Q9XSC3	YFNNMRMKYNTEGRVSPSPSQESLNSSKSDT
22.4173	20.477	22.1683	22.7353	22.8083	23.0699	S	2	___1	1	2.20114e-20	121.13	110.34	110.35	0.14723	364420000	13	A5PK20	13	A5PK20	UID2071	A5PK20	___MSETVPAAPPAPSPAEKTPVKKKARKST
21.0609	21.6536	21.8609	19.6762	20.7422	20.7213	S	2	___1	0.983232	2.49699e-06	103.91	66.729	103.91	0.12152	120620000	14	F6QTA8;A5PK55;A0A3Q1LWL5;A0A3Q1LMM6	14;14;97;97	F6QTA8	UID2074	F6QTA8	__MATSPQKSPSVPKSPTPKSPPSRKKDDSF
23.0646	22.7215	22.9244	21.4809	22.7704	21.7853	S	2	___1	0.998493	8.08346e-06	94.547	77.709	94.547	0.51297	259710000	313	A5PK58	313	A5PK58	UID2075	A5PK58	PRHQRKPKIFYTGPASPARPRYRLSSAGPRS
21.3223	21.0975	20.6192	19.8569	21.5555	20.9365	S	2	___1	0.999215	0.009916	71.425	25.632	50.292	-0.23648	50089000	172	A5PK60	172	A5PK60	UID2076	A5PK60	SENAVRQNGQLVKTDSIPVLRGGSAAATSNP
22.6432	20.5692	21.9774	21.6101	21.1719	21.0652	S	2	___1	0.963983	2.50167e-11	105.65	89.12	84.365	0.26455	128330000	175	A5PKH8	175	A5PKH8	UID2079	A5PKH8	AVQELKAVAGVMITASHNRKEDNGYKVYWEN
20.5994	21.7676	21.1325	19.9219	21.1267	19.4725	S	4	___1	0.959093	3.2394e-07	44.875	40.298	44.295	-0.097906	97057000	324	A5PKI6	324	A5PKI6	UID2081	A5PKI6	SRLPPPPDQLPQGPPSPPVQPPTPAVVPSTP
23.9728	23.8597	19.8279	22.8723	24.2968	22.843	S	3	___1	0.993999	4.36462e-46	122.04	112.07	116.35	0.15536	1804700000	234	A6H6W9;A0A452DIZ1;A0A3Q1LQ57	234;313;313	A6H6W9	UID2083	A6H6W9	DLRTLNKLKSPKRPASPSSPEHLPTTPAESP
20.912	21.1411	20.9337	20.9923	25.5584	25.6514	S	4	___1	0.999994	1.04071e-29	83.723	77.392	74.315	0.45283	1323700000	32	A6H6W9;A0A452DIZ1;A0A3Q1LQ57	32;111;111	A6H6W9	UID2085	A6H6W9	PPAPEYYPEEDEELESAEDDERSCRGRESDE
24.4599	23.0545	24.6453	23.4347	24.0074	21.3417	S	3	___1	0.976788	1.39725e-127	161.32	148.2	104.48	-0.40042	630920000	311	A6H732	311	A6H732	UID2089	A6H732	ARDPEPPREAREDEGSSEVGDDSLEQPRPAG
21.4814	21.3935	21.6221	20.0875	20.8334	21.5418	S	2	___1	1	0.000306574	87.568	71.926	56.359	-1.3807	29052000	240	A6H741	240	A6H741	UID2091	A6H741	SFCGQSSRALQDEEGSERNLLGENSVPPSPS
22.662	21.7785	22.1	22.2339	22.6669	22.3978	S	2	___1	0.99937	5.99187e-13	137.4	123.31	114.76	-0.21318	138740000	50	Q52T70;A6H7C4	50;95	Q52T70	UID2093	Q52T70	QKAGKEKDGTKRKSLSDSESDDSKSKKKRDA
22.6905	21.9631	22.5431	22.9194	20.4389	22.8854	S	2	___1	0.985488	6.16988e-09	133.89	87.049	133.89	0.026837	261000000	175	A6QLB5;F6RJ80	175;175	A6QLB5	UID2097	A6QLB5	SPSERPRQKLSRKAASSANLLLRSGSTESRG
22.5397	22.6296	22.297	22.3681	22.4034	22.3311	S	2	___1	0.99934	4.88238e-16	113.24	87.122	113.24	0.40418	130860000	562	F1MCY4;A6QLE3;E1B8G1	562;576;636	F1MCY4	UID2098	F1MCY4	QWAALESKSKQRTNPSPTNPFSSDLQKTFEI
22.4047	20.6939	22.3498	21.8134	22.3668	22.4852	S	2	___1	1	9.06495e-85	172.81	167.14	145.61	0.17211	632910000	753	F1MVK2;A6QLH6	753;753	F1MVK2	UID2099	F1MVK2	ALSVHREAGAQSRRDSWGDDNWEGLETESRQ
25.1615	23.9563	24.7592	24.7127	24.9347	24.2914	S	2	___1	1	2.26757e-84	203.7	198.76	165.51	0.21593	1638100000	209	P05059;A0A140T879;A0A3Q1NDZ8;Q3YE87	209;209;177;115	P05059;Q3YE87	UID21	P05059	PQAKEDSEGPSQGPASREKGLSA________;PQAKEDSEGPSQGPASREKGLSAEQGRQTER
22.4635	21.7215	22.1679	22.5307	22.7321	22.5617	S	2	___1	1	7.67788e-09	115.14	104.91	99.5	0.13832	237610000	76	A6QLK8	76	A6QLK8	UID2100	A6QLK8	NSTTFPNRHGLLLPASPVRMHSSRLHQIKQE
20.995	22.6265	22.005	22.6716	22.1142	22.6984	S	2	___1	0.99742	3.67308e-20	123.02	94.047	102.78	0.3722	582260000	147	A6QLK8	147	A6QLK8	UID2102	A6QLK8	ASPKRIDFIPVSPAPSPTRGIGKQCFSPSLQ
20.708	21.7155	20.4101	21.6652	21.1856	21.2692	S	2	___1	0.907424	4.55862e-44	158.52	138.78	146.47	0.19997	174210000	36	A6QLL8;A0A3Q1LMG1	36;36	A6QLL8	UID2104	A6QLL8	HRIVAPGKGILAADESTGSIAKRLQSIGTEN
20.3121	21.3132	19.3001	20.0516	19.643	20.2325	S	2	___1	0.970773	5.77705e-36	135.37	115.16	48.704	0.55492	295510000	39	A6QLL8;A0A3Q1LMG1	39;39	A6QLL8	UID2105	A6QLL8	VAPGKGILAADESTGSIAKRLQSIGTENTEE
25.233	25.7249	26.1386	26.1113	25.0917	26.2375	S	2	___1	1	1.21936e-204	242.41	207.88	191.52	-0.29225	7281800000	1954	A6QLN6;F1MYM9;A0A3Q1LWN6	1954;1931;1909	A6QLN6	UID2107	A6QLN6	TRRSGGRRVIENADGSEEEMDARDADFNGTK
25.4038	26.111	25.9378	23.8055	25.5529	25.3192	S	2	___1	0.999989	4.94026e-159	203.26	179.59	172.23	-0.16293	2911700000	9	F1MI92;A6QLP9	9;9	F1MI92	UID2108	F1MI92	_______MALVTVSRSPPASGHSTPVGPTQD
20.6744	19.9218	20.6752	21.0509	21.903	20.7018	S	2	___1	1	0.0174257	62.466	31.902	50.13	-0.87489	44120000	38	F1MI92;A6QLP9	38;38	F1MI92	UID2109	F1MI92	QDPVSQRRSRLQRRQSFAVLRGAVLGLQDGG
20.9453	21.891	21.8192	21.6945	21.8824	20.4824	S	2	___1	1	1.43128e-05	88.73	72.098	64.104	0.26671	141540000	387	A0A3Q1LKT5;A0A3Q1M910;A0A3Q1NIH7;E1BIM5	387;659;701;708	A0A3Q1LKT5	UID211	A0A3Q1LKT5	AYCTSASFPQGARKDSVPQVLLPEEEKLIVE
20.1817	24.2019	24.0201	22.8478	21.4343	24.0689	S	2	___1	0.992037	0.000135994	95.417	67.936	90.793	0.33181	204190000	32	A6QLS2;A0A3Q1N408	32;127	A6QLS2	UID2112	A6QLS2	SPDTDKKKEQSDVSVSPRASKHHYSRSRSRS
23.9952	24.8864	24.6195	24.5739	25.0641	24.4814	S	3	___1	1	9.45908e-203	223.42	207.32	205.89	0.18056	2094500000	56	A6QLV1	56	A6QLV1	UID2117	A6QLV1	PLRTLKKKTNNSKRLSPAPQLGPSSDTHTYY
23.2406	22.4052	23.4148	19.3174	23.8937	23.7328	S	2	___1	0.935573	3.4944e-16	142.97	119.24	138.42	-0.010029	305170000	124	A6QLV4	124	A6QLV4	UID2119	A6QLV4	QNTQLKRFIQELSGSSPKRRRAEDKDEGIGS
20.63	22.0074	20.489	20.5374	22.0247	21.413	S	2	___1	1	0.00173408	89.679	79.6	89.679	0.57424	266650000	497	A0A3Q1LKT5;A0A3Q1M910;A0A3Q1NIH7;E1BIM5;A0A3Q1M3G8;A0A3Q1NFU0;A0A3Q1M694;F1MBM9;A0A3Q1M662	248;512;512;512;497;471;415;497;468	A0A3Q1LKT5;A0A3Q1M3G8	UID212	A0A3Q1M3G8	LFPNILLMLSASSRMSGFIYQGKLPTTGMTI;LFSSVLIMLSASPRMSGFIYQGKIPVAGMVV
21.7817	22.8002	22.7191	23.7217	20.9694	20.5546	S	2	___1	0.876939	7.67939e-10	85.619	74.765	58.09	0.27229	285180000	1711	F1N6B6;A6QM02	1711;1712	F1N6B6	UID2121	F1N6B6	LLSSLSRYFRRGAPSSPAAGVLPSPQGKSTS
22.9569	20.1768	23.3581	20.3267	20.1602	20.1757	S	3	___1	1	1.17062e-104	167.45	150.76	43.831	0.29992	339330000	428	F6QH94;A6QNL5;A0A3Q1MRD2	428;441;428	F6QH94	UID2123	F6QH94	DGKDGELPVEDDIDLSDVELDDLEKDEL___
22.7381	21.235	19.8994	22.2088	22.2515	21.9697	S	2	___1	1	0.000644798	128.27	46.298	43.958	0.40851	330000000	665	P81265;F1MR22;A6QNW3;G5E6M1	665;665;665;447	P81265	UID2124	P81265	IGVVRARHRKNVDRISIRSYRTDISMSDFEN
24.8496	24.9214	24.7798	24.4831	24.8016	25.177	S	4	___1	0.918717	1.33422e-187	239.86	210.85	45.618	-0.19855	1281100000	727	P81265;F1MR22;A6QNW3;G5E6M1	727;727;727;509	P81265	UID2125	P81265	EDTVESKEPKKAKRSSKEEADEAFTTFLLQA
20.0797	20.31	20.1688	21.4186	21.661	19.4876	S	2	___1	0.99001	5.46208e-10	102.28	81.026	101.42	-0.1351	67126000	269	A6QP48;F1N337	269;402	A6QP48	UID2126	A6QP48	VLLLTRPRLQELSAGSPGPVTNKATKILRHF
22.1557	22.7877	22.3982	22.4526	23.2638	20.6906	S	3	___1	0.999139	7.10681e-10	102.39	92.545	102.39	-0.15557	201170000	724	A0A3Q1LW14;A0A3Q1LKT6;E1BNK4	724;744;760	A0A3Q1LW14	UID213	A0A3Q1LW14	DRCKSPTSAKMSRKLSLPTDLKPDLDIKDNS
22.3892	22.467	22.5167	19.9772	22.9306	23.2124	S	3	___1	0.997599	5.7614e-16	70.109	63.533	57.694	0.5692	250110000	149	A6QPM1;G3MWU7	149;525	A6QPM1	UID2131	A6QPM1	PGRPGLPITFIDEVDSEDEVPQEAKLPCSRV
20.5926	20.6212	20	23.2613	19.8489	21.4439	S	3	___1	0.775877	7.85469e-15	84.942	76.234	44.167	-0.85659	124050000	737	F1N1H2;A6QQ70	737;737	F1N1H2	UID2135	F1N1H2	GLSLPLCGPRVRRSASPHDVDLCLVSPCEFE
22.2516	20.9082	22.9714	21.0328	21.9579	21.8654	S	2	___1	0.999725	9.2724e-62	187.16	176.06	187.16	0.021887	242970000	465	A6QQJ3	465	A6QQJ3	UID2139	A6QQJ3	VVTESQKEQHSELDKSPQSY___________
25.0622	25.974	25.5592	23.986	24.8226	24.768	S	2	___1	0.999993	3.6811e-74	205.31	121.44	205.31	-0.032177	2388000000	49	A6QQJ3	49	A6QQJ3	UID2140	A6QQJ3	SSSSRFSSSRLLGSASPGSSVRLGSFRGPRA
23.5099	23.3188	23.35	23.7254	22.4644	23.7674	S	2	___1	0.999996	5.44362e-183	219.95	203.33	197.84	-0.047035	826700000	27	A6QQJ3	27	A6QQJ3	UID2142	A6QQJ3	SSTSYRRTFGPPPSLSPGAFSYSSSSRFSSS
20.1758	25.9926	20.3423	24.1266	24.5967	23.9108	S	2	___1	0.918094	0.00166096	64.265	32.33	48.796	-0.9136	2118400000	241	A6QR05	241	A6QR05	UID2146	A6QR05	STLAKENRITDDIGISTWKEQTFLSHGALLA
20.497	22.2405	22.8127	22.5185	20.4436	22.8461	S	2	___1	1	2.81546e-25	138.21	120.97	136.17	-0.74832	473340000	139	A6QR70;A7E2Z7;A0A3Q1M8K1	139;46;49	A6QR70	UID2147	A6QR70	GAGPRPAAAAAAGGASPRSWGEAEAPEEEEA
24.3346	24.7264	24.0157	24.4235	23.8728	24.2519	S	3	___1	1	3.56762e-55	158.91	132.79	64.203	0.39585	1803100000	119	A6QR70	119	A6QR70	UID2148	A6QR70	SGARLLPDFPGARPGSPGGKGAGPRPAAAAA
25.9945	24.8417	25.3956	25.221	25.8657	24.9299	S	2	___1	1	6.02179e-23	160.16	142.34	144.28	-0.026365	1326600000	754	A7E2Z4	754	A7E2Z4	UID2149	A7E2Z4	PRRLPEAPAKAADGGSPAAVRSILTKERRPE
19.703	20.4263	20.0668	20.185	20.6401	20.4998	S	3	___1	0.996663	0.00354273	46.408	28.902	46.408	-0.13193	13741000	143	Q0IIK8;F1MY46;A0A3Q1LKV3	143;143;143	Q0IIK8	UID215	Q0IIK8	SRSRDWRREDRVHYRSPPLAAGRRYGHSKSP
24.4229	25.0648	25.4779	23.8356	25.014	24.703	S	4	___1	0.999701	7.07676e-35	86.959	81.471	71.359	0.044038	1936700000	703	A7E2Z4	703	A7E2Z4	UID2150	A7E2Z4	EPQPQGFDNQAFLNDSDDANWAPAPSPSPSH
25.4688	24.1791	24.3523	25.5834	25.2016	25.4615	S	2	___1	0.999291	9.514e-260	272.74	254.87	230.86	0.56747	5767600000	735	A7E2Z4	735	A7E2Z4	UID2152	A7E2Z4	LPAPREPEPPEPAPPSPETPRRLPEAPAKAA
22.3563	22.4457	20.8293	20.7354	20.1262	20.911	S	3	___1	1	3.68421e-33	130.12	99.964	85.855	0.41819	97251000	374	A7E301	374	A7E301	UID2153	A7E301	EQRGSENCIGSVRLPSLPDDEVFLEEAPLVR
25.4605	25.2151	25.4223	25.4036	25.4026	25.4481	S	2	___1	1	3.09832e-71	170.47	122.76	144.15	0.16768	1434200000	149	A7E3B3;A7E308;G5E5D9	149;139;149	A7E3B3	UID2154	A7E3B3	RERIGELGAPEVWGLSPKNPEPDSDEHTPVE
24.9086	20.7231	24.8502	19.664	20.46	21.8172	S	2	___1	0.914987	1.99185e-27	125.28	76.62	125.28	0.37833	315910000	121	A7E311;F1MGG2	121;175	A7E311	UID2155	A7E311	TLAQAEVRSRQISVSSPGASADINVKKIASI
23.1108	22.1087	22.3408	22.0398	21.8454	21.7533	S	2	___1	1	1.38995e-137	188.71	161.44	115.98	-0.33044	382560000	512	A7E357;F1N218	512;512	A7E357	UID2157	A7E357	KKKKDKKKHVKEEPLSEEEPCTSTAVASPEK
20.0708	22.4964	22.4809	20.7023	22.7853	20.0897	S	2	___1	0.999606	8.91937e-16	90.718	81.396	80.585	-1.179	138300000	112	A7E375;G3X6V1	112;97	A7E375	UID2158	A7E375	GSPVGPVVSGAAAACSPPRNDRELVEVVQFH
22.2105	23.4747	23.4677	22.6186	22.6372	23.4321	S	2	___1	0.99999	0	293.09	276.21	293.09	0.40778	1243700000	721	A0A3Q1M705;A0A3Q1NC60;A0A3Q1LL93;A0A3Q1MHU9;F1MY77;A0A3Q1M0D0	721;752;732;750;777;705	A0A3Q1M705	UID216	A0A3Q1M705	EVVGKAPPSTTAGSQSPPETPVLTRSSSQTP
23.8995	24.1833	23.9797	23.3915	24.3143	23.854	S	2	___1	0.999972	1.68749e-51	186.16	164.11	157.33	-0.16002	760170000	285	A7E391;F1MFQ9	285;285	A7E391	UID2160	A7E391	SRKPAQTVSPEPRKLSPSVSPEPWKLFSAVS
20.7497	20.3518	20.2219	20.3552	20.745	21.4008	S	2	___1	0.883685	0.00981457	50.207	35.646	50.207	0.068405	17333000	278	A7E391;F1MFQ9	278;278	A7E391	UID2162	A7E391	SPTASPESRKPAQTVSPEPRKLSPSVSPEPW
21.1647	20.5369	21.2797	22.4916	19.8332	21.7302	S	2	___1	0.960138	3.33603e-05	105.65	73.715	80.31	0.41314	60510000	437	A7E391;F1MFQ9	437;437	A7E391	UID2164	A7E391	IRSPAGSPELRKPSGSPEIWKFSPDQRKTSP
22.2751	19.4884	21.8136	22.3363	21.9333	22.6776	S	2	___1	1	0.000629007	78.136	53.261	54.471	-0.26482	220830000	217	A7E391;F1MFQ9	217;217	A7E391	UID2165	A7E391	LVPVPSPEPQKLAPVSPEPIKATLTNPKPQK
24.7975	24.5068	24.5718	23.7878	24.3719	23.4227	S	2	___1	1	7.33572e-06	94.767	71.391	44.543	0.11206	790980000	207	A7E391;F1MFQ9	207;207	A7E391	UID2166	A7E391	PAPLVSESQKLVPVPSPEPQKLAPVSPEPIK
24.6157	24.4516	25.0008	25.0354	25.3112	24.9711	S	3	___1	0.970907	1.23778e-99	153.25	136.31	144.55	0.096945	1009100000	454	A0A3Q1M705;A0A3Q1NC60;A0A3Q1LL93;A0A3Q1MHU9;F1MY77	454;485;465;483;510	A0A3Q1M705	UID217	A0A3Q1M705	SPASTKTGQAGSLSGSPKPFSPQVSTPVTTK
21.9764	23.7164	23.4761	21.8774	22.3378	22.2271	S	2	___1	0.999991	0.000141346	108.47	75.999	108.47	0.35369	215650000	621	A7E3S4;F1MT31;Q5BIM4;Q2KJA0;A0A3Q1MIQ9	621;234;582;587;587	A7E3S4	UID2172	A7E3S4	IELLQHSLPKINRSASEPSLHRAAHTEDINA
24.4649	22.9648	22.9715	25.2798	19.8954	19.6612	S	2	___1	0.903376	7.16463e-21	122.93	115.56	88.73	0.21693	1108200000	2	A7MAZ5	2	A7MAZ5	UID2173	A7MAZ5	______________MSETAPVAPAAPAPAEK
21.1963	20.1621	20.7738	22.9398	20.1422	22.4298	S	2	___1	0.809466	2.82295e-11	82.59	70.724	72.819	-0.12673	74504000	26	F6QXG7;A7MB14	26;26	F6QXG7	UID2178	F6QXG7	GPEWLRALSSGGSITSPPLSPALPKYKLADY
21.438	19.9012	20.7391	20.4866	20.3248	21.039	S	2	___1	0.996555	1.26627e-207	191.63	179.76	88.507	-0.35376	208800000	382	F6QXG7;A7MB14	382;382	F6QXG7	UID2179	F6QXG7	SEETTQTSSSSARPGSPSDQPQEAPQFERKE
21.1034	20.1535	20.8081	20.6675	20.8721	21.232	S	2	___1	1	1.79793e-21	154.15	130.19	44.299	0.10002	92058000	139	F6QXG7;A7MB14	139;139	F6QXG7	UID2180	F6QXG7	RGRGRGRGECGFYQRSFDEVEGVFVRGGGRE
26.4864	21.3441	25.5018	25.6022	25.6985	25.5945	S	3	___1	0.891728	3.60386e-66	150.7	129.4	89.721	0.054789	938480000	593	F1MHD9;A7MB26	593;593	F1MHD9	UID2183	F1MHD9	TVQKDVPSQPTVPVSSPSTAKPSRTNTASPC
20.8482	21.0398	21.9607	20.4616	19.5826	20.3638	S	2	___1	0.779142	5.49296e-10	105.65	94.056	42.083	-1.6057	28206000	676	F1MRW7;A7MB49	676;676	F1MRW7	UID2185	F1MRW7	RTSSQSKGNKSYLEVSSDTQLKDSESIPMDG
21.6347	20.3076	20.7494	21.698	20.5271	22.2507	S	2	___1	0.865471	2.78327e-08	103.75	83.655	101.89	0.5448	175590000	645	A7MB78	645	A7MB78	UID2189	A7MB78	ATQGYRYPRPASVPPSPSLSRHSSPHQSEDE
20.1953	21.1917	22.6027	20.1632	22.6847	23.7093	S	3	___1	0.9613	1.2148e-68	119.91	113.48	84.272	0.21159	214040000	709	A7MB78	709	A7MB78	UID2190	A7MB78	PRRASCTSSTGSKRGSVDTAPSSSVSTPSEP
22.4958	23.2127	22.6329	19.9636	21.3551	22.4162	S	2	___1	1	2.93311e-37	125.78	116.49	42.277	-0.47517	810630000	102	A7MBI5	102	A7MBI5	UID2195	A7MBI5	HRGQGREESREPAPASPAPAGVEIRSATGKE
19.8027	23.9099	23.6685	23.7693	23.9717	24.0457	S	2	___1	1	1.02588e-07	98.902	68.012	92.781	-0.0946	854810000	95	A7YWQ4;F6QN89	95;123	A7YWQ4	UID2199	A7YWQ4	GDSLPGSPSRGLGPPSPPAPPRSPAGEAGAS
20.1148	23.7247	20.7445	22.6855	23.3857	20.1233	S	3	___1	1	4.65074e-72	193.62	163.81	52.329	0.26538	1631100000	394	P05059;A0A140T879;A0A3Q1NDZ8	394;394;362	P05059	UID22	P05059	GLQLRRGWRPNSREDSVEAGLPLQVRGYPEE
24.0384	20.4832	23.777	24.1065	19.9557	20.1549	S	3	___1	0.968062	1.839e-43	103.41	94.078	103.41	0.22782	784430000	208	A7YWQ4;F6QN89	208;236	A7YWQ4	UID2200	A7YWQ4	EVKFIREVTPYIKKPSLVSDLPWEGAAPQSP
25.021	24.1645	24.3823	23.3907	24.1984	22.9732	S	2	___1	1	9.68078e-124	220.99	198.51	112.08	0.27257	2592500000	110	A7YWQ4;F6QN89	110;138	A7YWQ4	UID2201	A7YWQ4	SPPAPPRSPAGEAGASPPVRRVRVVKQEAGG
22.5611	22.9245	23.3838	22.6882	22.1129	22.8725	S	2	___1	0.995421	0.000654677	88.338	35.848	71.806	-0.026494	461610000	391	E1B8N6;A7YY47;A0A3Q1LNG7;F1MJI7	391;391;391;409	E1B8N6;F1MJI7	UID2203	E1B8N6	AYRKLLEGEEERLKLSPSPSSRITISRATTS;AYRKLLEGEEERLKLSPSPSSRVTVSRASSS
20.2144	21.0545	19.8854	21.6258	19.9868	20.0934	S	2	___1	0.939043	0.013549	94.309	8.1739	94.309	0.48243	5688700	116	F1N052;A7Z027;A0A3Q1M384	116;116;177	F1N052	UID2208	F1N052	LFAHFIQPAAQKTPTSPLKMKPGRPRIKKDE
23.2256	21.8979	23.6466	23.0072	19.4713	22.9877	S	2	___1	0.986041	0.000114504	84.718	72.87	74.76	0.56063	183570000	153	A7Z045;F6R1D7	153;179	A7Z045	UID2209	A7Z045	RRGRVVNDLYRYKPLSPSAVVRNALAHVGAK
21.3613	19.7235	21.2448	20.1221	20.4052	20.3107	S	2	___1	0.999987	0.0251331	53.967	34.128	53.967	-2.6616	6097100	853	J9UPZ9;A7Z064	853;872	J9UPZ9	UID2212	J9UPZ9	LAAGHLVRSHMIHNRSKINLQDLQGTCTKKA
23.8523	24.2548	24.0727	19.9185	23.5801	23.3572	S	3	___1	0.999724	5.93938e-47	106.61	98.209	104.9	0.50083	709780000	1123	F1MZR0;A7Z089	1123;1123	F1MZR0	UID2217	F1MZR0	IVQPASGAVYDRPGASPKRNHDGECTAAPTN
20.6597	24.508	24.0447	23.506	19.594	23.8889	S	3	___1	0.997373	6.25804e-47	108.72	99.009	107.45	0.46734	512810000	723	A8E4M5;G3N2M4	723;929	A8E4M5	UID2219	A8E4M5	RTVTCVTVVEPDTPPSPDAPPATTHRVVELR
20.4704	21.9501	21.257	21.1238	20.7485	19.6922	S	2	___1	0.97293	8.93714e-123	189.55	158.46	189.55	0.44027	71976000	640	A0A3Q1N4W6;G3X771;A0A3Q1LLE7;A0A3Q1M4U7;A0A3Q1LSK6;A0A3Q1MIC7;A0A3Q1MB23	640;644;645;646;647;670;688	A0A3Q1N4W6	UID222	A0A3Q1N4W6	TRRSIRGSQSRDRKLSSEETLDESVPPVSFW
23.1252	25.1035	24.533	22.5252	23.6527	22.822	S	3	___1	1	3.7482e-18	133.47	118.28	92.38	0.16213	1240700000	2	A8E4P3	2	A8E4P3	UID2221	A8E4P3	______________MSDKRPAVDTQARRLPD
22.6986	20.7369	23.0973	22.8562	22.7138	22.6885	S	2	___1	0.904493	2.03292e-97	185.02	177.48	163.51	0.55399	516670000	352	A8E644	352	A8E644	UID2222	A8E644	SPGSLRKQRDLYRPLSSDDLDSVGDSV____
20.8501	21.3468	20.4164	19.8774	20.8072	20.7305	S	3	___1	0.934995	8.24315e-37	143.25	128.22	49.049	-0.0058327	365960000	337	A8E644;F1MDA8	337;30	A8E644	UID2226	A8E644	LSTPRSGKSPSPSPTSPGSLRKQRDLYRPLS
27.2992	26.9032	27.4228	26.9951	27.338	26.9173	S	2	___1	0.99508	2.96007e-231	270.21	248.83	211.22	0.0041072	15352000000	243	F1MZY2;A8E645;Q8WN68	243;243;135	F1MZY2	UID2228	F1MZY2	TGKDKKGSCNLSRVDSTTCLFPVEEKAVEYY
22.4375	22.4764	22.5728	22.1066	20.7778	21.7576	S	2	___1	1	2.95649e-05	97.813	42.461	68.44	-0.0062635	694890000	346	A0A3Q1LZ84;A0A3Q1M7R4;A0A3Q1MQD5;A0A3Q1LLH4;E1BQ11	346;346;346;346;346	A0A3Q1LZ84	UID223	A0A3Q1LZ84	SDQYYWAPLAQHERGSLASLDSLRKGGPPPP
21.8885	20.8418	20.6869	20.2152	20.167	20.6675	S	2	___1	1	1.25277e-06	82.707	49.399	58.246	-0.038376	263790000	397	A8E658	397	A8E658	UID2230	A8E658	KGDKSELNEIKENQRSPVRVKEKKITDHRHV
23.52	24.2056	23.99	24.6059	23.2091	24.1421	S	2	___1	1	1.06937e-66	149.94	145.99	134.29	-0.54918	957900000	114	P31322;F6Q9S4;B0JYK4	114;114;114	P31322	UID2239	P31322	GAFNAPVINRFTRRASVCAEAYNPDEEEDDA
21.1812	21.436	20.9031	23.6141	23.8347	19.5748	S	2	___1	0.999999	1.58585e-09	139.98	79.677	137.78	0.13295	1368600000	349	A0A3Q1LZ84;A0A3Q1M7R4;A0A3Q1MQD5;A0A3Q1LLH4;E1BQ11	349;349;349;349;349	A0A3Q1LZ84	UID224	A0A3Q1LZ84	YYWAPLAQHERGSLASLDSLRKGGPPPPNWR
23.0257	23.0767	22.5553	19.7653	20.8756	23.8061	S	3	___1	0.951677	5.92194e-153	192.56	180.24	98.978	0.42559	565010000	368	B2CZT3;F6QK60;C6K7D3;A0A3Q1MRF4;A6QP26	368;405;158;331;351	B2CZT3	UID2247	B2CZT3	DAQSGSGASNPATSASPRNSPPPPTKEEPRT
21.853	21.8149	20.788	21.9277	19.3781	21.7437	S	3	___1	0.999983	5.30901e-47	104.51	93.874	60.628	-0.1373	457570000	372	B2CZT3;F6QK60;C6K7D3;A0A3Q1MRF4;A6QP26	372;409;162;335;355	B2CZT3	UID2248	B2CZT3	GSGASNPATSASPRNSPPPPTKEEPRTTEGE
21.012	20.3656	19.8543	23.0749	22.8434	19.5853	S	2	___1	0.997418	6.61885e-05	83.573	44.393	77.124	-0.014248	190950000	352	A0A3Q1LZ84;A0A3Q1M7R4;A0A3Q1MQD5;A0A3Q1LLH4;E1BQ11	352;352;352;352;352	A0A3Q1LZ84	UID225	A0A3Q1LZ84	APLAQHERGSLASLDSLRKGGPPPPNWRQPE
24.2153	24.636	24.3448	24.3102	20.523	24.4602	S	2	___1	0.989399	3.77944e-104	166.69	145.13	161.51	-0.063725	797660000	12	Q3SZ19;C3V9V8	12;12	Q3SZ19	UID2254	Q3SZ19	____MSEKAGSQSGGSPEASGVTVSDVQELI
24.3055	23.5998	23.992	23.675	24.0946	23.3411	S	3	___1	1	4.13106e-55	140.41	129.31	125.78	0.35494	884590000	57	O62820;C3W8S1	57;57	O62820	UID2255	O62820	ERYKGQKKSLSVQQRSEEVGPVDPTEPWEEK
21.9699	21.5317	19.9393	21.2487	21.4769	22.5054	S	2	___1	0.989501	2.17824e-20	125.22	100.28	125.22	0.18887	129690000	88	D3JUI8	88	D3JUI8	UID2271	D3JUI8	SLDGKAIKVEQATKPSFESGRRGPPPPPRSR
23.1999	22.2546	22.853	23.6104	23.1074	23.8012	S	3	___1	1	1.47502e-07	101.32	86.634	53.252	0.77998	507700000	97	F1MDQ6;D5HSX1	97;97	F1MDQ6	UID2273	F1MDQ6	LQDVVHLQGGSLPRASPDKVPLEVQRKTSGL
23.2266	23.6422	23.4021	24.5492	23.4646	24.523	S	2	___1	0.989693	9.15111e-30	169.4	152.97	101.56	-0.41719	849720000	110	F1MDQ6;D5HSX1	110;110	F1MDQ6	UID2274	F1MDQ6	RASPDKVPLEVQRKTSGLVSLHSRRGAKAGV
23.2213	23.4871	20.3808	21.4273	22.8289	21.8641	S	2	___1	0.999958	1.32875e-28	176.62	150.88	176.62	0.73723	309000000	117	F1MDQ6;D5HSX1	117;117	F1MDQ6	UID2275	F1MDQ6	PLEVQRKTSGLVSLHSRRGAKAGVSAEPTTR
22.2514	21.6141	21.088	21.4773	21.9727	21.4984	S	2	___1	1	1.27234e-06	95.428	75.59	52.254	-0.85008	188250000	92	F1MDQ6;D5HSX1	92;92	F1MDQ6	UID2276	F1MDQ6	IQLNKLQDVVHLQGGSLPRASPDKVPLEVQR
22.4563	22.4109	22.5778	22.691	21.8974	23.236	S	2	___1	1	2.21544e-64	151.44	138.24	151.44	-0.33148	145260000	1467	E1B6X6	1467	E1B6X6	UID2277	E1B6X6	KRKKFPDRLAEDEGDSEPEPVGQSRGRRQKK
20.9595	19.9074	20.3839	21.2653	21.7977	21.1789	S	3	___1	0.791934	3.0073e-05	51.645	42.598	51.645	0.02191	21043000	1055	M5FKI0;E1B6Y0	1055;1123	M5FKI0	UID2278	M5FKI0	AQAFLSDWTTSKGSHSPPLTPEVAGLHGPRP
21.4277	20.4339	20.1645	19.79	21.5445	21.9608	S	3	___1	1	0.0001502	68.257	43.719	48.053	-0.36569	65957000	561	E1B7G5	561	E1B7G5	UID2281	E1B7G5	DFRPPERRPPEDFRHSPEDFRRSPENFRRLE
23.0188	22.8411	22.9991	21.1732	20.2822	23.1671	S	3	___1	0.999928	1.66765e-75	145.89	116.69	119.76	0.28887	310840000	11	E1B7R3	11	E1B7R3	UID2282	E1B7R3	_____MKSPVSDLAPSDGEEGSDRTPLLQRA
22.9709	23.1197	22.1452	22.2283	22.6874	21.8985	S	2	___1	0.99998	1.19854e-13	107.69	97.499	84.753	0.30604	200720000	1180	E1B801	1180	E1B801	UID2287	E1B801	RLGRFASYRTSFSVGSDDELGPIRKKEEDQA
22.0261	21.6134	21.9232	20.9541	21.0929	19.399	S	2	___1	0.99987	0.0140509	73.233	51.147	73.233	0.56289	64649000	281	E1B8H0	281	E1B8H0	UID2290	E1B8H0	MRGQPRFANFRANTLSPVRFFVDKKWNTVPL
20.772	20.3073	20.459	21.7666	18.9441	19.3379	S	2	___1	0.810041	0.000130311	69.345	52.403	52.49	-0.3383	31459000	121	E1B979	121	E1B979	UID2293	E1B979	GADKPERSPASPAPPSPSPRWSRSEDSEEED
23.6095	23.203	23.2873	22.945	21.2062	22.2961	S	3	___1	1	2.06681e-47	140.07	131.78	86.604	2.1612	219000000	108	E1B986	108	E1B986	UID2295	E1B986	SGSFNNWSTKIPLIKSHNDFVAILDLPEGEH
22.1345	22.8329	22.5757	22.6784	21.5532	22.8962	S	2	___1	1	1.22271e-06	116.13	74.43	112.11	-0.23719	574630000	215	P05059;A0A140T879;A0A3Q1NDZ8	215;215;183	P05059	UID23	P05059	SEGPSQGPASREKGLSAEQGRQTEREEEEEK
20.6504	21.4733	20.2758	19.2952	22.5386	23.4559	S	2	___1	0.758081	4.32801e-52	148.52	129.45	124.29	-0.24869	17599000	814	A0A3Q1LZ84;A0A3Q1M7R4;A0A3Q1MQD5;A0A3Q1LLH4;E1BQ11	814;856;856;856;856	A0A3Q1LZ84	UID230	A0A3Q1LZ84	SDFQVSLNNASRSQSSHSYDDSTLPLIDRSQ
22.5438	23.0744	22.8809	23.2774	22.6984	23.2353	S	2	___1	0.998082	1.97713e-23	115.38	98.362	113.69	0.63271	518000000	198	Q2YDN9;E1B9N7	198;198	Q2YDN9	UID2301	Q2YDN9	KSRPKFQYPQTQATISPPLQPKTKKREEDPK
21.9902	21.3145	21.5267	21.5408	22.3843	22.9378	S	2	___1	0.999919	2.90844e-05	115.57	17.76	96.009	-0.51912	187150000	1055	E1B9Q8	1055	E1B9Q8	UID2303	E1B9Q8	WKQKPSIPPTLTKAPSLTDLVKSGPSKAKEP
23.2368	23.7803	24.0339	23.7548	23.555	23.7341	S	3	___1	0.999983	7.23766e-67	115.19	105.04	101.25	-0.57383	861520000	6	E1BA24;E1BD67	6;6	E1BA24	UID2305	E1BA24	__________MDRNPSPPPPSRDEDEEAAAG
23.6873	23.4736	23.0234	23.4991	22.8452	23.9386	S	2	___1	0.999988	5.38037e-19	109.5	93.36	109.5	0.038528	1044500000	832	E1BA93;A0A3Q1LX60	832;832	E1BA93	UID2307	E1BA93	LSPIKEPAKPSPRAASPAKPSSLDLVPSLPK
24.6404	23.6064	24.3695	24.5665	24.0461	24.3504	S	3	___1	1	2.70076e-54	137.24	125.61	120.85	0.057575	1302800000	684	E1BA93;A0A3Q1LX60	684;684	E1BA93	UID2308	E1BA93	EASNFQQEPAPRDRASPADAEETIPEWASCL
22.714	23.2731	22.9362	23.2284	19.3771	20.6089	S	2	___1	0.999995	4.59385e-122	198.42	173.63	187.31	-0.27233	657390000	816	A0A3Q1LZ84;A0A3Q1M7R4;A0A3Q1MQD5;A0A3Q1LLH4;E1BQ11	816;858;858;858;858	A0A3Q1LZ84	UID231	A0A3Q1LZ84	FQVSLNNASRSQSSHSYDDSTLPLIDRSQRS
22.1638	21.0231	22.7987	21.6015	20.5204	20.6139	S	3	___1	0.981373	9.28518e-08	67.413	58.129	56.298	0.51131	66071000	579	E1BA93;A0A3Q1LX60	579;579	E1BA93	UID2312	E1BA93	YAETLSTAPLTSGVRSPPSYSALYPSSDSKP
23.6013	24.1549	23.2637	23.4233	23.5596	23.3991	S	3	___1	0.87708	1.48764e-32	91.354	78.489	84.226	0.20764	241830000	877	E1BA93;A0A3Q1LX60	877;877	E1BA93	UID2313	E1BA93	SYTTTGQDGLQPTAVSPTYSSDISPVSPSRA
21.9148	23.9517	24.0425	23.7846	23.5232	24.2012	S	3	___1	0.992756	8.31091e-13	92.932	92.932	76.027	-0.024069	336230000	524	E1BA93;A0A3Q1LX60	524;524	E1BA93	UID2315	E1BA93	GEKTPVPQPPSVADRSPRPQRHVISHSPMLE
24.3582	22.9638	23.1197	22.1531	22.7363	21.9781	S	2	___1	0.99896	5.82715e-22	166.69	132	122.69	0.12023	356230000	268	A0A3Q1LZ84;A0A3Q1M7R4;A0A3Q1MQD5;A0A3Q1LLH4;E1BQ11	268;268;268;268;268	A0A3Q1LZ84	UID232	A0A3Q1LZ84	RQDVYGPQPQVRVGGSSVDLHRFHPEPYGLE
22.2073	22.4609	23.044	21.5156	23.5816	20.783	S	2	___1	0.895151	2.71397e-37	120.8	111.63	71.692	-0.12663	317400000	200	E1BAJ4	200	E1BAJ4	UID2321	E1BAJ4	TRANHEDWEMVSRHSSWGDVGLGDGLGSPVL
25.133	24.6193	25.4761	25.1223	25.5836	24.6879	S	2	___1	1	1.32554e-136	200.71	166.33	164.77	0.35264	1726100000	215	E1BAS9	215	E1BAS9	UID2323	E1BAS9	ARLSAEEDDLPLVPDSPLELKEQSMMPPPSY
21.1745	20.3856	24.0447	23.8937	24.7717	24.0405	S	4	___1	1	1.77753e-36	116.24	97.542	89.946	-0.28719	925930000	518	E1BAW7	518	E1BAW7	UID2324	E1BAW7	GETAPPGELYRRILDSDEERPHPPPPDWSHL
25.113	19.9966	19.709	20.0063	20.5243	25.3637	S	3	___1	0.823426	1.1165e-87	136.02	128.46	70.666	0.29406	746160000	620	E1BB38	620	E1BB38	UID2327	E1BB38	ATAGASSELDASKTVSSPPTSPRPGSAATAS
20.7033	24.1959	21.1701	24.9712	20.5972	24.7643	S	3	___1	0.964582	3.00113e-126	160.86	146.45	129.71	-0.098082	1014400000	621	E1BB38	621	E1BB38	UID2328	E1BB38	TAGASSELDASKTVSSPPTSPRPGSAATAST
22.7734	23.2288	22.6801	23.4979	22.7638	23.0339	S	3	___1	0.999974	4.92563e-20	104.66	88.351	103.71	0.026369	286330000	47	A0A3Q1LZ84;A0A3Q1M7R4;A0A3Q1MQD5;A0A3Q1LLH4;E1BQ11	47;47;47;47;47	A0A3Q1LZ84	UID233	A0A3Q1LZ84	EERRHVSAQLERVRVSPQDASPLLANGTLTR
20.3045	21.1261	21.4222	20.7008	21.0777	21.2826	S	2	___1	0.999686	1.30106e-07	92.265	75.887	82.102	-0.76227	118810000	384	E1BB52	384	E1BB52	UID2331	E1BB52	PSYSRHSSYERGGDVSPSPYSSSSWRRSRSP
23.3166	23.4946	23.5299	23.5601	23.0262	23.5487	S	2	___1	0.999998	1.06328e-61	194.39	183.17	189.24	0.13856	430860000	348	E1BBI6	348	E1BBI6	UID2334	E1BBI6	DKYKDLCRVAVRRSFSADNFIGIQRSNAILS
20.848	21.4268	21.8659	20.9007	19.6226	20.3829	S	2	___1	1	0.0007219	58.32	46.589	58.32	0.14781	31053000	137	E1BBJ7	137	E1BBJ7	UID2335	E1BBJ7	VEREREPDPPDDRDASDGEDEKPPLPPRSGS
23.9838	24.3807	24.0483	22.9824	23.866	20.5694	S	3	___1	0.947789	2.69303e-13	76.691	58.59	69.47	0.067609	371850000	270	E1BBQ5	270	E1BBQ5	UID2336	E1BBQ5	PSAAREGRLPPGLSASPQPSSVAPLRPQESR
20.1323	20.2958	19.6289	21.6741	20.0749	21.7471	S	2	___1	0.969605	5.19178e-07	83.252	69.483	78.932	1.5065	69761000	739	E1BC37	739	E1BC37	UID2338	E1BC37	ADSERGPKPEPPGSGSPAPPRRRRRAQDDSQ
24.7234	23.0002	24.9878	24.7274	21.3431	24.2798	S	3	___1	0.997431	9.54357e-99	170.91	157.46	146.39	-0.2255	820560000	765	E1BC38	765	E1BC38	UID2339	E1BC38	HAGSKGPTEPAPHRGSLTGVQTCRTSV____
20.9839	21.1106	20.7114	23.2666	20.0403	22.6896	S	2	___1	0.838574	2.92746e-114	165.53	152.88	105.51	-0.066464	154050000	632	F1N458;A0A3Q1M1P3;A0A3Q1LP77;A0A3Q1LLI7;A0A3Q1LN72	632;673;673;673;595	F1N458	UID234	F1N458	TSQHPPSLSPKPSTRSPSPPTQPPGQAPGQP
22.892	20.535	22.3672	22.0257	22.2379	21.8765	S	2	___1	1	6.82089e-28	96.668	47.571	52.482	-0.622	1280300000	86	E1BC96;G3MX37;A6QQI7	86;86;86	E1BC96	UID2342	E1BC96	DDRDSEAQELSRGPASPPRAEGDCASDLRDE
24.9758	24.823	24.1914	25.0752	23.4568	25.4958	S	2	___1	0.998762	1.69289e-40	190.57	118.96	161.67	0.22183	1416900000	518	E1BC96;G3MX37	518;541	E1BC96	UID2344	E1BC96	WRRSKSPKKKLGVSVSPSRARRRRKTSASSA
24.2019	23.432	23.4744	23.357	23.3732	22.9776	S	2	___1	0.998746	0.010253	95.311	65.057	95.311	-0.21833	303970000	849	E1BC96;G3MX37	849;872	E1BC96	UID2346	E1BC96	PDRGSRDRKSGGRVSSPKPERQRGQNSKAPS
21.698	20.5295	21.5193	20.5279	19.9087	20.1301	S	2	___1	0.914257	5.25421e-05	74.769	46.756	74.769	-0.39706	10714000	312	E1BCC1	312	E1BCC1	UID2347	E1BCC1	EESGPKTSELFDSQGSPYLCRRTSQLDPGKP
22.2183	22.2222	20.5662	19.746	22.4546	22.6633	S	3	___1	0.995084	4.90047e-06	62.362	46.848	62.362	0.034928	122610000	707	E1BCF6	707	E1BCF6	UID2349	E1BCF6	RMFSPMEEKELLSPLSEPDDRYPLIVKIDLN
23.0935	21.011	22.0871	19.5376	20.5222	21.9467	S	2	___1	1	7.98954e-31	126.19	98.54	126.19	-0.30371	245900000	254	E1BCF8	254	E1BCF8	UID2351	E1BCF8	RDLAFRGRSKSRDRGSEEFLPAASASAQRSC
20.6706	21.786	20.663	21.77	21.0136	21.6752	S	2	___1	0.961329	0.00135509	56.205	41.97	51.013	-0.13744	48147000	270	E1BCF8	270	E1BCF8	UID2353	E1BCF8	EEFLPAASASAQRSCSPSPEPPGHRGSVASD
25.4633	20.1717	21.5973	20.473	20.2468	21.734	S	2	___1	1	1.41138e-249	263.15	258.05	49.537	0.0095252	2160000000	102	Q56K14;E1BCL5;P42899;A1XEE1	101;101;102;102	Q56K14;P42899	UID2357	P42899	AAPAEEKKVEAKKEESEESDDDMGFGLFD__;APAAAEEKKEEKKEESEESDDDMGFGLFD__
20.7287	24.9105	25.6112	26.7273	26.4778	26.5389	S	2	___1	1	0	289.59	285.42	49.537	0.0095252	1805100000	105	Q56K14;E1BCL5;P42899;A1XEE1	104;104;105;105	Q56K14;P42899	UID2358	P42899	AAEEKKEEKKEESEESDDDMGFGLFD_____;AEEKKVEAKKEESEESDDDMGFGLFD_____
21.6556	22.7672	22.7634	23.1777	23.0347	22.8485	S	2	___1	1	4.72884e-25	135.58	115.82	131.53	-0.070547	356520000	1042	E1BCR2	1042	E1BCR2	UID2360	E1BCR2	LSVPPSPSISISESRSPPEGDTTLFLSRLST
21.0897	21.2956	20.7751	20.7862	19.8378	21.2041	S	2	___1	0.926431	4.71495e-05	81.494	60.831	81.494	-0.55364	4368400	608	E1BCV4	608	E1BCV4	UID2364	E1BCV4	KKSIKKLVLKNLNNSSLFSPVNRDSEDLASP
24.4066	20.7235	22.7688	24.6223	23.6109	24.82	S	2	___1	1	1.23104e-42	176.91	142.38	161.76	0.36557	1055700000	1178	E1BCZ2	1178	E1BCZ2	UID2368	E1BCZ2	SMKISKLEVTEIVKPSPKRKMELDIEKMDRT
20.5007	24.8414	24.4194	24.0056	25.0484	23.3995	S	2	___1	0.985556	1.03432e-158	180.33	162.23	75.797	-0.49453	553590000	1277	E1BCZ2	1277	E1BCZ2	UID2369	E1BCZ2	SSTLVDYTSTSSTGGSPVRKSEEKTDTKRTV
22.1703	20.4997	22.709	21.7503	22.0859	20.234	S	2	___1	1	1.00379e-53	149.53	128.27	117.03	0.18265	122420000	1057	E1BCZ6	1057	E1BCZ6	UID2370	E1BCZ6	SDSGDGSRVPLLRKGSIQLGDLDSVLLSEVK
21.1341	20.5927	21.5825	21.4981	21.569	21.5354	S	2	___1	0.999995	4.5347e-25	127.87	94.81	103.21	-0.27706	251870000	506	E1BD38	506	E1BD38	UID2373	E1BD38	QRRNVALQRTKGISKSLESVLSLGPRPTGGG
20.3074	21.815	22.6481	22.4373	20.2047	20.3032	S	2	___1	0.994573	9.95233e-30	119.56	97.362	103.63	-0.30291	137350000	419	E1BDB1;A0A3Q1M0F1	419;390	E1BDB1	UID2376	E1BDB1	QHVFGRGGNSSARGGSPAPYVDTFLNAPDIL
22.4469	24.62	23.8285	22.828	23.4958	23.2154	S	3	___1	0.999999	4.2916e-34	132.45	105.98	114.04	-0.10439	657560000	478	Q58D05;E1BDP8	478;479	Q58D05	UID2382	Q58D05	RLSTSTSGPRPGCQPSPPRALKLNNLDSQGV
23.061	22.7119	23.3598	22.5371	22.7262	20.3343	S	2	___1	1	2.49958e-184	226.74	199.59	137.45	-0.63312	946770000	289	E1BDS6	289	E1BDS6	UID2383	E1BDS6	TSAQELPEGGMQVQKSPEPEVLSTQEDLFDQ
23.8624	23.8447	20.2028	23.6505	23.9813	23.5899	S	2	___1	1	4.71406e-96	193.47	179.31	193.47	0.1522	1028200000	824	E1BDS6	824	E1BDS6	UID2384	E1BDS6	DRKSVTAEKESVEADSPQPPLTLVRADGTLG
24.5425	24.3508	24.5598	19.6302	21.7576	24.5685	S	2	___1	0.967155	4.61358e-83	181.58	164.56	113.67	0.12427	1337100000	375	E1BDS6	375	E1BDS6	UID2388	E1BDS6	PSPDAFRSTPFIVPSSPTEQEGRKDEPMDMS
20.1691	24.8071	24.7621	20.4327	20.0198	20.3973	S	2	___1	0.868874	1.49159e-17	82.849	71.706	44.426	-0.80938	260340000	587	A0A3Q1LLP3;A6QNY2;A0A3Q1M5M5	587;395;395	A0A3Q1LLP3	UID239	A0A3Q1LLP3	PKMKKTPEKLDNTPASPTRSPAEPNDIPIAK
19.0605	20.1395	20.8176	18.9243	18.4481	20.1107	S	2	___1	1	6.13868e-43	181.66	114.7	58.829	0.0032779	119210000	26	E1BE60	26	E1BE60	UID2396	E1BE60	LSKLQAPSRARGPGGSPGGLQKRHARVTVKY
24.4408	20.5344	24.0042	20.1999	23.8266	20.5583	S	2	___1	1	1.92677e-34	154.1	78.363	147.42	0.013455	1597500000	128	E1BE60	128	E1BE60	UID2397	E1BE60	AKLRGLHKQPGLRQPSPSGDGSLSPRQDRAR
23.9957	23.0888	23.0045	22.6644	22.7133	22.9488	S	2	___1	0.995182	1.87087e-71	187.97	175.9	159.52	-0.39826	211930000	464	E1BEI0	464	E1BEI0	UID2407	E1BEI0	VELGQKRATEDTTSGSPPKKSSAGPKRDARQ
24.2375	24.211	24.3383	23.7339	24.2821	23.7727	S	2	___1	0.989212	7.66598e-05	82.85	59.101	78.705	0.085886	728320000	364	E1BEM1	364	E1BEM1	UID2409	E1BEM1	RGTEEKCGSPRVRTLSGSRPPLLLRLSENSG
22.3256	20.5554	21.9091	22.2485	21.457	23.0442	S	2	___1	0.981098	6.01853e-05	75.462	62.482	75.462	0.058322	52092000	72	E1BEM1	72	E1BEM1	UID2410	E1BEM1	CHSNLAKSERYGSSGSPAGSFHFKEAWKHAI
23.5698	23.0627	22.9416	22.4044	20.781	22.3391	S	3	___1	1	2.65716e-67	159.67	143.36	68.42	0.21416	327740000	43	E1BEQ0	43	E1BEQ0	UID2411	E1BEQ0	QRRRSKSSPVTRRRLSQQQQQQQQQQVPGGR
22.9696	21.7212	20.3335	20.706	21.1235	21.9312	S	2	___1	1	1.15489e-31	88.814	80.547	46.159	0.13764	1408200000	328	E1BEV0;G3N172	328;326	E1BEV0	UID2413	E1BEV0	AQQPPPPPAQPPKKPSPQPSPPRQAKRAVVS
24.2274	23.8069	24.0292	23.1327	24.377	23.586	S	2	___1	0.999763	5.87295e-27	130.27	110.61	116.96	-0.15382	717600000	313	E1BF96	313	E1BF96	UID2415	E1BF96	APVPGIKIKKKKKVLSPTAAKPSPFEGKTST
20.8392	21.2261	20.479	20.235	20.2644	20.7727	S	2	___1	0.986204	5.45064e-16	130.1	119.34	99.011	-0.34706	66871000	252	E1BFC3	252	E1BFC3	UID2419	E1BFC3	LQGKHGGFEQERRSNSVLLDPLPFREFVFWD
24.1797	22.7712	23.1361	24.1749	24.6785	23.8346	S	3	___1	0.998192	7.39383e-67	123.09	100.53	123.09	-0.11995	821560000	203	E1BFH5	203	E1BFH5	UID2420	E1BFH5	AVPGKAKVETPPLSASPPQQRPPEPGTADSA
21.4079	19.9972	20.5249	20.016	20.6614	20.0923	S	2	___1	0.999931	1.38746e-14	105.02	90.863	75.911	-0.77611	105610000	15	E1BFV2	15	E1BFV2	UID2421	E1BFV2	_MALPGAESAPDRPGSPARGAPTGSASSSSA
21.8642	22.101	20.5581	21.7446	21.5769	21.7012	S	3	___1	0.996529	9.54059e-07	76.341	59.675	67.251	-0.21988	101660000	619	E1BFV2	619	E1BFV2	UID2422	E1BFV2	QMKERTDGRERIRPLSDGNSPWSTIVIKNQK
21.4597	23.1704	22.8792	21.8614	23.1623	19.9524	S	2	___1	0.884366	3.90852e-34	132.64	116.24	128.99	-0.50094	113220000	548	E1BFV2	548	E1BFV2	UID2423	E1BFV2	SPNLDKRRSLNSSSSSPPSSPTVIPRLRAIQ
19.1064	20.4331	21.4173	20.4188	20.7716	22.0616	S	2	___1	1	4.914e-07	89.466	80.98	71.692	-0.62467	69599000	377	E1BFW2;A0A3Q1M8R3	377;377	E1BFW2	UID2425	E1BFW2	SSDSEEEEPKRAKIDSDEDEEKEGEEEKVAK
20.2135	21.0413	19.9239	21.0966	21.1623	21.9364	S	2	___1	0.997116	0.000152336	80.69	68.643	80.69	0.81493	21669000	196	E1BFW2;A0A3Q1M8R3	196;196	E1BFW2	UID2429	E1BFW2	RISDSESEELPKPRISDSESEEPQRTQASDS
23.423	24.1291	23.4434	23.9185	24.1733	23.3861	S	3	___1	1	1.03754e-21	146.77	102.96	114.31	-0.18572	2931900000	701	E1BFX6	701	E1BFX6	UID2437	E1BFX6	NSDNDRSSRLLLERPSPIRDRRGSLEKSQGD
23.6445	20.2553	22.6477	20.1357	20.8299	23.5564	S	2	___1	0.777542	3.47474e-220	237.09	223.68	200.99	0.35899	272510000	36	Q148N1;E1BFZ9	36;36	Q148N1	UID2441	Q148N1	PRQDPLSSGEPQPLPSSPGAEPRTPSRAPPA
20.7374	23.8848	23.463	22.7678	23.2842	23.5564	S	2	___1	0.948439	2.25084e-262	259.81	243.32	52.045	-0.40816	1929500000	37	Q148N1;E1BFZ9	37;37	Q148N1	UID2442	Q148N1	RQDPLSSGEPQPLPSSPGAEPRTPSRAPPAA
24.1845	24.572	24.3553	24.0703	24.4728	24.2196	S	2	___1	1	2.77236e-42	167.67	151.54	155.66	-0.067064	752320000	563	E1BG99	563	E1BG99	UID2447	E1BG99	GSLEPTTSLLGQRAPSPPLSQVFQTRAASAD
20.7647	20.1487	20.6925	20.5969	21.2987	20.5528	S	2	___1	0.996459	2.35767e-13	68.942	53.52	48.823	0.51041	17567000	22	E1BGA9	22	E1BGA9	UID2450	E1BGA9	PGARGWLGGGSPRPGSPTSSPELGAGSRSRS
23.1922	21.0771	22.68	22.8171	23.4325	23.377	S	2	___1	0.999999	5.23283e-109	193.96	167.28	193.96	0.1324	624120000	6	E1BGF3;A0A3Q1NNQ9	6;6	E1BGF3	UID2452	E1BGF3	__________MASAVSPANSPAVLLQPRWKR
24.8659	25.6497	25.3507	24.2153	24.902	24.8285	S	2	___1	1	8.53617e-71	209.97	181.88	190.7	-0.16799	1219800000	68	E1BGF8	68	E1BGF8	UID2454	E1BGF8	IETGVAKQSVLKNSASVGIIQRDESPMEKGL
25.0935	24.8906	24.9914	25.7509	25.1465	25.1468	S	3	___1	0.978309	5.07922e-152	201.79	193.5	150.03	-0.17248	1051400000	498	E1BGH1	498	E1BGH1	UID2456	E1BGH1	CASVIQNYLNGTQSGSPPRLRAGAQENQGLE
24.2078	23.1136	23.1492	24.2263	24.3162	23.9451	S	2	___1	1	0.00141745	93.111	53.488	68.847	0.38918	611700000	553	E1BGP4	553	E1BGP4	UID2458	E1BGP4	RPSSEEPARRPQRPRSPPLPAVIKNAPSRPP
22.9927	22.9603	22.9889	23.609	20.7012	22.2262	S	4	___1	1	9.68114e-26	80.235	74.455	59.678	0.2233	346620000	1156	F1MXS1;A0A3Q1LLS4	1156;1156	F1MXS1	UID246	F1MXS1	PATEPASKGHDADGGSAQGDEEDDGPHFEPV
25.4461	25.1793	25.7444	25.207	26.027	25.5188	S	3	___1	0.994304	3.61766e-114	141.96	131.51	100.73	-0.026737	5507000000	97	E1BGZ3	97	E1BGZ3	UID2462	E1BGZ3	PGSEVEDVALEGAPGSPTPPSRGREAASLPM
21.7374	24.1723	24.1393	22.7629	23.3589	23.3847	S	3	___1	1	2.23427e-28	142.1	126.84	48.899	0.2877	431980000	122	E1BGZ3	122	E1BGZ3	UID2463	E1BGZ3	AASLPMGDGRFEDAGSDDDLKPKWEEEEEEE
22.257	20.7965	21.1562	21.0699	21.5173	20.9634	S	2	___1	1	9.95137e-07	95.651	66.352	95.651	0.32796	69797000	478	E1BH11;E1BL56	478;542	E1BH11	UID2464	E1BH11	ESEAPHRPTSPRVSRSPPEAAAPAEETARRT
20.4631	23.5578	23.1233	19.7098	21.9955	23.2845	S	2	___1	0.999588	2.85353e-21	130.66	106.24	130.66	0.36629	367070000	2664	E1BH40	2664	E1BH40	UID2468	E1BH40	SDAAKLRSDSHSRSLSPNHNTLQTLKSDGRM
25.8799	24.8715	25.4577	25.5058	25.816	25.2343	S	2	___1	1	4.5515e-51	175.48	157.17	145.83	-0.040073	1293400000	9	E1BH71	9	E1BH71	UID2469	E1BH71	_______MASSLCPPSPLLVRASHPCTRLQW
21.4481	20.4747	21.6548	21.6321	21.4163	21.3204	S	2	___1	1	2.06702e-10	100.93	91.01	83.182	0.13555	103110000	225	E1BH78	225	E1BH78	UID2471	E1BH78	EEGDEDVYGEVREEASDDDMEGDEAVVRCTL
25.4802	25.8836	25.6173	25.0791	25.8454	24.7173	S	3	___1	0.994905	8.86009e-208	192.57	176.23	130.63	-0.19252	5392500000	739	E1BHK2	739	E1BHK2	UID2476	E1BHK2	QVAEEAASPAAEDAGSDGSPGKSPSKKKKKF
24.2703	24.9401	24.3581	23.5855	24.2847	20.1805	S	3	___1	0.832931	8.8764e-293	218.53	203.14	157.8	0.01588	3640100000	746	E1BHK2	746	E1BHK2	UID2478	E1BHK2	SPAAEDAGSDGSPGKSPSKKKKKFRTPSFLK
20.63	23.2402	19.9458	21.8543	20.4995	23.0841	S	2	___1	1	6.485e-220	261.35	157.91	261.35	-0.025959	434510000	677	E1BHM5	677	E1BHM5	UID2479	E1BHM5	HRPKIGLSLKLGASNSPGQPNSVKRKKLPVD
20.0744	21.9367	21.5174	22.8365	21.7177	22.9801	S	2	___1	0.977771	3.81511e-14	109.07	94.281	84.874	0.24328	245430000	1505	F1MXS1;A0A3Q1LLS4;Q9TSZ8	1505;1505;162	F1MXS1	UID248	F1MXS1	GSSVKCEACQTPRKQSSPAFAAPAPASLKFG
20.496	25.3815	18.8709	20.4927	18.9735	20.4838	S	2	___1	0.997838	0.0044907	99.864	39.79	91.867	-0.037213	251490000	76	Q58DR5;E1BHS9	76;76	Q58DR5	UID2480	Q58DR5	IAPPSAPPLQSSRKLSPTEPKNYGSYSTQAS
25.9154	26.7745	26.4029	25.1983	26.5904	25.1273	S	3	___1	1	1.24479e-23	118.5	98.121	80.994	-0.038873	4628500000	614	E1BHT5	614	E1BHT5	UID2481	E1BHT5	ISPSKEKVAPPPPPPSPPLESSPRVKSPSKQ
21.3093	22.1251	20.9257	24.1327	24.9611	20.975	S	3	___1	0.782631	2.51381e-43	100.17	91.553	81.849	-0.024548	505190000	1113	E1BHZ4	1113	E1BHZ4	UID2484	E1BHZ4	PAEVPSPAASPSGESSPPATAPYDPRVLAAG
23.7187	19.7453	23.6286	23.2477	24.1601	23.534	S	4	___1	0.994653	9.13325e-18	80.847	74.588	67.78	0.10683	633920000	158	E1BHZ4	158	E1BHZ4	UID2485	E1BHZ4	DFSPSEKGHRKYREYSPPYAPSHQQYPPSHT
25.3058	24.7493	24.5618	24.5097	24.513	24.723	S	2	___1	1	5.41583e-111	186.94	173.98	186.94	-0.59537	926020000	1086	E1BI11	1086	E1BI11	UID2488	E1BI11	QKEKEAAAAAATAAASPHQPALREESGAGER
20.8558	20.4938	20.4494	20.6721	19.693	21.6986	S	3	___1	0.999998	7.4006e-06	92.457	45.332	65.423	0.10854	73665000	461	E1BI11	461	E1BI11	UID2489	E1BI11	LRGGVIQSTRRRRRASQEANLLTLAQKAVEL
23.8083	20.2775	24.0424	23.5114	24.491	23.42	S	3	___1	0.982586	2.2189e-65	143.93	122.7	111.58	0.091999	439920000	2620	F1MXS1;A0A3Q1LLS4;P48820	2620;2646;670	F1MXS1	UID249	F1MXS1	FLCKSEEPEFTTKSVSSPSVSSGTVDKPVDL
22.9989	24.1222	23.1673	23.4874	23.6708	23.2201	S	2	___1	1	4.26873e-109	194.58	175.26	183.23	0.12567	790600000	169	E1BI26	169	E1BI26	UID2491	E1BI26	VQGGTQPPRLLLAEDSEEEVDSLLDKCVVKG
20.1605	20.1915	23.7026	21.1051	23.8345	19.2654	S	3	___1	0.991973	3.05198e-12	86.357	76.362	86.357	0.095902	269010000	360	E1BI26	360	E1BI26	UID2493	E1BI26	VPMKERQIFHEAGTQSPQAPGVACRQESPAD
22.6409	21.0283	20.8878	19.4485	22.3801	22.8415	S	2	___1	0.998874	2.47531e-07	88.507	61.538	59.185	-0.76116	121740000	663	E1BIF6	663	E1BIF6	UID2496	E1BIF6	FFYKGKVHTSGFGYQSELELRVAEAARRQYN
23.3892	24.9726	23.8466	24.7862	24.272	24.9876	S	3	___1	0.989131	4.05666e-55	96.842	85.587	77.052	0.18514	1610500000	532	E1BIJ8	532	E1BIJ8	UID2499	E1BIJ8	GAPAPPPPGAPAPPGSPEDDTATAARRNGQE
24.564	24.4522	24.1876	24.6649	25.0941	24.3707	S	3	___1	1	4.08742e-261	254.33	237.25	52.329	0.26538	3429400000	390	P05059;A0A140T879;A0A3Q1NDZ8	390;390;358	P05059	UID25	P05059	FRGPGLQLRRGWRPNSREDSVEAGLPLQVRG
25.1657	25.2042	25.5396	24.4011	25.2471	24.5492	S	4	___1	0.999988	0	238.75	221.85	180.11	-0.079669	2425700000	163	E1BIM8	163	E1BIM8	UID2501	E1BIM8	GSNKSKPKDASQRRRSLESAENTHGGGGGGG
25.1004	24.4198	25.2619	25.4861	25.4752	25.0518	S	4	___1	0.983446	1.80176e-134	184	159.91	89.181	-0.21464	2584500000	1309	E1BIS6	1309	E1BIS6	UID2507	E1BIS6	RHQATEPIVPPPLEFSDSESSTHREGSADET
23.001	23.8912	23.7779	24.0247	24.1203	24.0603	S	3	___1	0.974773	3.8739e-76	120.82	106.12	81.777	0.15824	1002600000	1158	E1BIS6	1158	E1BIS6	UID2509	E1BIS6	GTSRSARLITLGARQSPVSTEVIFPGPDAAC
24.154	23.0862	23.8306	24.2684	20.8827	20.7988	S	3	___1	1	1.8178e-153	226.67	211.28	86.625	-0.16622	4219800000	1035	E1BIS6	1035	E1BIS6	UID2510	E1BIS6	KAVESVVRDSLARRRSPGPGSPEAEAGGGFR
26.174	26.522	26.3951	26.1744	26.5718	26.2672	S	2	___1	0.999998	3.17026e-36	180.07	180.07	169.99	0.052482	3427600000	418	E1BIS6	418	E1BIS6	UID2514	E1BIS6	AYQKTASGQTNFRTFSPTPGLLRNTEAQLKT
22.7392	22.3852	20.2846	19.0365	21.3217	20.9806	S	2	___1	0.999963	1.69867e-27	118.45	96.257	116.96	-0.39844	329170000	1537	E1BIS6	1537	E1BIS6	UID2515	E1BIS6	SVISDEKKVALLYLDSQEEENEGHWF_____
20.2461	23.2172	23.033	23.4022	23.4444	23.3464	S	3	___1	0.999996	1.81261e-24	92.198	85.705	92.198	0.39096	235260000	94	E1BIT2	94	E1BIT2	UID2517	E1BIT2	SPRLLNKDMKAGLSRSLQALPTGSSAFDTDT
24.6104	20.5218	24.6477	21.1438	20.1681	24.0487	S	3	___1	0.765995	9.51799e-72	119.97	113.39	119.97	-0.44914	69252000	1104	E1BIU7	1104	E1BIU7	UID2518	E1BIU7	PCLRRGTAAADLLSSSPESQHGGPQPPGGGQ
19.8854	25.4594	26.0231	25.2867	25.231	20.4766	S	2	___1	1	1.17452e-123	211.13	186.28	121.99	0.12443	7312200000	144	A0A3Q1MVG1;A0A3Q1LLV8;A0A3Q1M8S2;F1N1R8	144;144;161;158	A0A3Q1MVG1	UID252	A0A3Q1MVG1	KEDSHSNDQSPQIRASPSPQPSSQPLQIHRQ
19.8804	22.3921	22.1943	18.7178	22.0292	21.2776	S	2	___1	0.98606	0.00231093	60.161	43.49	44.89	-0.63778	96824000	352	E1BJ67	352	E1BJ67	UID2522	E1BJ67	ASKPSSPREVKTEEKSPISVNVKTIKKEPED
23.1224	20.7053	22.5551	23.1994	20.3958	23.3332	S	2	___1	0.938561	1.09615e-05	110.39	65.962	97.734	-0.24581	268020000	626	F1MMZ9;E1BJ81;Q17R04	626;615;626	F1MMZ9	UID2524	F1MMZ9	EQDEEEKDDGEAKEISTPTHWSKLDPKTMKV
22.6226	22.0403	22.573	22.8294	22.9583	20.3259	S	2	___1	0.981364	4.15806e-36	134.9	105.56	134.9	-0.48349	268400000	192	E1BJC1	192	E1BJC1	UID2525	E1BJC1	PPLKSRSFSLASSGNSPISQRRPSQNTISFF
23.9282	23.6535	23.8733	23.685	23.6504	23.4406	S	3	___1	0.999077	1.27206e-71	115.77	107.36	115.77	-0.4933	454630000	777	E1BJG3	777	E1BJG3	UID2528	E1BJG3	EESVKESLGPIENGVSDQETEEEAREPEPPC
24.4161	20.8215	25.2632	25.2842	25.165	25.4075	S	2	___1	0.999998	1.81884e-190	245.69	220.45	193.47	-0.077747	2868700000	225	E1BJP4	225	E1BJP4	UID2530	E1BJP4	ETGKALIQTCLNSPDSPPRSDPTTDQRMSAT
23.6671	24.4934	24.6518	24.6933	22.7962	24.5353	S	2	___1	1	1.74599e-136	199.01	184.14	189.77	0.0036856	1709500000	708	Q32S33;Q8SQ31;F1MCG5;E1BJS0	708;716;716;716	Q32S33	UID2531	Q32S33	SVETPDTAGPAQGHLSDPE____________
20.4936	20.5565	21.2139	20.5149	20.0244	20.7056	S	2	___1	0.999999	1.90033e-34	136.3	105.43	128.21	0.14433	87804000	140	E1BJT8	140	E1BJT8	UID2533	E1BJT8	HPEEPRRARLDRRVGSEGSVTSGSLRRPPVS
22.3596	20.7217	20.9605	21.9237	20.2141	22.4159	S	2	___1	0.949686	3.52022e-11	91.457	77.794	70.96	-0.11629	55142000	395	E1BK04;G3N0C2	395;395	E1BK04	UID2537	E1BK04	GMSVPRVNPSVNPSISPAHGVARSSTLPPSN
23.2044	23.0045	23.1411	20.2035	23.0429	23.1808	S	2	___1	0.858672	0.000552548	57.836	43.146	55.841	-0.16315	74825000	883	G3MX56;G3MZG3;E1BK49	883;909;909	G3MX56	UID2539	G3MX56	VRALLDSSENCGRLSSPPGLFSAFGVRGNEA
20.7232	22.3033	22.8325	19.8714	20.92	22.5375	S	2	___1	0.999947	2.0628e-78	153.06	135.26	153.06	-0.17309	266780000	568	G3MX56;G3MZG3;E1BK49	568;594;594	G3MX56	UID2540	G3MX56	LPSNTQSFIPKSFNYSPNSSTSEVSSTSASK
20.4329	20.7752	20.5667	19.9119	20.454	20.704	S	3	___1	1	0.00264753	46.494	39.048	46.494	-0.080231	20646000	351	E1BK71	351	E1BK71	UID2543	E1BK71	APPPQSPRGRHEEEWSDEENPLKAATGVRVR
21.4862	21.5829	20.4456	21.0092	21.0118	20.9589	S	3	___1	0.82128	8.44076e-55	157.27	146.89	51.971	-0.024938	338050000	1926	E1BK89	1926	E1BK89	UID2545	E1BK89	KQKHTQPGEQELSHRSSF_____________
25.006	25.5462	25.2045	24.7374	25.2203	24.6442	S	2	___1	1	3.54345e-61	188.48	106.22	160.84	-0.087272	1137500000	2658	E1BKC4	2658	E1BKC4	UID2548	E1BKC4	TNARNKAITSLLGGGSPKNNAAAETEDDESD
24.5421	23.9302	24.5451	19.1301	24.0685	24.6043	S	3	___1	0.998844	2.50413e-69	119.97	106.41	116.73	0.25528	1197400000	91	E1BKM9	91	E1BKM9	UID2556	E1BKM9	ATELLGLGGLLYKAPSPPEVDHGPEGTLAWD
23.6093	23.4579	23.8641	23.1084	23.4757	21.389	S	2	___1	1	1.12737e-05	90.434	73.716	64.297	0.14587	425650000	608	E1BKW5	608	E1BKW5	UID2560	E1BKW5	LFDILSNQKDLSLSKSPVPFAVANGVVKQPH
26.4556	25.8747	26.2623	25.1935	25.9957	25.0628	S	2	___1	1	1.10718e-151	200.74	186.49	200.74	-0.23392	1969900000	1294	E1BKX3	1294	E1BKX3	UID2563	E1BKX3	QKLAQVNEATPLPHQSPEEPVAKKRQKKLPQ
20.6266	20.6468	20.4358	19.8241	20.3747	20.2664	S	2	___1	0.957543	5.83404e-83	179.94	168.02	109.07	-0.26387	145400000	1264	E1BKX3	1264	E1BKX3	UID2565	E1BKX3	GTPAAKSPTPEPPAVSPSTPTKTPKPQKKTQ
19.2881	25.5225	25.4654	20.4227	19.7712	20.4648	S	2	___1	0.866504	2.99162e-125	215.11	196.84	184.44	0.0057903	328310000	1266	E1BKX3	1266	E1BKX3	UID2566	E1BKX3	PAAKSPTPEPPAVSPSTPTKTPKPQKKTQKL
22.0799	20.8581	20.5335	21.6803	21.4717	21.7797	S	2	___1	1	4.19727e-27	155.02	127	71.879	-0.40677	237770000	262	E1BLA8	262	E1BLA8	UID2569	E1BLA8	KRQGEKEETKEIQVVSEEELQRDSLALPKEP
24.5755	21.5349	24.9534	23.875	24.6191	24.4942	S	3	___1	1	3.50668e-215	199.11	184.06	70.801	0.17567	1842100000	313	E1BLA8	313	E1BLA8	UID2570	E1BLA8	GELGQIPQVPAALLASQENQEAEGPERDQLV
22.9736	20.8222	22.289	20.222	20.6749	23.5595	S	3	___1	0.923797	8.22229e-17	77.065	67.182	66.479	0.27341	100130000	203	E1BLQ9	203	E1BLQ9	UID2577	E1BLQ9	PEGESPPEPKDIYPYSDGEWHPQASLSPGEL
20.6551	23.284	23.5942	22.8904	20.7469	22.7151	S	3	___1	1	8.48081e-25	94.08	81.884	94.08	0.64576	231650000	94	E1BLQ9	94	E1BLQ9	UID2578	E1BLQ9	KLGDSGEAFFVQELESDEEDVPPRLCTSPIP
19.9095	21.5844	22.1936	21.7356	20.415	20.8817	S	2	___1	0.999997	0.000694817	72.958	49.732	69.602	-0.46485	78187000	83	A0A3Q1M0A6;F1MP47;A0JNF7;A0A3Q1LM03;A0A3Q1MMB8	83;121;121;100;101	A0A3Q1M0A6	UID258	A0A3Q1M0A6	PQAPSQGRRVQRRRGSNLFEITDRVEMGQMA
23.594	21.2072	21.1209	23.517	23.265	23.8711	S	4	___1	0.999984	1.94043e-34	91.615	80.712	78.662	0.39361	501390000	554	E1BLT8	554	E1BLT8	UID2581	E1BLT8	HIVASLQEREKLLRQSPPPGREEEPGLGDSG
22.7499	22.0051	20.564	22.7642	22.8813	22.4057	S	3	___1	0.991008	2.70193e-44	126.26	109.96	45.579	0.30605	233600000	25	E1BM89	25	E1BM89	UID2588	E1BM89	SVKAEAPAGPALGLPSPETGLDRGEPEPMEV
23.8793	23.7646	24.429	20.5721	24.3712	24.0713	S	3	___1	0.995738	2.23658e-165	194.64	179.14	171.99	0.11034	1009200000	1298	E1BMC4	1298	E1BMC4	UID2589	E1BMC4	LQATARADAPDAGAQSDSELPSYHQNDVSLD
19.7594	19.8491	20.8469	22.2412	20.5629	22.7795	S	3	___1	0.983235	3.60672e-58	123.43	119.78	119.75	0.18915	219080000	272	E1BME2	272	E1BME2	UID2591	E1BME2	NESLLEENSEKAFYGSEEDEAKGPGSEEAAS
24.7781	25.1718	24.8247	25.111	24.6554	25.5557	S	2	___1	0.999907	5.0572e-07	117.14	80.375	117.14	0.0091885	1753300000	256	E1BMS0	256	E1BMS0	UID2595	E1BMS0	TVSASPGSVPLARASSLEDLVLKEAATTVAP
25.2002	25.9727	20.6689	19.6134	25.5704	25.3197	S	2	___1	0.991326	4.61198e-219	221.69	221.69	86.625	1.0944	3283800000	68	E1BMU6	68	E1BMU6	UID2597	E1BMU6	AQEVLPVEDSRPGAASPPPERELCGGGRPSP
20.0884	24.1448	24.4197	24.7008	24.8512	25.0136	S	2	___1	0.999788	0	448.81	422.58	307.23	0.40887	5139900000	99	P05059;A0A140T879;A0A3Q1NDZ8;Q3YE87	99;99;67;5	P05059;Q3YE87	UID26	P05059	___________KKHSSYEDELSEVLEKPNDQ;LQGAKERTHQQKKHSSYEDELSEVLEKPNDQ
22.7355	23.1804	22.9091	21.8493	23.2091	21.1516	S	3	___1	0.995479	1.67989e-29	95.878	87.029	91.819	-0.24763	420010000	253	Q32LP5;A0A3Q1MY20;A0A3Q1NFV6;A0A3Q1LM06;A0A3Q1M3A7	253;300;305;348;348	Q32LP5	UID260	Q32LP5	MDSPGEEPFYTGQGRSPGSGSQSSGWHEVEP
19.9322	20.9095	19.58	20.4242	20.8548	21.577	S	2	___1	0.862776	1.0852e-12	101.75	85.489	101.75	1.5503	29131000	381	E1BMU6	381	E1BMU6	UID2600	E1BMU6	AGDLPAPKTYVSCLSSPLSSPTKDRKPKNSA
21.857	20.9058	20.176	23.6346	20.2428	20.5415	S	4	___1	0.99557	3.50952e-05	41.575	34.777	40.407	-0.36139	55969000	1202	E1BNE5	1202	E1BNE5	UID2605	E1BNE5	SPHPVKPLSTAPVEGSPDRKQSRSSLSTALS
20.6869	22.9347	20.4335	23.1678	23.194	23.0023	S	2	___1	0.999998	7.1725e-25	128.31	122.07	128.31	-0.22397	328080000	493	A0A3Q1LTL6;A0A3Q1MN66;A0A3Q1LPK3;Q0VCY9;F1MDR5;F1ME53;A0A3Q1MC42;A0A3Q1LM15	493;497;536;542;542;984;1067;1113	A0A3Q1LTL6	UID261	A0A3Q1LTL6	PSPLGRPSPEMRAFLSPPTLLEGPLRLSPLL
20.9385	22.7021	22.4198	20.5965	20.5064	21.4885	S	2	___1	1	1.33215e-06	139.32	79.259	55.718	0.010441	245450000	233	E1BNE7	233	E1BNE7	UID2612	E1BNE7	KVMIYQDEVKLPAKVSIGKSLKESETLPEKE
24.3162	23.7706	24.101	23.5782	23.8473	23.6821	S	2	___1	1	2.09202e-44	159.52	144.37	159	-0.22568	687710000	162	E1BNQ9	162	E1BNQ9	UID2618	E1BNQ9	EQGTGKGEEDEPEERSGDETPGSEAPGDKAA
23.23	20.8647	20.548	22.6808	23.2956	23.0784	S	3	___1	0.997321	3.46089e-85	176.42	152.51	176.42	-0.02109	555410000	553	A0A3Q1LTL6;A0A3Q1MN66;A0A3Q1LPK3;Q0VCY9;F1MDR5;F1ME53;A0A3Q1MC42;A0A3Q1LM15;A0A3Q1MUH0	553;557;596;602;602;1044;1127;1173;1130	A0A3Q1LTL6	UID262	A0A3Q1LTL6	RLTDPHRASSDTGSLSPPWEQDRRMMIPPSG
20.6192	22.8889	24.1367	23.3802	20.8369	20.3727	S	3	___1	0.999537	1.13895e-54	109.45	96.112	99.709	0.14532	293270000	1994	E1BNV7;A0A3Q1MGV9	1994;1979	E1BNV7	UID2621	E1BNV7	KEDITYRLPELDPRGSDEENLDSETSASTES
21.7374	20.7565	22.2956	20.1645	21.8563	19.6031	S	2	___1	0.979265	0.000575759	74.133	11.795	70.54	0.19369	85512000	1354	E1BNV7;A0A3Q1MGV9	1354;1355	E1BNV7	UID2622	E1BNV7	RAVGATLTPTEERRVSFSTSDISKLLLSPSQ
21.6476	22.3099	21.6741	20.54	21.7501	19.7552	S	2	___1	0.942913	3.67058e-09	78.932	61.906	50.966	-2.0052	29527000	81	E1BP61	81	E1BP61	UID2625	E1BP61	IAEKSSLAETLDSTGSLDPQRSDMIYTIEDV
20.948	22.8122	20.7247	21.764	20.0617	21.7275	S	3	___1	0.985028	2.77846e-11	80.412	76.918	41.084	-0.56703	196690000	539	E1BPC2	539	E1BPC2	UID2628	E1BPC2	KRTPTTLSVKPLGTISPVLNRKLVVGSYPPP
21.5864	20.5601	22.4151	22.2634	21.9159	20.2519	S	3	___1	0.801513	3.08311e-13	95.122	79.807	88.239	-0.91524	175170000	4	E1BPL8	4	E1BPL8	UID2630	E1BPL8	____________MGRSESQMDITDINTPKPK
21.5864	20.5601	22.4151	20.1184	21.9159	20.7528	S	2	___1	0.971352	8.12994e-20	119.56	96.755	90.348	0.36849	72630000	6	E1BPL8	6	E1BPL8	UID2631	E1BPL8	__________MGRSESQMDITDINTPKPKKK
22.9638	20.5251	20.4022	22.6923	20.5468	21.9673	S	3	___1	1	9.65602e-12	68.101	57.702	49.709	-0.39484	68829000	350	E1BQ01	350	E1BQ01	UID2643	E1BQ01	KTSCGNITRTVTRVPSDPDPPAPLAEGGFLA
22.9148	21.8714	23.0214	23.0495	23.6416	23.4571	S	3	___1	0.999024	6.14249e-25	123.61	111.88	123.6	-0.1347	351920000	740	E1BQ13	740	E1BQ13	UID2644	E1BQ13	DQVSCERRDSVRPLESPKDNIAFQKTLRKCE
20.2315	20.6141	19.8555	21.1975	20.0838	22.1124	S	2	___1	1	3.43356e-10	110.92	92.85	110.92	-0.019436	88158000	568	E1BQ13	568	E1BQ13	UID2645	E1BQ13	VAAGIQTSPSSVRKDSDELGPPCPRETTMPL
25.5812	25.9691	25.098	26.2747	25.9306	26.3676	S	3	___1	1	1.14865e-62	168.8	155.71	162.76	-0.10873	6807300000	15	Q3T149;E9RHW1;A0A1C9EIX6;A0A1C9EIX3;A0A1B0Z542;G3X7S2;Q58DP7	15;15;15;15;15;15;15	Q3T149	UID2646	Q3T149	_MAERRVPFSLLRGPSWDPFRDWYPAHSRLF
30.6042	29.3429	29.7486	30.4622	30.3867	30.3935	S	2	___1	1	0	355.42	295.83	355.42	0.33654	126290000000	78	Q3T149;E9RHW1;A0A1C9EIX6;A0A1C9EIX3;A0A1B0Z542;G3X7S2;Q58DP7	78;78;78;78;78;78;78	Q3T149	UID2647	Q3T149	AIEGPAYNRALSRQLSSGVSEIQQTADRWRV
20.4705	21.9862	22.2045	20.7431	20.3278	20.2399	S	2	___1	0.850158	2.48962e-06	99.5	52.656	99.5	0.1754	36706000	306	Q3SWZ4;F1MB54	306;306	Q3SWZ4	UID2649	Q3SWZ4	QRITAFKMEKAPIDTSDVEEKAEEIISEAEP
20.4228	20.6567	19.5261	19.4103	19.9763	21.384	S	2	___1	0.90368	1.99117e-05	69.331	62.947	45.723	-0.054033	76441000	266	F1MBQ2	266	F1MBQ2	UID2655	F1MBQ2	SPRQRRAQQQSQRRSSTSPDVTQGQQPRDNH
22.6093	20.1223	23.879	21.1436	23.3881	24.2291	S	2	___1	0.999924	3.12359e-19	100.04	86.887	76.713	0.16294	655060000	177	F1MBT6	177	F1MBT6	UID2656	F1MBT6	ESSPISAMPSEEKAASPPKPSLSDASATPVG
23.2526	24.0692	23.5869	23.5072	23.9099	23.0012	S	3	___1	0.996667	3.65286e-26	101.47	93.575	101.47	-0.034539	536880000	730	F1MC50	730	F1MC50	UID2657	F1MC50	VNTSWQKKSAFTRTVSPVSVSPIHGQGQVVE
23.7054	23.4064	23.414	23.8935	23.7084	24.3562	S	2	___1	1	1.46888e-05	91.701	87.541	84.479	0.1599	381060000	4648	G3MZF2;E1B9N8;A0A3Q1LM54;A0A3Q1N7T9	4648;4853;4876;4907	G3MZF2	UID266	G3MZF2	PQLGSGRWEQDDRALSPVIPIIPRASIPVFP
20.8918	22.2582	19.7158	22.9883	20.5997	23.1075	S	2	___1	0.940274	2.72589e-11	92.575	82.888	92.575	-0.74716	80554000	152	F1MCZ8;Q2HJA8	152;172	F1MCZ8	UID2660	F1MCZ8	APVRSEDSTCLPSSPSLISVRLKFLNDTEEL
24.0951	24.1729	23.8906	23.142	23.9666	23.6619	S	2	___1	0.999956	3.24414e-110	182.7	160.5	176.69	-0.26139	786780000	249	F1MD26;Q5DM49	249;31	F1MD26	UID2662	F1MD26	LVEECNRAECIQRGVSPSQAQGLGSNLVTEV
23.4584	24.3406	24.318	24.1203	23.9067	23.4197	S	3	___1	0.999854	7.71884e-89	136.79	125.35	116.22	-0.36584	712110000	120	F1MD78	120	F1MD78	UID2668	F1MD78	VKATGGLCLLGAYADSDDEENDISEKPAQSK
23.0032	20.9269	22.9554	22.9734	23.3725	22.9896	S	3	___1	1	6.62478e-08	98.592	90.278	45.614	0.38371	583560000	18	F1MD78	18	F1MD78	UID2669	F1MD78	KKSRAVPGRRPILQLSPPGPRSSTPSRDPEP
22.4445	21.9747	22.602	22.5714	22.207	20.4439	S	2	___1	1	5.1133e-06	75.479	65.192	74.76	-0.31778	142000000	4269	G3MZF2;E1B9N8;A0A3Q1LM54;A0A3Q1N7T9	4269;4474;4497;4528	G3MZF2	UID267	G3MZF2	PKPQGPPLELPPGRVSPAAAQLADTFFGKGL
20.4018	21.0618	23.1009	22.2943	19.8771	22.4167	S	2	___1	0.999999	3.39799e-23	106.54	97.055	75.462	1.6161	146810000	202	F1MDA9	202	F1MDA9	UID2670	F1MDA9	EEDEENGLDERQDQDSDDDGGGWITPSNIKQ
23.143	20.5124	23.6291	21.9973	20.0716	23.3269	S	4	___1	0.999467	2.66646e-07	66.925	50.81	41.133	-0.05658	147140000	521	F1MDC7	521	F1MDC7	UID2672	F1MDC7	GLYAIGYEECIERPPSPHVERRTLDPGKEGR
22.9292	24.3853	23.9423	24.6571	24.328	24.8268	S	2	___1	1	4.19727e-27	155.02	141.43	142.83	0.32282	729910000	304	F1MDS3	304	F1MDS3	UID2674	F1MDS3	TNPAGKKRYVAAAFPSACGKTNLAMMRPALP
21.0405	20.3749	22.8227	19.8211	20.3182	18.6275	S	3	___1	0.785377	1.91954e-06	66.467	58.513	66.467	0.098033	15317000	1106	F1MDU7	1106	F1MDU7	UID2675	F1MDU7	KEAQQKVPDEEENEESDSEKETEKSDSATDS
25.4526	25.0992	25.4254	23.3348	24.9226	23.7416	S	2	___1	0.999999	4.60863e-166	207.38	193.66	207.38	-0.29821	1337500000	223	Q3B7P0;F1ME83	223;223	Q3B7P0	UID2679	Q3B7P0	NAPLGVAHVNSEVPQSPQPKVAHVNAVASQN
27.8844	28.041	27.8304	27.6045	28.2189	27.7856	S	3	___1	0.999743	0	325.55	317.46	310.37	-0.12435	9916100000	410	Q3B7P0;F1ME83	410;410	Q3B7P0	UID2680	Q3B7P0	DWSSEGPQPRLRRVHSSDSILSPTPDAHAAS
20.597	22.5854	20.652	20.4354	26.1711	25.3959	S	3	___1	0.928699	1.38821e-185	212.86	205.97	212.86	-0.27095	1209400000	411	Q3B7P0;F1ME83	411;411	Q3B7P0	UID2681	Q3B7P0	WSSEGPQPRLRRVHSSDSILSPTPDAHAASL
24.1188	23.5211	23.3333	24.0383	23.883	24.2747	S	3	___1	1	1.95939e-42	135.54	129.63	135.54	-0.23089	526280000	596	Q3B7P0;F1ME83	596;596	Q3B7P0	UID2683	Q3B7P0	ALYPEVFSDECCDHDSRSSSRKSSITGSYSV
21.7035	22.5956	22.7246	22.9022	22.0058	20.9743	S	2	___1	0.998772	4.0437e-05	113.93	85.722	88.596	0.66457	178320000	556	Q3B7P0;F1ME83	556;556	Q3B7P0	UID2685	Q3B7P0	WEVAGAPALRLQKSQSSELLEREVENVLRRE
23.838	21.1659	24.2296	23.5687	23.9531	23.5679	S	3	___1	0.999958	1.03825e-19	114.72	101.68	54.223	0.45889	996710000	300	Q3B7P0;F1ME83	300;300	Q3B7P0	UID2687	Q3B7P0	VAQALEDPGSRSREESPEPLKETPIEREIRL
26.2769	24.0928	25.4609	26.2027	25.7311	25.905	S	3	___1	1	4.39589e-171	236.78	215.32	151.1	0.15911	3728900000	239	Q3B7P0;F1ME83	239;239	Q3B7P0	UID2688	Q3B7P0	PQPKVAHVNAVASQNSPPRASQASKALSRPP
22.827	22.1103	22.2256	21.7357	22.0875	21.4477	S	2	___1	0.993643	0.00558867	90.906	62.483	79.489	-0.21109	114110000	193	Q3B7P0;F1ME83	193;193	Q3B7P0	UID2689	Q3B7P0	NPPPGAAHANARVLQSPQSKVAHAKTGVSRN
24.5628	23.952	24.5495	24.1158	24.794	24.1027	S	3	___1	0.999934	6.77827e-40	112.39	106.67	112.39	0.065761	1243700000	214	F1MEK3	214	F1MEK3	UID2691	F1MEK3	RFDIYDPFHPTDEAYSPPPAPEQKYDPFEPT
22.2309	20.8326	20.0076	23.9214	20.3397	23.6116	S	3	___1	0.999833	1.13926e-07	55.366	46.927	55.049	-0.12828	145500000	16	F1MEY1	16	F1MEY1	UID2695	F1MEY1	MVNTRKSSLRLLGSKSPGPGPGPGAGVEPGA
22.5628	20.0274	20.6792	22.0042	21.4347	20.8805	S	2	___1	0.999895	7.91261e-14	102.57	86.436	101.05	0.7688	127490000	48	Q3MHV6;F1MF02	48;48	Q3MHV6	UID2697	Q3MHV6	SRSGAVQGAGSFGPGSPVRAGASTPSSGTAS
21.2382	18.5607	20.4684	20.915	19.8518	20.1347	S	2	___1	0.924147	1.56185e-47	142.1	123.27	142.1	-0.82129	235900000	571	A0A3Q1LMD0	571	A0A3Q1LMD0	UID270	A0A3Q1LMD0	SITFKIVPSYRTQSSSCEDLPSTTQPKGRQI
22.5553	21.9357	22.4731	21.9026	20.5161	22.8472	S	2	___1	0.999694	8.05771e-124	164.2	144.56	157.54	-0.38818	397720000	890	F1MFC6	890	F1MFC6	UID2702	F1MFC6	PPDNKSPEEAAGDQESEDDLSASRTSLERQA
24.5565	24.6901	24.5521	23.8805	25.0128	24.211	S	2	___1	1	4.24957e-62	195.77	148.47	140.91	-0.050455	811790000	453	Q0V8F1;M5FMU3;F1MFD6	453;453;517	Q0V8F1	UID2704	Q0V8F1	SLTSTSGIGTSPSQRSLQSLLGPSSKFRHAQ
21.8443	20.3107	20.9684	21.3281	21.1204	20.9131	S	2	___1	0.998354	6.05876e-10	107.99	87.567	95.018	0.19472	88302000	1161	F1MFL0	1161	F1MFL0	UID2707	F1MFL0	ARETCEELLISPRRNSSETTEIPGRLNSTKS
24.0785	23.5957	20.3761	23.5105	24.4827	22.8409	S	2	___1	0.98488	5.45756e-12	114.76	82.434	87.641	0.5105	586920000	179	F1N1E7;A0A3Q1LMH1	179;214	F1N1E7	UID271	F1N1E7	DDRDLSERALPRRSTSPVIGSPPVRAVPIGT
22.114	21.9452	20.589	22.6096	20.6767	22.9727	S	4	___1	1	4.4091e-14	68.101	58.043	44.641	0.30361	197360000	393	F1MFZ7;Q0VC01	393;394	F1MFZ7	UID2711	F1MFZ7	GVQMQAIPEDAVHEDSGDEDGEDPDKRISIR
19.9642	20.2735	23.2035	19.4371	23.1859	22.3073	S	3	___1	0.999029	3.20566e-42	100.1	92.27	91.942	0.13325	221730000	877	F1MG06	877	F1MG06	UID2712	F1MG06	ASPTNKGIHIHQAGGSPPTSSASSSSLTNDV
22.865	23.8207	23.5424	20.7471	23.3877	23.6824	S	2	___1	0.978982	1.01146e-169	225.17	205.33	149.19	0.027838	542870000	863	F1MG06	863	F1MG06	UID2714	F1MG06	QRILTTSSLTQSAPASPTNKGIHIHQAGGSP
20.4523	21.8572	20.8548	20.2035	21.3834	21.9164	S	2	___1	0.996751	0.000448234	77.593	60.651	77.593	-0.23408	61971000	699	F1MGJ4	699	F1MGJ4	UID2717	F1MGJ4	LGPDMVPQVYPPRSHSIPSYPALPREESVNM
22.8657	21.7207	22.2492	20.6342	22.4432	21.7798	S	3	___1	0.999971	4.23146e-05	86.641	64.276	65.092	-0.16954	90926000	2132	F1MGM4	2132	F1MGM4	UID2719	F1MGM4	ETLVDKSRASIRPGKSPERSHISSEPYEPIS
23.7274	24.3553	23.6753	23.3668	24.5046	23.5284	S	3	___1	0.918493	4.16949e-160	180.96	169.83	86.552	-0.32088	842690000	766	F1MGM4	766	F1MGM4	UID2720	F1MGM4	AAAELEATPDAVPRPSPSPAAASTKVAEDDS
23.1387	24.5659	24.2718	24.6655	24.4906	24.6469	S	3	___1	1	1.2124e-53	125.05	118.32	125.05	-0.93355	1297400000	2147	F1MGM4	2147	F1MGM4	UID2722	F1MGM4	SPERSHISSEPYEPISPPQAPVVHEKQDSVL
23.355	23.2116	23.3239	20.3177	23.2421	20.419	S	2	___1	0.997808	3.61054e-25	130.61	115.23	113.53	-0.49771	233630000	2180	F1MGM4	2180	F1MGM4	UID2724	F1MGM4	AQRGAEPAEQRNDSRSPGSISYLPSFFTKLE
22.7237	22.4831	19.151	22.5289	22.5723	21.9788	S	2	___1	0.997957	8.49111e-58	142.39	132.47	142.39	0.25211	311730000	879	F1MH71	879	F1MH71	UID2738	F1MH71	DACFKDSDYVYPSLESDEDSPVFKSRSKKRK
21.11	23.8427	20.4627	24.4725	20.793	24.0946	S	3	___1	0.918358	1.13429e-76	160.67	129.6	159.06	-0.045655	729890000	536	F1MH71	536	F1MH71	UID2741	F1MH71	KDGSKKKGKKCRGSASPTIPNLDLLEAHTKE
21.7806	21.9264	21.7533	21.0615	21.8057	20.813	S	2	___1	1	5.62029e-05	84.169	63.965	81.709	-0.54325	118220000	703	Q28036;F1MHK2	703;703	Q28036	UID2744	Q28036	AHKLDSPTMSRARIGSDPLAYEPKADLPVIT
25.4579	24.5661	24.9636	25.2024	25.9288	25.3479	S	2	___1	0.991288	1.23644e-113	168.25	146.85	166.49	0.0022637	2724000000	787	Q28036;F1MHK2	787;788	Q28036	UID2746	Q28036	SSPGTDDVFTPAPSDSPSSQRIQRCLSDPGP
26.2552	23.8933	25.1229	25.9369	25.8643	25.7444	S	2	___1	0.999956	0.0070624	111.46	60.389	111.46	-0.065945	1867000000	582	Q5EA36;F1MI47	582;582	Q5EA36	UID2748	Q5EA36	ANANSTPPPYERTRLSPPRASYDDPYKKAVA
24.1814	20.6143	19.8535	23.3437	21.037	23.9491	S	3	___1	0.999824	1.21426e-17	80.009	68.698	61.109	-0.015488	406760000	2413	F1MI56	2413	F1MI56	UID2749	F1MI56	NDSPAQSVSSGVRAPSPAPSSVPLGSEKPSN
22.5487	21.5699	23.0722	20.0334	22.1399	21.8504	S	2	___1	1	1.35356e-13	106.79	87.144	74.726	-0.14988	279340000	1148	F1N2X7;A0A3Q1M9W3;A0A3Q1M0H0;A0A3Q1N5Z1;A0A3Q1LMI9;A0A3Q1NNG5;A0A3Q1LY45;A0A3Q1LN46	1148;1133;1133;1148;1141;1160;1148;1175	F1N2X7	UID275	F1N2X7	RADHRSSPNVANQPPSPGGKSAYASGTAAKI
21.4771	20.6012	22.7179	23.731	22.6147	23.5278	S	3	___1	0.987795	1.14646e-18	87.052	75.741	87.052	0.021327	526520000	2058	F1MI56	2058	F1MI56	UID2751	F1MI56	PTAKEHYPVSSPSSPSPPAQPGGVSRNSPLD
22.6078	21.8658	20.1161	22.9615	19.4815	22.679	S	3	___1	0.992222	3.47164e-11	75.868	71.318	75.868	-0.084588	56563000	710	F1MIA2	710	F1MIA2	UID2752	F1MIA2	DFGFARIIGEKSFRRSVVGTPAYLAPEVLLN
26.3172	27.1603	26.6469	26.2093	26.4969	25.957	S	2	___1	1	0	345.3	324.35	305.05	0.29028	7447300000	2492	P08169;F1MIE6	2492;2492	P08169	UID2753	P08169	RPRAAATPISTFHDDSDEDLLHV________
23.884	20.7093	21.2279	22.2031	22.9786	22.1985	S	2	___1	0.999703	4.77674e-184	224.8	204.99	165.3	-0.23487	503260000	233	F1MII9	233	F1MII9	UID2755	F1MII9	QSVDSEDSFVPGRRASLSDLTDLEDIEGLTV
22.1755	23.0002	23.0637	22.5904	20.84	22.7871	S	2	___1	1	1.18461e-17	134.68	125.98	93.348	0.20186	338020000	116	Q3MHY4;F1MIJ6	116;337	Q3MHY4	UID2756	Q3MHY4	LDSASRFSPAPKPVESPKEGKGNKPSPLSVK
23.3991	20.4764	22.725	22.4019	22.9668	22.4891	S	2	___1	0.998176	0.0101454	66.56	44.814	66.56	0.21084	157310000	126	Q3MHY4;F1MIJ6	126;347	Q3MHY4	UID2757	Q3MHY4	PKPVESPKEGKGNKPSPLSVKNTKRKVEGVK
24.8617	23.5784	22.1639	23.77	24.4181	23.7988	S	2	___1	1	1.08708e-128	233.37	209.34	233.37	-0.19168	663930000	100	Q29RL9;F1MIT2	100;100	Q29RL9	UID2758	Q29RL9	DSEEKKKDTAVTSQNSPEAREESSSSGNMSS
20.6054	24.3462	23.7508	24.1492	24.258	23.9625	S	3	___1	0.999157	5.81916e-214	205.58	199.07	201.7	0.025936	2369000000	263	F1MIU5;O46385;E1BK07	263;262;334	F1MIU5	UID2762	F1MIU5	KAVHSLPSPSPGQPASPSHSTSDLPLPAEAR
23.6362	22.8227	22.3961	23.8592	23.2274	24.1665	S	2	___1	0.999965	5.06043e-207	244.05	217.93	202.41	0.18283	761240000	1185	F1MIU5;O46385;E1BK07	1185;1205;875	F1MIU5	UID2765	F1MIU5	TQFTVAGRMVKRGLASPTAITPVASPVSSKA
24.4361	24.0036	24.4917	24.9452	23.9399	24.1002	S	4	___1	1	8.74002e-85	164.39	144.42	102.01	0.045382	1775700000	959	F1MIU5;O46385;E1BK07	959;979;649	F1MIU5	UID2766	F1MIU5	GDNHKEAIYALPRKGSLELAHPPIAQLGDDL
20.958	24.6593	24.6743	25.2845	24.5362	24.8102	S	2	___1	0.999986	2.87991e-191	250.81	228.9	246.86	0.12803	1597200000	536	F1MIU5;O46385	536;535	F1MIU5	UID2767	F1MIU5	KEVPTRKHRVLTRSLSDYTGPPQLQALKAKA
23.304	23.2493	23.2074	23.636	22.9833	23.4225	S	2	___1	1	1.74107e-171	233.97	223.06	204.43	0.082275	749200000	927	F1MIU5;O46385;E1BK07	927;947;617	F1MIU5	UID2768	F1MIU5	KGGLTGGDGGVTKYGSFEEAELSYPVLSRVR
25.8217	26.2015	25.9322	25.8664	26.2397	25.7204	S	2	___1	1	1.2388e-30	178.84	153.97	150.1	0.032273	2524100000	309	Q29RQ7;F1MIW9;A0A3Q1MDY9	309;309;310	Q29RQ7	UID2770	Q29RQ7	GSDEKKKERKRARGISPIIFDRSGSSASESY
22.6472	22.9048	23.6801	23.8961	23.9423	23.6066	S	4	___1	0.99172	2.60334e-24	90.097	85.547	90.097	-0.285	339740000	425	Q29RQ7;F1MIW9;A0A3Q1MDY9;Q3SZK2	425;425;384;65	Q29RQ7	UID2771	Q29RQ7	FQGFARLSSESHHGGSPIHWVLPAGMSAKML
21.3256	20.6249	19.8653	20.5763	20.8582	20.084	S	2	___1	0.998679	0.0266637	82.261	49.941	82.261	0.15626	18561000	571	F1MJE0	571	F1MJE0	UID2774	F1MJE0	DGAPDLDRGLRKRTYSLTTPARQRPVPQPSS
21.78	22.5627	19.8623	22.686	21.9224	23.4746	S	3	___1	1	5.04902e-77	143.12	123.4	97.771	-0.27649	298160000	177	F1MJN7	177	F1MJN7	UID2775	F1MJN7	CVGIPERRRLSDRLGSPVENLEDADRDDLTD
21.7449	20.465	21.6484	19.3123	20.7514	19.4311	S	2	___1	1	0.00392946	46.462	46.462	45.257	0.44194	105000000	670	F1MJZ7	670	F1MJZ7	UID2776	F1MJZ7	PGLKSRGSRAGGGVPSPPPPVRRASAGPAPG
23.2448	20.401	24.2469	19.5936	23.4994	23.4193	S	3	___1	0.794765	1.06274e-165	168.49	165.47	112.03	-0.10076	363380000	55	F1MK73	55	F1MK73	UID2781	F1MK73	AGTAGALTPQHVRAHSSPASLQLGAVSPGTL
20.7062	20.9613	20.7098	25.1867	20.7855	25.149	S	4	___1	0.817388	1.47671e-143	152.95	147.41	137.47	0.014282	382400000	59	F1MK73	59	F1MK73	UID2782	F1MK73	GALTPQHVRAHSSPASLQLGAVSPGTLTPTG
23.4256	23.1022	23.468	23.2798	23.3919	22.2763	S	2	___1	0.999833	5.43781e-170	229.02	214.6	192.23	-0.21108	1161000000	37	F1MK73	37	F1MK73	UID2784	F1MK73	SFFKPPEPKSHSRQASTDAGTAGALTPQHVR
23.3479	24.0171	23.2856	23.8641	24.0876	23.9856	S	4	___1	0.998371	2.02542e-63	133.95	126.48	133.95	-0.17034	669420000	121	F1ML12;A0A3Q1MAJ0;Q58DA7	121;117;121	F1ML12	UID2792	F1ML12	ELTKKVQRHASSGSFSPSGSEHPKEDLSLRL
20.7073	23.3199	20.4879	21.05	22.5421	22.2632	S	3	___1	0.986659	1.04984e-11	67.571	62.359	64.845	-0.10825	199840000	712	F1MLB1	712	F1MLB1	UID2793	F1MLB1	ARAPGAAVSAPPKPQSPAQNAAPPQDSSQDK
20.8361	23.0243	20.8749	23.092	20.9694	20.6843	S	3	___1	0.918917	4.23567e-17	76.956	69.845	44.711	-0.15621	107150000	1684	F1MLB1	1684	F1MLB1	UID2794	F1MLB1	RVAVSPLAAGEPGAASKPASPVAGPTQEEKS
22.759	22.1618	22.6135	23.7453	22.5882	23.7624	S	3	___1	0.998123	1.43264e-54	108.11	100.84	108.11	-0.14057	278500000	1688	F1MLB1	1688	F1MLB1	UID2795	F1MLB1	SPLAAGEPGAASKPASPVAGPTQEEKSRLLK
24.1158	24.1837	24.1097	24.3091	24.402	20.4578	S	4	___1	0.935618	1.30011e-25	78.906	73.95	78.906	0.032632	236540000	1716	F1MLB2	1716	F1MLB2	UID2797	F1MLB2	CSTPLLHQQYTSRTASPLPLRPDAPVEKPPE
24.108	23.2499	24.0855	24.5219	24.6358	24.4194	S	3	___1	0.98077	1.07716e-74	135.41	119.9	107.2	-0.81702	769090000	220	F1MLD7	220	F1MLD7	UID2798	F1MLD7	MQKIEEADSRIGPPPSPSAADKEENPAVLAE
24.2481	25.1477	24.5136	24.628	25.2194	24.81	S	3	___1	0.980932	1.33378e-44	131.48	81.339	61.415	0.15058	3105500000	893	F1MLR9	893	F1MLR9	UID2800	F1MLR9	RKANVPLVIPAEEQKSPSAVPKRKRKSIYDT
21.7355	21.2712	21.4966	21.4988	21.4712	21.4471	S	2	___1	0.946865	0.00862843	77.744	48.788	77.744	0.2295	72560000	612	F1MLR9	612	F1MLR9	UID2803	F1MLR9	SEESRRGPGSIVRVKSSSQQFKSADSSKRPS
21.1164	20.1202	19.2441	20.6348	20.4598	22.0769	S	2	___1	0.999978	4.49647e-05	85.288	70.412	85.288	0.036498	28130000	1394	F1MLR9	1394	F1MLR9	UID2804	F1MLR9	VPSKLYRTKTPEKWASLVTTTYAKAPYTQKR
25.7701	25.7415	25.0353	26.2148	25.1426	26.7191	S	3	___1	1	2.81969e-54	136.4	124.78	119.45	0.047215	2508000000	19	P49449;F1MLV4;Q1LZG7	19;19;19	P49449	UID2805	P49449	RRQKRKPETPRRRPASPAPAAPRPTPSLGTS
21.8412	19.9117	20.2922	19.0405	20.0235	20.1319	S	3	___1	0.99888	0.00230527	43.497	30.309	40.756	0.015097	40969000	501	Q8HYY3;F1MLW0;A0A3Q1LTX4	501;501;504	Q8HYY3	UID2807	Q8HYY3	SRINEWLTKTPEGSKSPAPKPSDLRPGDVSG
22.1388	20.9527	20.6045	20.4982	22.3599	21.1037	S	2	___1	0.992325	0.0113656	101.9	48.063	101.9	0.086725	143120000	531	Q8HYY3;F1MLW0;A0A3Q1LTX4	531;531;534	Q8HYY3	UID2808	Q8HYY3	GKRNLWEKQSVDKVTSPTKV___________
23.23	21.433	23.3239	20.7678	23.4794	21.0312	S	3	___1	0.998563	1.41472e-12	75.529	66.124	66.793	0.27637	224770000	412	Q3SZL6;F1MLY3	412;412	Q3SZL6	UID2809	Q3SZL6	GPGPGHQPVTGPGEVSPRELLRRLQAVQQEQ
21.6627	20.8565	22.2608	22.5052	20.0454	21.9344	S	3	___1	0.961293	1.54478e-05	78.975	68.599	62.847	-0.4347	44661000	356	A0A3Q1LMQ6;A0A3Q1N525;F1MGR9	356;356;356	A0A3Q1LMQ6	UID281	A0A3Q1LMQ6	AVEFLGPCEQEERRNSAPESILLVPPTWPKQ
23.5655	23.5124	23.2833	22.9437	23.4433	23.2213	S	3	___1	0.999998	1.31984e-23	115.5	98.012	113.26	0.44809	549500000	18	Q2TBX7;F1MM20	18;18	Q2TBX7	UID2810	Q2TBX7	TPLRRSRRLEGLKPESPENPTSVLRVRRVLV
23.9878	21.4585	23.9592	19.3732	24.2311	21.3968	S	4	___1	0.861879	1.14778e-17	62.024	57.047	62.024	0.13992	261210000	430	F1MMS4	430	F1MMS4	UID2816	F1MMS4	EPSSGLDSSQEVTPASPSKPTVLNQPLPGEK
23.1881	20.7893	20.9611	23.1888	21.7176	23.5226	S	2	___1	1	0.00117166	95.775	38.859	43.77	-0.3682	348790000	366	F1MMS4	366	F1MMS4	UID2817	F1MMS4	LDQKDMVFPNKVCPPSPALKNKRTRKDDNES
22.8138	20.3162	20.3903	21.8514	23.1958	22.3737	S	2	___1	0.850534	3.76444e-07	108.97	85.943	74.649	0.40983	140000000	31	F1MMU4	31	F1MMU4	UID2819	F1MMU4	GAAKKAAKAGGSAALSPSKKRKNSKKKNQPG
23.0388	20.535	22.4057	23.4544	23.9109	22.9191	S	2	___1	1	3.15474e-66	155.1	128.37	94.639	-0.22422	281010000	2	F1MMU4	2	F1MMU4	UID2820	F1MMU4	______________MSVELEEALPLTTAEGA
25.0265	24.3377	25.404	19.6498	19.7447	24.8797	S	3	___1	0.9999	3.72411e-171	173.7	162.84	173.7	-0.3723	855150000	33	F1MMV5;Q2KIC0	33;33	F1MMV5	UID2822	F1MMV5	QLHPVLQKPSVFGNDSDDDDDETSVSESLQR
20.3382	20.5291	20.5261	20.2771	23.3296	22.799	S	3	___1	0.981403	1.2177e-45	96.474	86.625	58.743	-0.16601	239630000	327	F1MNS7	327	F1MNS7	UID2825	F1MNS7	KAGQLEGAPAPGPAASPQTLDHGGAAATGGA
23.0059	23.8203	23.4401	22.3761	23.1131	22.7401	S	2	___1	1	1.51355e-43	154.23	127.53	81.803	0.63993	463810000	426	F1MP14	426	F1MP14	UID2831	F1MP14	RSSGLQTPECLSREGSPIPHDPDFGAKLTSV
19.4768	22.1127	23.3369	20.1035	21.0935	20.31	S	3	___1	0.97923	8.29975e-09	96.163	78.061	73.11	-0.069585	413900000	401	F1MP14	401	F1MP14	UID2833	F1MP14	FRTPFGPLSSRSAPASPTHPGLMSPRSSGLQ
21.8412	23.0319	22.6182	18.9784	21.917	21.8243	S	2	___1	1	0.00862819	78.516	45.254	58.433	0.62762	153600000	82	F1MP14	82	F1MP14	UID2836	F1MP14	AGEALVAAAAASVRRSPGPALARLEGREFEF
19.3299	22.9762	23.3572	22.2132	20.5777	19.5699	S	2	___1	0.997909	8.22264e-08	100.22	87.186	100.22	-0.80362	218410000	422	F1MP14	422	F1MP14	UID2837	F1MP14	LMSPRSSGLQTPECLSREGSPIPHDPDFGAK
20.1798	20.1443	23.1767	24.4515	22.7419	23.1142	S	3	___1	0.866579	3.30373e-16	69.197	62.969	69.197	0.49946	354530000	453	F1MP14	453	F1MP14	UID2838	F1MP14	LTSVPEYRYSQSAPGSPVSAQPVIVAVPPRP
21.0439	20.969	21.8112	20.7674	20.3158	21.3438	S	2	___1	0.999398	6.48825e-05	62.104	47.846	62.104	-0.56884	76802000	35	G3MXI3;F1MPK1;A6QQQ9	35;35;35	G3MXI3	UID2840	G3MXI3	GLSMSSSIYRRGVAPSVYGGAGGHGTRISTS
23.3688	22.7675	22.7793	22.4361	22.6327	22.0735	S	2	___1	0.997449	1.1157e-24	125.74	104.28	116.78	0.22316	193530000	1283	F1MPR9	1283	F1MPR9	UID2843	F1MPR9	GSSKAVSTVVVTTAPSPKQAPEQQ_______
22.3259	23.4955	23.3806	22.3158	22.4889	22.7058	S	2	___1	0.999972	2.32664e-76	164.93	132.92	152.68	0.25874	1243700000	1357	F1MPS0	1357	F1MPS0	UID2844	F1MPS0	SSRTTGPLPSDSRPESPVPVRVLELESSGAD
24.4373	23.4659	22.6322	23.771	22.9762	23.3549	S	2	___1	0.999983	1.64561e-75	167.69	152.06	145.55	-0.172	786480000	239	G3MY80;F1MPV8	239;239	G3MY80	UID2848	G3MY80	GLRSRVKYGVKTTPESPPYSSGSYDSIKTEV
20.5219	20.6192	21.8191	21.876	22.4119	21.5247	S	2	___1	1	3.8726e-09	138.63	75.921	79.974	-0.086767	819000000	1528	A0A3Q1LMV9	1528	A0A3Q1LMV9	UID285	A0A3Q1LMV9	RQPSQATFRGLRKQLSANDLFRSQLIDRKTL
22.8503	23.2952	22.9243	22.7803	23.3262	19.7742	S	2	___1	0.994412	2.70986e-05	107.39	96.167	107.39	0.014201	171490000	1076	F1MQ87	1076	F1MQ87	UID2853	F1MQ87	RTPPQQKSPTVARRLSITSLTGKTTKPNAGQ
24.0117	23.7309	20.3368	23.5988	24.2428	23.8329	S	3	___1	0.995977	6.19856e-55	140.35	117.87	98.7	0.43925	783920000	14	F1MQB8	14	F1MQB8	UID2854	F1MQB8	__MADEAALALQPGGSPSVVAAEREAPSPPA
23.2086	23.2893	23.202	22.7625	23.6447	23.3378	S	3	___1	1	2.21227e-24	91.276	78.605	53.089	0.45082	375830000	1181	F1MQI4	1181	F1MQI4	UID2858	F1MQI4	KEQLIMAPKKRQLLDSDEEQEEDKAPELGVP
24.1264	23.7397	20.152	22.6276	24.0608	23.018	S	2	___1	1	3.24465e-43	184.55	184.55	84.718	0.2702	688070000	1299	F1MQJ0	1299	F1MQJ0	UID2859	F1MQJ0	RHHSLRRPHRGPQFGSEVELRHS________
25.5215	24.8846	25.6673	25.468	25.4913	25.5971	S	2	___1	1	0	350.86	324.5	275.04	0.11518	9600300000	2696	A0A3Q1LMV9	2696	A0A3Q1LMV9	UID286	A0A3Q1LMV9	ERLSKVSFRGLRRQVSASELHTSGILGPETL
24.7782	24.8756	24.868	24.2882	24.961	24.0711	S	2	___1	1	2.91984e-243	252.51	239.37	252.51	0.52744	1949000000	242	F1MQJ7;M5FMV3	242;278	F1MQJ7	UID2860	F1MQJ7	TAKVLSPESKQARANSFVGTAQYVSPELLTE
21.2876	19.7266	20.8561	23.3803	23.7359	20.1996	S	2	___1	0.991392	5.15998e-110	182.34	161.92	160.67	-0.040544	519080000	958	F1MQL2	958	F1MQL2	UID2861	F1MQL2	EEPPERREESSPRKTSLVIVESAEDQPQAFE
24.4546	24.8193	24.3592	23.2718	24.1428	24.1272	S	3	___1	0.999976	1.8678e-134	186.13	177.28	157.68	0.045647	1269700000	59	Q29RR5;F1MR60	59;59	Q29RR5	UID2865	Q29RR5	QTKEEATYGVWAERDSDEERPSFGGKRARDY
23.6927	23.1121	21.765	23.2003	22.884	23.4664	S	2	___1	1	6.49183e-25	133.16	110.07	95.981	0.020771	484710000	68	O02751;F1MS40	68;68	O02751	UID2874	O02751	KAESILARKRKQGRLSLDQEEEEDASRESGG
20.0584	22.6337	20.1014	21.4719	19.7916	22.5522	S	3	___1	1	0.00617714	58.831	49.877	40.801	0.1479	74087000	122	F1MST1	122	F1MST1	UID2875	F1MST1	EQAKDSRVKEEQGPPSPRDRTARGAGPHGPP
23.5366	23.8484	24.2304	24.5399	24.4133	23.9984	S	3	___1	0.999917	3.79405e-45	129.23	117.44	129.23	0.17703	628260000	240	F1MSX4	240	F1MSX4	UID2876	F1MSX4	LDGESYPKSRMPRAQSYPDNHQEFSDYDNPI
24.265	25.0805	20.1431	20.136	25.0655	22.8462	S	3	___1	0.831507	1.07564e-84	163.71	154.3	162.11	0.30309	1096900000	165	F1MSX4	165	F1MSX4	UID2877	F1MSX4	KKGLSVVGPTSRDRSSPPPGYIPDELHQVAR
19.6278	20.5229	24.3197	19.7227	23.7186	20.6034	S	3	___1	1	3.51641e-66	132.22	100.47	129.05	-0.26337	684690000	114	F1MT65	114	F1MT65	UID2878	F1MT65	SSSDSEAAEADRAGGSEDDEDRGVMAVTAVT
23.4183	23.4135	23.2929	23.7854	22.5232	23.5278	S	2	___1	1	1.71004e-76	161.91	139.71	158.98	0.71537	405190000	624	F1MFT9;A2VDL5;A0A3Q1MA02;A0A3Q1MFX5;A0A3Q1M554;A0A3Q1LRR1;A0A3Q1LMW0	624;624;575;624;613;624;624	F1MFT9	UID288	F1MFT9	CSPDDPPLSRLPKTRSFDNLTTACDNTVPLA
25.2492	24.2229	24.9451	24.7302	21.8211	25.0079	S	3	___1	0.989987	2.87294e-142	176.78	165.04	137.44	0.30085	1064700000	618	F1MTG3	618	F1MTG3	UID2881	F1MTG3	PSEPPKKKASALLFSSDEEDQWHVTDSQTNS
20.6927	20.6716	21.3253	20.7283	21.5857	20.8452	S	2	___1	0.998243	0.00102312	58.098	45.482	56.122	0.27296	24297000	352	F1MTG3	352	F1MTG3	UID2884	F1MTG3	EDNLFAPPKLTDEDFSPFGSRGGLFSGGKGL
20.3474	22.8543	23.379	20.6698	20.3583	20.0836	S	3	___1	0.852964	3.63195e-24	88.001	69.906	88.001	0.028507	132520000	1172	F1MTG3	1172	F1MTG3	UID2885	F1MTG3	SKDRSPMFPALGETGSDDDLFQSIKPKPAKK
21.595	22.7292	20.1465	21.7156	22.0836	20.3077	S	2	___1	0.969703	4.74181e-20	118.21	103.02	107.82	0.14647	74808000	396	F1MTR1	396	F1MTR1	UID2886	F1MTR1	ALESSDLVSVQNQLRSPTIGFNNLDETYVER
20.3923	22.7783	21.0105	20.6523	20.6458	20.7627	S	4	___1	0.893326	1.08475e-10	50.873	46.599	50.873	-0.36543	33283000	277	F1MTR3	277	F1MTR3	UID2888	F1MTR3	ASQQTPPLPPYASPRSPPVQPHTPVTISLGT
26.335	24.7006	24.6121	26.3137	25.7857	26.6337	S	3	___1	0.999996	6.06994e-34	162.94	147.13	142.1	-0.58059	4267100000	6	P09867;F1MTY3;M5FMW1;A0A3Q1MQM9	6;6;6;6	P09867	UID2891	P09867	__________MSKSESPKEPEQLRKLFIGGL
19.882	21.0103	19.3809	22.3076	21.1788	19.9186	S	2	___1	0.999963	3.48533e-15	105.39	99.42	79.633	-1.1132	11580000	123	Q3SZX2;F1MTZ0	123;123	Q3SZX2	UID2893	Q3SZX2	AAESLEPKYRVREQESSGDEDSDLSPEEREK
23.7986	22.553	23.698	24.3551	24.3769	24.0822	S	2	___1	0.999993	2.32213e-139	225.13	202.41	198.74	0.73944	1658300000	314	F1MTZ1;Q3ZBA8	314;318	F1MTZ1	UID2896	F1MTZ1	MASSCMTRLSRSRTASLTSAASIDGNRSRSR
24.9372	23.6952	25.2164	25.1781	25.7596	25.2542	S	3	___1	1	4.08659e-58	106.19	93.326	106.19	0.061875	1467800000	498	F1MTZ8;G3MYB8	498;498	F1MTZ8	UID2898	F1MTZ8	AADVLVARCMSRAAGSPPPPPAPDPAPLDLE
22.1611	19.6901	22.0927	22.422	19.4701	20.6739	S	2	___1	0.870386	3.39632e-23	117.4	99.591	50.608	-0.41312	207400000	223	A0A3Q1LMX5;A0A3Q1MY93;F1MY01;Q8HXQ5	223;293;273;289	A0A3Q1LMX5	UID290	A0A3Q1LMX5	KIVYSSKDPAKPKGSSKVDVNEEAEALIVKC
24.8238	23.9358	24.849	23.7883	23.8228	23.8424	S	2	___1	0.973633	5.65344e-84	200.16	137.75	156.81	-0.44485	713870000	707	F1MU00	707	F1MU00	UID2900	F1MU00	RRNSSIPNGKLPIVSSLQDFTIKEKDLELSD
23.927	24.6432	24.7609	24.1934	24.7861	24.4635	S	2	___1	1	5.76337e-06	147.74	58.046	136.02	-0.077516	808650000	557	F1MU00;O97739	557;197	F1MU00	UID2902	F1MU00	LKDAISYVAEGERRGSLAFIRSPSTDNMVNV
22.1667	21.2113	21.4196	22.3213	20.0235	20.9074	S	2	___1	0.980592	0.00800379	85.533	20.88	61.161	0.23001	67469000	34	P05786;F1MU12	34;34	P05786	UID2904	P05786	SFSSRSYTSGPGSRISSSAFSRVGSSSSFRG
21.0776	22.0913	19.9652	19.1743	20.0513	19.5008	S	2	___1	0.901379	0.00145194	104.2	25.684	78.939	0.23561	134440000	35	P05786;F1MU12	35;35	P05786	UID2905	P05786	FSSRSYTSGPGSRISSSAFSRVGSSSSFRGG
22.6112	19.6903	20.4485	22.5036	23.1471	22.3584	S	3	___1	0.987635	0.00121512	53.362	39.53	52.045	0.026607	48663000	89	A0A3Q1M9U7;A0A3Q1LMY1;G5E6N7	89;89;89	A0A3Q1M9U7	UID291	A0A3Q1M9U7	AHGTDKSEGGKRKADSDSEDKGEESKPKKKK
24.6146	23.8475	23.9108	25.0914	24.8397	24.4507	S	2	___1	0.999396	0.00330569	92.611	49.314	92.445	0.15118	1262700000	453	P05786;F1MU12	453;453	P05786	UID2910	P05786	GFNYSLSPGSFSRTSSKPVVVKKIETRDGKL
25.0357	20.3317	24.3254	24.149	23.5302	23.4541	S	2	___1	0.992453	4.48131e-222	212.38	194.89	161.68	0.38893	1672900000	444	P05786;F1MU12	444;444	P05786	UID2911	P05786	GLTSSYGTPGFNYSLSPGSFSRTSSKPVVVK
25.5384	27.0141	26.9113	25.6924	25.5823	26.1318	S	2	___1	0.998684	1.01053e-13	163.16	145.34	145.9	-0.48816	3112600000	43	P05786;F1MU12	43;43	P05786	UID2912	P05786	GPGSRISSSAFSRVGSSSSFRGGLGTGMSMA
24.0109	23.9424	23.9019	24.0945	24.6678	24.1917	S	3	___1	1	3.243e-173	182.19	171.48	120.98	0.40401	5994900000	1317	F1MU48;A0A3Q1M2L8;A0A3Q1M9M6	1317;1317;1317	F1MU48	UID2915	F1MU48	DDDDNNDLEELKVKASPIANDGEEEFVPSDG
20.9168	20.3284	19.3154	20.8101	23.1874	22.3386	S	3	___1	0.999978	8.0939e-67	117.81	110.84	97.577	-0.012076	2157500000	1330	F1MU48;A0A3Q1M2L8;A0A3Q1M9M6	1330;1330;1330	F1MU48	UID2916	F1MU48	KASPIANDGEEEFVPSDGLDKDEYTFSPGKS
24.6622	24.1125	24.7398	24.5387	22.2987	19.9462	S	2	___1	1	1.30987e-65	138.66	122.13	138.66	0.73459	1360700000	1383	F1MU48;A0A3Q1M2L8	1383;1383	F1MU48	UID2917	F1MU48	PSYSQKSEDDSAKFDSNEEDSASVFSPSFGL
21.3848	23.2669	19.8698	20.9855	20.6852	19.6876	S	3	___1	0.873289	3.35137e-41	111.68	99.047	66.879	-0.040561	307610000	152	A0A3Q1LMZ9;Q2YDD1;F1N1J5	152;152;152	A0A3Q1LMZ9	UID292	A0A3Q1LMZ9	QKEKALTSGEGALDLSDVHSPPKSPEGKTGA
21.5729	21.3395	20.7013	23.6996	20.6061	23.8621	S	3	___1	0.960494	2.33121e-11	66.01	60.348	66.01	-0.042585	101490000	51	F1MUP9	51	F1MUP9	UID2924	F1MUP9	SDAQPSAASEGPAAPSPPPPLLRCLVLTGFG
22.6657	23.1649	23.5511	23.4502	23.175	23.6098	S	2	___1	1	7.63461e-10	123.01	113.42	59.8	-0.34074	743060000	100	Q3SYZ0;F1MUT9	100;100	Q3SYZ0	UID2926	Q3SYZ0	ETEEEDLGPFRGRSRSAPPNLWAAQRYGREL
21.8126	21.8324	21.5781	20.3712	21.5773	20.1689	S	2	___1	0.979224	0.0011038	53.008	33.655	47.844	0.45102	27483000	344	F1MUW6	344	F1MUW6	UID2927	F1MUW6	FSVQSLDSRSVSEINSDDELSGKGYALVPII
19.6905	21.2375	20.7107	21.947	20.4706	21.9761	S	2	___1	0.988218	7.63201e-06	91.307	46.691	90.412	0.47093	72361000	70	F1MUZ9;Q3T179	70;70	F1MUZ9	UID2928	F1MUZ9	MGPKGRTVIIEQSWGSPKVTKDGVTVAKSID
20.5963	20.5914	22.7503	22.2795	20.261	23.453	S	3	___1	0.991984	2.97363e-77	146.45	135.14	87.439	-0.14236	1274500000	156	A0A3Q1LMZ9;Q2YDD1;F1N1J5	156;156;156	A0A3Q1LMZ9	UID293	A0A3Q1LMZ9	ALTSGEGALDLSDVHSPPKSPEGKTGAHTPP
25.0657	25.7586	25.05	25.0687	25.1956	25.2489	S	2	___1	0.988999	6.31993e-99	175.21	175.21	50.675	-0.51958	2112900000	518	Q3SZ63;F1MW06	518;518	Q3SZ63	UID2934	Q3SZ63	SKPKKKKSFSKEELVSSDLEETAGTGSLPKR
25.0657	25.7586	25.05	25.0687	25.1956	25.2489	S	2	___1	0.99942	4.60768e-168	202.22	190.78	199.65	-0.075773	7102400000	519	Q3SZ63;F1MW06	519;519	Q3SZ63	UID2935	Q3SZ63	KPKKKKSFSKEELVSSDLEETAGTGSLPKRK
25.166	25.1423	25.0819	24.3023	19.8285	23.8597	S	3	___1	0.970156	7.19506e-166	196.3	179.51	169.13	-0.40162	1457800000	466	Q3SZ63;F1MW06	466;466	Q3SZ63	UID2937	Q3SZ63	KKRLAAIALASSENSSAPEECEETSERPKKK
22.2212	20.3953	20.8157	21.5897	21.0861	21.4876	S	2	___1	0.999883	2.21261e-37	129.32	108.38	129.32	-0.55759	70465000	96	F1MWG3	96	F1MWG3	UID2938	F1MWG3	VDRKRSRKSPSPGRRSPEPSVTQSSSAQDEP
26.5966	26.8178	26.5613	26.2958	26.7699	26.0577	S	2	___1	1	6.02864e-222	245.74	226.14	228.49	0.42176	6184800000	587	Q2HJJ0;F1MWR7	587;587	Q2HJJ0	UID2940	Q2HJJ0	GSEPRPSSSNMKRAASLNYLNQPSAAPLQVS
20.8062	22.4988	20.9982	21.4205	20.3469	21.7284	S	2	___1	0.979792	0.000224564	76.522	54.764	73.848	0.17711	138460000	457	Q2HJJ0;F1MWR7	457;457	Q2HJJ0	UID2942	Q2HJJ0	PYAEYGGWYKACKVSSPTVNTTLRNLGALYR
21.8674	22.3892	22.1516	22.0095	22.3717	20.6692	S	2	___1	0.894666	4.48371e-16	85.28	74.999	80.545	0.011364	112920000	320	Q08DE5;F1MWY6;A0A3Q1MAF8	320;320;210	Q08DE5	UID2944	Q08DE5	FHKTVYLQSALSSSTSAEKLPSPHPSPAKLK
22.164	23.0556	20.0552	20.5633	22.2459	18.7126	S	2	___1	1	1.16882e-11	153.74	101.79	153.74	-0.10567	146120000	1588	F1MX21	1588	F1MX21	UID2945	F1MX21	AMNWRLTARNAARRDSVLAASRDYRNIIERL
20.7741	21.5556	21.3242	22.814	21.2596	22.9335	S	3	___1	0.976479	2.2072e-05	60.564	47.244	60.564	-0.46935	117910000	731	V6F977;F1MXE2	731;779	V6F977	UID2947	V6F977	ALLTHQLQRLRIQPSSPPPNHPNNHLFRQPS
23.2943	23.2763	23.362	24.0637	23.0405	23.5194	S	3	___1	0.989477	6.87649e-32	104.3	101.24	87.489	-0.41484	497350000	631	F1MXK2	631	F1MXK2	UID2949	F1MXK2	FLSKDYEVENQNPLASPTNTLLGSAKEQRYQ
23.5298	24.0645	23.2001	24.1151	23.4975	23.8247	S	2	___1	1	8.98682e-34	175.74	163.52	142.71	-0.027171	567170000	654	F1MXK2	654	F1MXK2	UID2950	F1MXK2	SAKEQRYQRGLERNDSWGSFDLRAAIVYHTK
21.6772	20.6425	22.0878	21.5733	20.1611	22.3507	S	2	___1	0.864043	5.54222e-08	103.14	92.265	87.498	0.39383	54751000	574	F1MXK2	574	F1MXK2	UID2951	F1MXK2	EHPVFPKAYELEKRTSPQVLGSILKSGTTNE
20.8856	21.6498	21.7161	21.0202	20.2732	20.3766	S	2	___1	0.851493	0.0156691	51.286	39.926	46.068	-1.2091	33954000	422	F1MXR0	422	F1MXR0	UID2952	F1MXR0	AASELAPSLAPVRSVSTTNLAEKSSVVIPPP
25.5553	25.1963	24.6267	25.8547	25.1527	26.4426	S	2	___1	0.999848	7.29466e-13	136.38	119.46	136.38	0.13485	2402900000	305	Q3B7L6;F1MXY9	305;305	Q3B7L6	UID2953	Q3B7L6	DIKSKSRSRSQSRSDSPLPAPPSKARSVSPP
20.1817	20.4932	24.7368	23.8334	23.8474	23.7138	S	4	___1	0.991463	3.66722e-74	112.32	105.12	93.472	0.35046	358650000	241	F1MY28;A0A3Q1MCE0;Q0V8E0	241;225;241	F1MY28	UID2954	F1MY28	EPMEAEEVEERAPAQSPELTPSGPAPAGPAS
23.0641	23.1117	22.908	23.8044	23.247	23.0334	S	2	___1	1	1.91072e-16	146.71	136.66	129	-0.18804	259910000	674	Q0P5H4;F1MY82	674;675	Q0P5H4	UID2956	Q0P5H4	EGHLPMINQDEFRNFSFVSPELHP_______
26.2843	25.7487	21.0166	20.4707	20.6091	24.646	S	2	___1	0.986229	2.5271e-123	206.43	196.43	193.47	-0.3899	599740000	406	F1MYG5;Q3SZI2	406;406	F1MYG5;Q3SZI2	UID2959	F1MYG5	PSPTSQRSRGRASSHSSQTQSGSSVTKKRKL
20.6359	20.5946	20.5623	24.5687	20.2045	24.0375	S	2	___1	0.999101	5.5992e-83	185.14	175.46	161.19	-0.28167	1456800000	407	F1MYG5;Q3SZI2	407;407	F1MYG5;Q3SZI2	UID2960	F1MYG5	SPTSQRSRGRASSHSSQTQSGSSVTKKRKLE
20.9231	22.0076	22.4943	22.7108	20.8402	21.0861	S	2	___1	0.999994	4.38121e-72	193.81	150.43	183.89	-0.26854	227120000	301	F1MYG5;Q3SZI2	301;301	F1MYG5;Q3SZI2	UID2961	F1MYG5	GAAHEELQQSRIRIDSLSAQLSQLQKQLAAK
27.6937	27.9685	28.2428	26.3248	27.7505	26.2061	S	2	___1	0.999999	6.05806e-53	193.28	135.75	180.24	-0.015861	16825000000	390	F1MYG5;Q3SZI2	390;390	F1MYG5;Q3SZI2	UID2962	F1MYG5	AYRKLLEGEEERLRLSPSPTSQRSRGRASSH
24.2666	23.7473	23.9855	23.6758	20.4367	23.8367	S	2	___1	0.996755	8.66182e-09	122.46	94.787	78.513	-0.037779	1739300000	392	F1MYG5;Q3SZI2	392;392	F1MYG5;Q3SZI2	UID2963	F1MYG5	RKLLEGEEERLRLSPSPTSQRSRGRASSHSS
23.2418	23.322	20.6532	22.1247	22.3763	21.7814	S	2	___1	0.886746	4.716e-71	179.33	164.93	96.163	-0.24187	367310000	22	F1MYG5;Q3SZI2	22;22	F1MYG5;Q3SZI2	UID2966	F1MYG5	RRATRSGAQASSTPLSPTRITRLQEKEDLQE
25.1069	23.8238	24.1456	24.4983	25.4409	24.5311	S	3	___1	0.884594	2.38326e-152	188.23	170.14	157.07	-0.35828	1021500000	120	F1MYN2	120	F1MYN2	UID2971	F1MYN2	YSQARELPAPSQGSTSDEEPGAHWNGRLLRS
20.8669	23.3817	23.1292	22.9886	23.3704	22.9854	S	3	___1	1	3.14454e-17	157.22	142.19	85.672	-0.052837	526560000	231	F1MYN2	231	F1MYN2	UID2972	F1MYN2	DNRLPRATLQERERQSPDHWIRGTKHDQRTG
20.8762	22.2339	20.5037	20.2183	20.3493	20.3113	S	2	___1	0.938339	3.03312e-45	131.25	106.11	124.18	-0.2947	109280000	96	F1MYN2	96	F1MYN2	UID2973	F1MYN2	QIKGANNRGAPGALSSDSELAESPYSQAREL
23.4522	23.4197	22.4139	23.2131	23.2406	23.5482	S	2	___1	0.995771	6.06073e-11	124.42	87.243	118.28	-0.065417	504480000	155	F1MYN2	155	F1MYN2	UID2976	F1MYN2	SLAGPSLMDPDNRSTSLLELAPQRTSPGNTI
22.6765	22.1081	22.7348	20.527	22.9514	22.6464	S	2	___1	0.999992	0.00180144	88.948	76.774	88.948	-0.20437	163120000	331	Q2YDD8;Q5EA72;F1MYT8	331;331;331	Q2YDD8	UID2977	Q2YDD8	PSPWDQEERPPQRNYSPPGLPRDQLYNQPPN
20.686	21.5695	20.5506	20.0457	20.2286	20.4137	S	2	___1	0.999996	1.90958e-06	75.78	60.808	70.529	-0.55406	88040000	1738	A0A3Q1M1I4;E1BLK1;A0A3Q1MMX6;A0A3Q1LQX0;A0A3Q1LN24;A0A3Q1LVI3;A0A3Q1M3L3	1738;1824;1825;1826;1833;1834;1876	A0A3Q1M1I4	UID298	A0A3Q1M1I4	EAAGGYRLGARERALSPGLEESGLGLLARFA
23.8683	21.9789	23.9279	23.8539	23.3496	24.3943	S	3	___1	1	4.11125e-47	109.09	91.869	45.685	-0.13265	584740000	635	F1MZ95;G3N1K4	635;635	F1MZ95	UID2982	F1MZ95	SRGDLAFGAPGPRPPSPFDDPADDPERKEAE
21.0466	20.2499	21.3228	20.1588	21.8662	21.1351	S	2	___1	0.998886	8.6443e-05	99.215	79.454	87.363	-0.25543	125480000	119	F1MZN7;Q2TBW7	119;119	F1MZN7	UID2984	F1MZN7	TPTTLIAPRIESKSMSAPVIFDRSRDEIEEE
23.1107	22.5669	20.7088	21.5421	19.5475	20.7109	S	2	___1	0.998819	2.75821e-16	95.205	84.612	87.654	0.83068	144420000	441	Q32LK1;F1MZR1	441;441	Q32LK1	UID2985	Q32LK1	RAEVQALLQDYISTQSAEE____________
24.7558	25.4006	25.8188	25.8881	25.5031	26.0825	S	3	___1	1	4.6837e-287	212.37	201.88	53.277	-0.7191	6149200000	90	F1MZU1	90	F1MZU1	UID2987	F1MZU1	SPRPPQPPGAEGLAVSDGEEGGGGEPGAGGG
24.8127	20.4491	20.2274	23.8865	24.4171	23.5548	S	2	___1	0.999742	1.18398e-34	156.52	139.68	156.52	-0.27334	569400000	777	F1MZU1	777	F1MZU1	UID2991	F1MZU1	EPSTIARSLPTTVPESPNYRNARTPRTPRTP
20.9755	24.1238	24.2543	23.6702	23.2807	23.7646	S	2	___1	1	3.19188e-12	118.52	95.139	41.359	0.9709	1499400000	247	F1N091	247	F1N091	UID2993	F1N091	RILQEKLDQPVSAPPSPRDISMEIDSPENMM
23.4463	20.8958	23.2829	23.9124	24.0274	23.7337	S	3	___1	0.999144	6.61912e-26	84.641	74.758	59.211	0.63472	532810000	945	F1N0Y1;A0A3Q1MAJ4;A0A3Q1LUY1	945;945;945	F1N0Y1	UID2995	F1N0Y1	IALLLEREAGGPLAPSPPPHSPPPPTATPAT
22.3901	21.8669	22.4709	22.3768	21.5076	21.576	S	3	___1	1	1.20947e-07	90.654	85.445	85.808	0.3151	184730000	538	A0A3Q1LN31;O62703;F1MMG3	538;545;545	A0A3Q1LN31	UID300	A0A3Q1LN31	RHIIKEYAENIGDGRSPEFRESEQKRILALL
22.9685	22.4257	22.2608	22.7647	22.5318	22.7931	S	2	___1	0.99999	9.22907e-11	113.72	73.172	87.18	0.069725	490020000	1201	F1N0Y1;A0A3Q1MAJ4;A0A3Q1LUY1	1201;1139;1201	F1N0Y1	UID3000	F1N0Y1	GIIANPFAAGLGRRNSLESISSIDRELSPEG
22.7241	19.738	22.2911	20.2414	20.4931	19.6454	S	3	___1	0.991075	6.64101e-12	68.369	60.377	58.722	0.51629	129790000	1529	F1N0Y1;A0A3Q1MAJ4;A0A3Q1LUY1	1529;1492;1554	F1N0Y1	UID3003	F1N0Y1	SPDFAEELRSLEPPPSPGLPEEDGEVAMVLL
20.3768	20.5667	20.3964	21.3126	20.5641	22.451	S	2	___1	0.997199	2.31638e-96	195.23	173.18	150.01	0.023233	293790000	1084	F1N169;A0A3Q1M057;A0A3Q1LMA3	1084;1084;1084	F1N169	UID3006	F1N169	KVKAFGPGLQGGSAGSPARFTIDTKGAGTGG
28.2763	26.9182	26.9599	28.3654	27.4846	28.3972	S	3	___1	1	6.47263e-301	279.56	247.74	196.81	-0.22101	71970000000	2152	F1N169;A0A3Q1M057;A0A3Q1LMA3	2152;2144;2152	F1N169	UID3008	F1N169	EGRVKESITRRRRAPSVANVGSHCDLSLKIP
20.8119	20.4442	22.3885	21.4517	21.7122	22.1367	S	2	___1	0.943269	0.00106399	69.314	49.528	69.314	-0.67599	39499000	180	F1MN42;A0A3Q1LN49	180;180	F1MN42	UID301	F1MN42	SPPFDQPMSRRSRRASLSEIGFGKMETYIKL
23.087	22.1547	22.3356	22.6309	21.6483	22.8763	S	2	___1	0.990844	5.88233e-13	114.21	97.182	83.633	0.057587	208420000	2128	F1N169;A0A3Q1M057;A0A3Q1LMA3	2128;2120;2128	F1N169	UID3013	F1N169	NYIINIKFADQHVPGSPFSVKVTGEGRVKES
23.9304	20.3931	23.544	20.2956	20.3311	21.9089	S	2	___1	0.965881	5.61784e-65	141.78	127.77	125.64	0.16623	1696500000	2327	F1N169;A0A3Q1M057;A0A3Q1LMA3;Q8WMQ6	2327;2319;2327;150	F1N169	UID3015	F1N169	NEEHIPDSPFVVPVASPSGDARRLTVSSLQE
24.2257	24.3365	24.7294	24.3174	20.2715	24.4346	S	2	___1	0.967679	0	331.8	312.74	270.49	0.056665	3816200000	2180	F1N169;A0A3Q1M057;A0A3Q1LMA3	2180;2172;2180	F1N169	UID3016	F1N169	KIPEISIQDMTAQVTSPSGKSHEAEIVEGEN
20.0562	22.8863	23.5904	23.3419	23.8535	23.22	S	2	___1	0.999244	2.15427e-190	244.57	218.16	190.41	0.39579	651790000	966	F1N169;A0A3Q1M057;A0A3Q1LMA3	966;966;966	F1N169	UID3020	F1N169	YGGDAIPKSPFSVGVSPSLDLSKIKVSGLGE
22.7719	22.5254	22.6127	20.4762	22.6829	22.1746	S	2	___1	1	3.86663e-43	177.42	22.012	177.42	0.46477	373670000	1630	F1N169;A0A3Q1M057;A0A3Q1LMA3;Q95LH5	1630;1630;1630;419	F1N169	UID3026	F1N169	RYTILIKYGGDEIPFSPYRVRAVPTGDASKC
19.8969	19.9281	20.6743	24.3645	23.6927	19.8371	S	4	___1	0.938288	4.76565e-76	116.33	106.65	68.108	-0.74599	345160000	122	F1N177	122	F1N177	UID3027	F1N177	QSLQQPATSTTETPASPAHTTPQTQNTTGRR
23.3789	22.9999	22.8088	23.6157	23.1564	23.4069	S	2	___1	0.985734	2.62626e-151	200.48	179.25	129.43	0.41371	899680000	152	F1N1T3;A0A3Q1M9M4;A0A3Q1MGG2;A0A3Q1M6L0;A0A3Q1LPG1;A0A3Q1NLQ9;F1N1T2;A0A3Q1MY58	152;190;152;201;378;383;615;615	F1N1T3	UID3031	F1N1T3	EQPRDVLGDSLQVPVSPSSSTSSRCSSRDGE
20.8797	20.7784	20.9099	21.8588	21.9339	20.2559	S	2	___1	0.999863	7.947e-06	111.63	87.376	77.64	-0.26481	172210000	715	F1N1T3	715	F1N1T3	UID3032	F1N1T3	MVGPFKLRSRKQRTLSMIEEEIRAAQEREEE
25.1638	24.13	25.5984	25.072	19.7614	25.5915	S	3	___1	0.946542	1.04938e-82	125.96	120.64	92.732	0.13491	1837700000	774	F1N1T3	774	F1N1T3	UID3033	F1N1T3	YKTAPGKIEKVRPPPSPTPEGPSLQPDLAPE
21.2102	20.9523	20.4374	20.1345	22.6183	21.2304	S	2	___1	0.838705	4.18902e-07	78.326	64.119	66.673	0.41684	171090000	687	F1N264	687	F1N264	UID3034	F1N264	QDSTGNRQSPLKRASSPVLPGGSAVNGSRSS
22.6353	21.34	23.1013	23.0891	20.2487	21.1077	S	3	___1	0.993202	1.35162e-145	179.81	166.4	168.17	0.17168	847240000	1278	F1N2D3	1278	F1N2D3	UID3038	F1N2D3	YQVNSVSMGPRAVPVSPSAVEEDEDEDGHTV
23.0351	22.0451	22.5408	21.7446	22.5709	21.5893	S	2	___1	1	0.0192227	87.181	40.099	61.679	0.30657	118660000	578	F1N2D3	578	F1N2D3	UID3039	F1N2D3	PYSPQAQPQPGHRIDSPGFKTASQQKAEASS
23.5678	23.7661	23.3844	23.1244	21.2965	23.665	S	3	___1	0.975208	1.99664e-31	114.3	95.022	96.679	0.19891	653950000	634	F1N2D3	634	F1N2D3	UID3042	F1N2D3	NVRLEEPSPAPPSSDSPHADSLRAPGTEAAH
20.5051	20.0023	20.8372	20.2675	21.36	21.388	S	2	___1	0.998748	0.000115285	80.746	60.54	80.746	0.0718	150960000	283	F1N2D3	283	F1N2D3	UID3043	F1N2D3	WRFRGLRSSKRNLRKSREDLSAQPVQTKFPA
21.4627	21.3303	21.2155	21.5695	19.9848	21.4788	S	2	___1	0.999998	5.19812e-37	138.73	126.51	113.52	-0.25436	152080000	2836	F1N2G1;A6QQK0	2836;305	F1N2G1	UID3047	F1N2G1	KDDCKTDAGLVTVEQSPPGGKLKVMQTDETN
19.8808	19.7171	20.0125	19.9484	20.7194	21.5335	S	2	___1	0.925758	1.27158e-05	89.663	80.341	89.663	0.62708	29966000	1286	A0A3Q1LWG5;A0A3Q1NKL1;E1BFB0;A0A3Q1MT78;A0A3Q1M8L3;A0A3Q1LNC8;A0A3Q1N827	1286;1315;1323;1319;1335;1335;1335	A0A3Q1LWG5	UID305	A0A3Q1LWG5	EDLQEKCTELNQAWSSLGKRADQRKAKLGDS
21.0608	22.3887	22.3932	21.0588	21.7735	20.3628	S	2	___1	0.999998	1.61411e-07	92.952	81.512	92.952	-0.14068	132590000	525	F1N3F2	525	F1N3F2	UID3051	F1N3F2	PSGRGAAASLRKRKASPEPPDSAEGALKLGE
20.3677	24.2413	20.9649	23.8735	24.1642	24.2226	S	4	___1	0.943346	3.91068e-96	126.88	118.4	125.56	-1.6538	410080000	193	F1N3F2	193	F1N3F2	UID3052	F1N3F2	PKPNPEEGPPELNRQSPNSSSAAASVASRRG
21.4148	20.1543	20.7976	23.2921	21.1243	23.3255	S	3	___1	0.893562	5.86792e-12	68.516	56.992	68.516	0.55836	24998000	515	F1N3F6	515	F1N3F6	UID3055	F1N3F6	GKVQKILIWKWGQPPSPTPVPRPPDADPNTP
20.1836	22.9091	22.6231	24.4359	22.854	24.3734	S	3	___1	0.834768	1.38848e-05	84.842	69.722	46.892	0.047179	364490000	2096	F1N3L7	2096	F1N3L7	UID3058	F1N3L7	PQLYKAVLPVTCHRDSFSRMSLRKMDL____
23.3471	23.2614	22.8073	23.3471	22.8147	23.5823	S	3	___1	0.969007	4.82081e-39	107.87	89.626	81.839	0.50381	552570000	1031	A0A3Q1LWG5;A0A3Q1NKL1;E1BFB0;A0A3Q1MT78;A0A3Q1M8L3;A0A3Q1LNC8;A0A3Q1N827	1031;1043;1031;1043;1043;1043;1043	A0A3Q1LWG5	UID306	A0A3Q1LWG5	VPAAYVKKLDPAQSASRENLLEEQGSIALRQ
22.7623	20.9362	21.056	22.7445	22.8281	20.5732	S	2	___1	0.880029	4.96217e-25	115.31	97.216	85.619	-0.54724	101180000	755	F1N3R6	755	F1N3R6	UID3064	F1N3R6	KVSDFGLSRFLEDDTSDPTYTSALGGKIPIR
20.03	23.4758	23.1832	20.8106	19.8242	21.1646	S	3	___1	0.978714	1.27291e-49	101.79	97.478	101.79	-1.5623	218610000	36	F1N3S3	36	F1N3S3	UID3065	F1N3S3	DKAGGYPRAAEEDSASPPGAASDAEPGDEER
24.0795	24.3894	24.1383	21.856	24.3128	20.6778	S	3	___1	0.995534	2.72531e-42	97.957	92.745	96.221	0.55923	1286800000	113	F1N405;Q1RMR8	113;113	F1N405	UID3068	F1N405	GPLPAAPLAAPERQPSWDPSPVSSSVPAPSP
22.9207	20.1447	23.1454	19.8593	24.0011	23.5034	S	3	___1	0.996163	1.28948e-74	133.4	128.73	107.3	0.54768	587830000	16	F1N405;Q1RMR8	16;16	F1N405	UID3070	F1N405	MEDMDQSPLVSSSSDSPPRPQPAFKYQFVKE
21.0012	23.5235	20.0964	22.6945	21.1048	22.4912	S	3	___1	1	7.86073e-47	107.2	93.327	107.2	-0.14602	250900000	930	F1N405;A7YVI6	930;377	F1N405	UID3071	F1N405	DGAGSLACAGLPHDLSFKSIQPKEEVHVPDE
22.5482	19.8249	21.9348	22.7656	22.3005	22.0905	S	2	___1	0.995799	3.63481e-61	188.26	160.09	82.069	0.43669	258280000	999	F1N405;A7YVI6	999;446	F1N405	UID3072	F1N405	EAERKLPSDTEKERRSPSAIFSAELSKTSVV
23.0682	22.7345	23.4112	20.5488	23.2511	23.3231	S	3	___1	0.999997	6.86482e-11	60.104	53.63	56.95	1.6309	254110000	7	F1N4K5	7	F1N4K5	UID3075	F1N4K5	_________MAEAPASPAPISPLEVELDPEF
23.0682	22.7345	23.4112	20.0139	23.2511	23.3231	S	3	___1	0.999996	3.51607e-08	58.284	51.708	56.95	1.6309	215250000	12	F1N4K5	12	F1N4K5	UID3076	F1N4K5	____MAEAPASPAPISPLEVELDPEFEPQSR
24.6046	25.671	25.3986	25.22	25.1437	25.3718	S	2	___1	0.999712	3.46064e-21	162.1	136.14	150.44	0.021042	2107100000	171	F1N4S3;Q3T129	171;171	F1N4S3	UID3077	F1N4S3	QLGALRPDQDRWRGSSLERPLPKEQARPLEW
25.1177	20.1585	24.3744	20.8197	24.796	24.3659	S	2	___1	0.831251	4.01651e-27	128.1	122.2	93.424	0.04744	593010000	215	F1N4S3;Q3T129	215;215	F1N4S3	UID3081	F1N4S3	HNTPPPSPRPLPHRTSIREPSIFLLSPSRRS
20.8493	20.4194	20.8835	20.9757	21.5924	20.9278	S	2	___1	0.955302	0.00694641	66.92	33.73	62.107	-0.298	17105000	342	F1N4S3	342	F1N4S3	UID3083	F1N4S3	IQTQCPESDLAARVISPLLTTKAIELLQSCL
23.5635	24.923	24.5445	23.1747	24.0906	23.3578	S	2	___1	0.972966	1.51556e-34	172.11	153.68	134.99	0.1952	603480000	27	F1N506;A0A3Q1LKN6;A0A3Q1LHC9	27;27;27	F1N506	UID3088	F1N506	SSPGPRRRANEPLTSSPGRSSSRRTDALTSS
24.6302	23.5464	24.6244	24.1891	24.4157	24.3386	S	2	___1	1	0	331.42	302.87	288.77	-0.18879	1737700000	140	F1N506;A0A3Q1LKN6	140;140	F1N506	UID3089	F1N506	AGRGLGRMRRGLLYDSDDEEEERPSRKRRQV
21.1927	25.4713	25.2324	19.6062	24.6545	20.2695	S	2	___1	0.996651	2.76935e-13	140.63	103.94	132.14	-0.22835	456600000	42	F1N506;A0A3Q1LKN6;A0A3Q1LHC9	42;42;42	F1N506	UID3091	F1N506	SPGRSSSRRTDALTSSPGRDLPPFEDESEGL
21.4589	22.3711	22.2166	21.8269	21.9673	21.7974	S	2	___1	0.999987	3.31214e-23	106.75	93.915	106.75	0.12933	98850000	230	Q95KV6;F1N551	230;406	Q95KV6	UID3092	Q95KV6	GHGSSIHPVLSALKLSPQGYASSVSQSPQAS
22.5519	23.7244	23.111	20.1093	22.4412	22.8024	S	3	___1	1	2.9108e-46	122.51	109.87	122.51	0.2406	319040000	53	F1N5E1	53	F1N5E1	UID3095	F1N5E1	VKNGKSPLGEAPEPDSDAEVAGAGKPRLSEV
22.6438	22.4568	23.0038	22.7911	23.2641	22.9286	S	2	___1	1	4.55283e-109	202.35	177.23	157.91	0.62087	661060000	102	P62157;F1N6C0;A0A452DIM7;A0A452DJ55;A0A3Q1M6C6;A0A3Q1LSI9;F1MLH6	102;103;102;103;103;109;102	P62157	UID3097	P62157	REAFRVFDKDGNGYISAAELRHVMTNLGEKL
21.1597	20.6421	20.364	22.8748	20.8172	23.0635	S	3	___1	0.975806	6.86747e-27	82.261	71.65	82.261	-0.13387	144750000	336	F1N6D3	336	F1N6D3	UID3098	F1N6D3	LRTENREPLPNPWSPSPPASQAPGSGGEGAG
23.2694	21.8194	21.9293	21.5294	22.3817	21.6751	S	2	___1	0.99682	6.93706e-35	158.11	143.67	158.11	-0.036923	106530000	192	E1BPM7;A0A3Q1LND5;A0A3Q1M2Z8;A0A3Q1LRK3	192;192;192;192	E1BPM7	UID310	E1BPM7	EDTKPLVTNQHRRTASAGTVSDAEVRSISNS
20.6183	20.1315	20.0218	21.9511	22.6752	19.8125	S	2	___1	0.985853	4.97724e-08	90.476	74.847	79.337	-0.54964	99782000	362	Q0V8K7;F1N6U0	362;369	Q0V8K7	UID3100	Q0V8K7	KCDSVEHLRGLSDHTSLDGQELGPRSGGRGG
21.3992	20.9152	21.4839	21.0792	21.8864	21.4324	S	2	___1	1	1.02789e-26	151.55	121.34	101.89	-0.1893	84004000	165	F1N6Y7;A0A3Q1MS04	165;154	F1N6Y7	UID3103	F1N6Y7	KAKGKAQKSNKKRDASEEDEDNSKRIKERMR
22.4901	23.4873	23.0787	19.2984	22.4905	21.5045	S	2	___1	0.999993	1.00818e-57	146.58	135.63	146.58	-0.65891	498730000	215	F1N6Y7;A0A3Q1MS04	215;204	F1N6Y7	UID3104	F1N6Y7	GQKKNQKNKPGPTVESGNEDDDSSFKIKTVA
20.577	20.4664	20.7139	18.8972	21.1848	17.9427	S	2	___1	0.999991	0.000133243	72.958	61.807	72.958	0.62078	46369000	1895	F1N734	1895	F1N734	UID3106	F1N734	ESLELAAGRRERLAASPLSEPTTRMAGEQSL
21.5318	20.0183	21.9572	20.9437	20.6855	22.1558	S	3	___1	0.988304	3.79998e-11	65.581	61.475	50.857	-0.73246	121150000	1275	F1N7C3	1275	F1N7C3	UID3109	F1N7C3	PPQTPSPHGTRRHLPSPPLTQEVDLHSIAGP
19.5055	21.5098	20.4375	21.3368	18.7543	19.729	S	3	___1	0.90242	0.00587267	58.32	39.334	58.32	-0.48554	30017000	14	F1N7E2;Q0VCQ8	14;14	F1N7E2	UID3111	F1N7E2	__MAAKQPPPLMKKHSQTDLVSRLKTRKILG
20.9889	22.742	20.9303	23.185	23.3083	22.557	S	3	___1	0.998307	2.93756e-47	140.87	122.62	126.45	-0.16239	1031700000	929	F1N7I5	929	F1N7I5	UID3112	F1N7I5	LEALVRKAGGQPETASPELFKEPPRAGDRES
20.0927	21.9774	23.9218	20.0197	23.1172	21.0854	S	2	___1	0.999391	3.83874e-37	139.6	120.03	103.39	-0.031445	330420000	175	F1N7I5	175	F1N7I5	UID3115	F1N7I5	APVPSPRSSTISEELSPPSHQAKREVHFLEL
25.5536	25.38	25.8901	24.6055	25.445	24.9785	S	3	___1	0.987264	6.01542e-123	189.55	164.37	48.489	-0.042873	3226200000	1757	F1N7I5	1757	F1N7I5	UID3116	F1N7I5	PRTQPDGTSIPGEPASPISQRLPPKVESLES
20.7441	21.6394	21.3849	21.4427	20.7107	21.3673	S	2	___1	0.873537	0.0024134	57.164	22.443	52.693	0.12462	14456000	29	F1N7V2	29	F1N7V2	UID3117	F1N7V2	LGQPCIFKLVLLGSGSVGKSSLALRYVKNDF
27.3116	27.4153	26.6902	28.2405	27.0581	28.277	S	2	___1	0.972337	1.78566e-86	146.97	139	124.2	0.045603	8905300000	42	F2Z4J5	42	F2Z4J5	UID3119	F2Z4J5	TSELLKGIPLATGDTSPEPELLPGAPLPPPK
22.3477	22.8492	19.5654	20.255	22.6043	20.9574	S	3	___1	0.968396	1.06958e-05	45.631	36.41	45.631	1.2669	19270000	1269	G3N0T5;F1MZW2;A0A3Q1MQC6;A0A3Q1LNE2	1269;1280;1273;1321	G3N0T5	UID312	G3N0T5	TPSFISITSHPWDPGSPGRAPAGTEGDTAPL
22.0382	21.2322	22.0228	19.2054	21.2607	20.8513	S	2	___1	0.801207	0.00378468	57.175	42.495	50.354	0.43976	35730000	518	F6PSE2	518	F6PSE2	UID3120	F6PSE2	HQQTNSIRDYFQPLTSPQKRERDEENQEMSL
26.3893	26.6295	26.2702	21.9569	26.3837	25.972	S	3	___1	0.885143	2.50149e-100	154.66	140.65	145.57	0.24298	3436000000	10	F6PXE3;Q17QZ6	10;67	F6PXE3	UID3121	F6PXE3	______MQPEKAASSSPVPSSTPSPSLHLGS
22.091	20.5069	21.0171	21.6136	22.0595	20.5781	S	2	___1	0.999998	2.50868e-06	99.439	81.63	99.439	-0.04523	109840000	291	F6PXE3;Q17QZ6	291;348	F6PXE3	UID3125	F6PXE3	VSPLTFGRKKVREGESPAENETKSEDMPSSE
20.3762	21.9285	24.2318	20.2715	20.3116	20.4897	S	3	___1	0.999553	6.16825e-127	155.61	144.21	116.28	0.23214	733410000	187	F6PXE3;Q17QZ6	187;244	F6PXE3	UID3127	F6PXE3	DENKSLEETLHTVDLSSDDELPHDEEALEDS
21.0701	21.9285	24.2318	20.1544	20.121	21.2401	S	3	___1	0.999553	5.89502e-99	134.12	122.96	116.28	0.23214	1099900000	188	F6PXE3;Q17QZ6	188;245	F6PXE3	UID3128	F6PXE3	ENKSLEETLHTVDLSSDDELPHDEEALEDSA
24.2592	23.647	24.8057	24.2508	24.4099	24.0853	S	2	___1	1	1.49745e-126	225.86	206.76	104.76	0.073283	4755500000	277	F6PXE3;Q17QZ6	277;334	F6PXE3	UID3130	F6PXE3	NHQKISSGKSSPFKVSPLTFGRKKVREGESP
22.882	22.6176	22.3332	23.0102	22.7135	22.7896	S	2	___1	1	1.26393e-154	224.33	210.93	224.33	0.28006	149640000	2	F6RIH1;Q1LZ91	2;2	F6RIH1	UID3141	F6RIH1	______________MSDYENEDACWSALEGF
23.0949	23.3689	22.3625	24.0472	23.3298	24.5073	S	3	___1	0.99639	3.99065e-05	75.589	64.319	56.959	-0.19556	528830000	270	F6RM04	270	F6RM04	UID3144	F6RM04	YLPLHGGYQYKQRSLSPVAAPPLREPRARHA
20.7391	21.6757	19.5872	19.0617	19.7349	20.2933	S	2	___1	0.9987	1.01124e-07	113.22	64.94	98.353	0.15612	322500000	88	Q2KJI6;F6RWK1	88;51	Q2KJI6	UID3145	Q2KJI6	DEMPDFPKSDDSKSSSPEPVTHLKWDDPYYD
22.0984	20.1962	20.6746	22.387	21.8492	22.2871	S	2	___1	0.999181	5.70869e-43	176.78	139.1	174.84	-0.027835	158000000	2	F6S1Q0;A6H7D3	2;15	F6S1Q0	UID3146	F6S1Q0	______________MSFSTQSTFSNYRSLGS
19.2021	21.4884	21.1082	20.7145	21.2635	21.5578	S	2	___1	0.999695	2.0199e-05	89.403	66.031	89.403	1.3934	41752000	17	F6S1Q0;A6H7D3	17;30	F6S1Q0	UID3147	F6S1Q0	SFSTQSTFSNYRSLGSVQSSGHRVRPVSSAA
21.6974	21.3748	23.4293	24.4258	22.6528	24.0238	S	2	___1	0.977906	3.78584e-92	166.91	143.67	166.91	-0.043216	377140000	30	F6S1Q0;A6H7D3	30;43	F6S1Q0	UID3148	F6S1Q0	LGSVQSSGHRVRPVSSAASVYAGAGGSGSRI
24.0557	24.9432	24.8753	22.2509	20.4413	24.6624	S	3	___1	1	5.43035e-85	124.17	111.85	109.62	-0.049269	2709100000	24	Q58DT6;G3MW01;P19803;A0A452DJ82	24;24;24;119	Q58DT6	UID3150	Q58DT6	EQLAQIAAENEEDEHSVNYKPPAQKSIQEIQ
23.7548	24.2908	23.9631	23.4264	24.0043	23.3196	S	3	___1	1	1.07773e-09	100.77	85.58	79.311	0.028091	568210000	361	G3MXD0	361	G3MXD0	UID3156	G3MXD0	NGSKAVARTARKRKPSPEPEGEVGPPKINGE
24.9824	23.7467	25.2125	24.6738	24.0788	24.6673	S	2	___1	1	1.34116e-57	145.05	134.26	128.72	-0.21589	3329300000	71	G3MXD0	71	G3MXD0	UID3158	G3MXD0	ARQLKRAHGCFPEGRSPPGAAAPAAAKPPPL
22.528	22.6191	21.1314	20.9099	23.548	23.619	S	3	___1	0.969026	1.42155e-07	53.895	43.747	53.895	-0.10557	149370000	805	G3MXN4	805	G3MXN4	UID3159	G3MXN4	APALPTSEDLKPEPGSPQDFSFSKNGLLSRL
23.5163	22.8721	20.6543	20.4329	23.1338	22.2963	S	2	___1	0.961793	2.02455e-43	152.16	110.94	126.56	0.083483	216320000	1913	G3MZY8	1913	G3MZY8	UID3165	G3MZY8	TSPVYTPTSPKYSPTSPTYSPTSPKYSPTSP
24.125	24.0326	24.4906	19.7595	24.5169	23.7626	S	3	___1	0.99174	3.21718e-57	122.66	115.78	122.66	-0.16896	616890000	107	G3N016	107	G3N016	UID3169	G3N016	YLDTTTLIEPAPRYPSPPVGSVSAPSLPAAE
24.4184	24.1354	24.4526	24.5302	24.7229	24.5284	S	2	___1	0.999846	4.5203e-26	141.46	126.08	132.86	-0.28197	854010000	739	E1BET5;A0A3Q1LNI4;A0A3Q1M3V8;A0A3Q1LQ56;A0A3Q1LQJ1	739;739;739;657;657	E1BET5	UID317	E1BET5	RYLFAKAGYPLRRSQSLPTTLLSPVRVVSSV
21.7437	20.114	22.8605	25.6305	20.7566	20.969	S	2	___1	0.907966	1.8509e-151	197.45	176	128.74	-0.04265	482580000	12	G3N131	12	G3N131	UID3172	G3N131	____MSEVALPAPAASTSPEKPSAGKKAKKP
24.9421	20.19	24.7021	25.3224	25.778	25.4613	S	3	___1	0.984877	5.49945e-108	177.12	155.28	125.05	0.17229	1539800000	14	G3N131	14	G3N131	UID3173	G3N131	__MSEVALPAPAASTSPEKPSAGKKAKKPAK
25.0789	25.1607	25.5078	25.5765	25.712	25.3646	S	3	___1	1	9.46648e-243	193.88	189.81	105.25	-0.11324	12129000000	57	G3N1U1	57	G3N1U1	UID3176	G3N1U1	GGSRAAARQPAAKRRSPPVQEAGPGEPPPVP
24.6459	25.1811	25.2394	25.5806	25.3239	25.6792	S	3	___1	0.999997	4.94318e-106	135.59	119.71	135.59	0.093401	1868600000	152	G3N3D4	152	G3N3D4	UID3179	G3N3D4	GPPPPHSRRGVQKEGSLGDDLLPLGSAESEQ
25.9023	25.5509	25.5175	25.9313	25.1523	25.9767	S	3	___1	0.942885	2.96714e-62	110.9	95.132	81.573	0.1515	3088600000	177	G3N3D4	177	G3N3D4	UID3180	G3N3D4	SAESEQQEGASAGAPSPTLELASRSPSGGAA
24.3098	24.444	24.25	24.4087	23.7593	24.6452	S	3	___1	0.923349	0	303.86	292.33	82.486	0.24243	1208300000	186	G3N3D4	186	G3N3D4	UID3181	G3N3D4	ASAGAPSPTLELASRSPSGGAAGPLLTPSQS
21.3032	20.3858	23.2131	23.678	23.1604	19.9981	S	3	___1	0.864583	0	271.27	256.07	117.02	-0.44245	468230000	188	G3N3D4	188	G3N3D4	UID3182	G3N3D4	AGAPSPTLELASRSPSGGAAGPLLTPSQSLD
20.002	23.0077	20.6818	19.5836	23.6709	22.6319	S	2	___1	0.973902	4.4825e-183	216.16	185.61	164.69	0.57432	161710000	201	G3N3D4	201	G3N3D4	UID3184	G3N3D4	SPSGGAAGPLLTPSQSLDGSRRSGYITIGYR
23.7715	23.4849	23.8161	23.7529	23.7255	23.6811	S	2	___1	1	5.42741e-28	173.06	134.31	54.343	-0.71069	583700000	79	Q3T0P5;G3X702	79;79	Q3T0P5	UID3186	Q3T0P5	RPGTSADRDNLRRRFSDLGFEVKCFDDLRAE
23.9054	23.4307	23.5507	23.7008	23.4411	23.8041	S	2	___1	0.986647	1.79918e-11	111.79	100.64	71.241	-0.27637	1225000000	77	G3X760;Q2TA42	77;77	G3X760	UID3187	G3X760	NTAVSRRERDRERASSPPDRIDIFGRTVSKR
23.338	23.943	23.7522	23.0899	24.1975	22.7883	S	2	___1	1	5.29557e-12	95.206	83.732	44.294	-0.3957	623900000	44	G3X7J5	44	G3X7J5	UID3189	G3X7J5	RLRHQVHLLRKRRPPSPAVAPDPGAAALRVP
24.2615	23.8887	23.8913	24.2453	24.0426	23.8706	S	2	___1	1	3.07927e-108	189.42	166.41	140.02	0.20259	1279100000	191	G3X7N4;Q3T0P6	191;203	G3X7N4	UID3190	G3X7N4	FLMKKELNYFAKALESPERPFLAILGGAKVA
25.1765	26.7362	26.942	24.2055	25.7626	24.3519	S	2	___1	1	0	298.93	266.5	259.29	0.029058	13236000000	255	G5E507;Q76LV1;Q3SZD6;A0A3Q1LTQ4	255;255;255;86	G5E507	UID3194	G5E507	EDKDDEEKPKIEDVGSDEEDDSGKDKKKKTK
22.4778	22.9769	22.97	22.2981	22.7783	22.4565	S	2	___1	1	4.09422e-77	167.69	153.27	105.31	-0.58819	539060000	403	G5E5C0	403	G5E5C0	UID3196	G5E5C0	KPLDFSDQPPKAMDLSPDAEEPPATLGARQA
25.5672	25.79	24.959	24.2096	25.0895	24.405	S	2	___1	0.999972	0.00279939	107.29	59.637	85.38	-0.34498	1311900000	4	Q2TBL6;G5E5C8;Q58DR3	4;4;4	Q2TBL6	UID3200	Q2TBL6	____________MSGSPVKRQRMENALDQLK
24.1899	20.5282	24.2246	19.9672	20.2015	24.2508	S	3	___1	0.993416	2.66986e-71	121.33	110.91	121.33	-0.17744	499120000	1600	G5E630	1600	G5E630	UID3205	G5E630	ILAIEGTGSDVDDDLSGDEKQDNESNVDPRD
22.7632	20.1239	21.1755	22.6864	22.4169	22.4865	S	2	___1	1	0.000181646	106.29	81.437	106.29	-0.19364	181650000	17	G5E6L1	17	G5E6L1	UID3207	G5E6L1	VRLALPNPGLEARIPSLGELERVEREESSSR
20.8265	20.1007	20.7027	20.8044	21.1776	20.8044	S	2	___1	1	0.0114104	72.29	55.07	56.359	0.23242	20514000	139	G8JKV5;Q3T0U2	139;139	G8JKV5	UID3210	G8JKV5	KIEVKKLQKAALLKASPKKALAAKGAAAVAA
28.145	26.8683	27.5246	27.822	28.6761	27.9937	S	2	___1	0.999499	0	306.88	288.58	231.49	-0.11898	47683000000	851	G8JKX8;P35605	851;859	G8JKX8	UID3212	G8JKX8	PSRSAAQQELDGKPASPTPVIVTSQTANKEE
22.3905	22.9853	22.6746	23.0809	22.9963	22.849	S	2	___1	1	5.78414e-05	102.05	60.93	100.69	0.39842	229550000	385	H7BWW0	385	H7BWW0	UID3213	H7BWW0	EAALEAEEWVSGRDASPILISLREAYVPSKQ
20.0021	20.5084	20.2141	20.1615	20.2878	21.2918	S	2	___1	1	4.2298e-05	87.18	66.554	51.135	-0.07636	102820000	61	H7BWW1	61	H7BWW1	UID3214	H7BWW1	PPDIPGSRNLHWAEESPPRGAPAPCTPPEGP
20.149	20.4527	22.643	22.2345	22.2818	22.1866	S	2	___1	0.967078	0.00022518	91.313	74.537	89.403	0.14393	211340000	35	H7BWW1	35	H7BWW1	UID3215	H7BWW1	DEPGFGGAFPARSFSSASDLSRWVTSPPDIP
20.5571	23.5519	23.1322	22.1784	20.6272	20.7084	S	2	___1	0.984866	1.23277e-118	178.43	166.28	149.22	-0.63645	166520000	345	O78059;Q56G91;K7QEP6;K7QEC5;Q30255;O46721;O46712;O46711;Q3YFH3;Q3YFH0;H6V5G2;H6V5E4;K7QF92;Q8SNJ1;Q3YJM3;Q3YJM2;Q3YJM1;Q3YJL9;Q3YJL8;Q3YJL7;Q3YJL6;Q3YJL5;Q3YJL4;Q3YJL3;Q3YJL2;Q3YJL0;Q3YJK9;Q3YJK8;Q3YJK7;Q3YJK6;Q3YJK5;Q3YJJ9;Q3YJI3;Q3YJH6;Q3YJH5;Q3YJF6;Q3YJF4;Q3YJF3;K7QF91;K7QF89;K7QEQ1;K7QEP8;K7QEL1;K7QEL0;K7QEK8;K7QEC7;A0A0K1L5Y7;Q95396;K7QEL2;Q30289;O77974;O77973;Q3YJI4	330;340;345;345;300;330;330;330;339;339;339;339;344;345;345;345;345;345;345;345;345;345;345;345;345;345;345;345;345;345;345;345;345;345;345;345;345;345;345;345;345;345;345;345;345;345;345;347;347;348;348;348;345	O78059;Q3YJI4	UID3217	Q3YJI4	SGEKRQTYTQAASGDSDQGSDVSLTVPKV__
23.0194	21.9301	23.1637	19.8767	22.28	21.5898	S	3	___1	1	1.01371e-90	158.18	148.68	158.18	0.49346	452070000	225	Q0VC68;F1MEZ1;A0A3Q1MEH4;A0A3Q1LNL9	225;225;234;225	Q0VC68	UID322	Q0VC68	IDKFGIHVYQFPECDSDEDEDFKQQDRELKE
22.8647	20.407	20.1972	22.4325	20.2465	21.8126	S	2	___1	0.999997	7.08344e-08	97.911	75.27	91.961	-0.37119	230510000	149	Q32KX8;M5FHQ6	149;149	Q32KX8	UID3220	Q32KX8	AVLITYGAYAINGKISPQSNVDFDLTLRCRN
23.4224	23.4995	23.2826	22.7657	23.123	20.2663	S	2	___1	0.873873	1.28434e-05	87.777	52.951	62.823	-0.31163	605110000	60	O62654	60	O62654	UID3233	O62654	SSSSVTSRVYQVSRTSGGAGGLGALRASRLG
24.722	23.957	25.0352	24.1489	24.7475	24.1736	S	2	___1	0.999999	1.31895e-107	172.52	157.17	130.85	-0.44447	1675800000	96	P00515	96	P00515	UID3235	P00515	EDLDVPIPGRFDRRVSVCAETYNPDEEEEDT
19.9663	22.8922	20.1578	21.1129	21.8963	19.277	S	2	___1	1	4.12205e-25	130.2	121.98	90.444	1.4729	133200000	2	P01252	2	P01252	UID3237	P01252	______________MSDAAVDTSSEITTKDL
21.522	21.3901	21.0267	19.7906	21.4681	19.1462	S	2	___1	0.98151	0.00317152	81.017	63.455	40.727	-0.57895	63439000	352	P04896	352	P04896	UID3241	P04896	AKYFIRDEFLRISTASGDGRHYCYPHFTCAV
22.5479	20.7708	22.7335	19.6534	20.7078	20.4938	S	2	___1	1	1.72854e-15	126.83	110.63	67.385	-1.0455	167860000	149	P06623	149	P06623	UID3244	P06623	RLDCAQLKEKNQWQLSADDLKKLKPGLEKDF
23.9261	24.3169	24.1286	24.457	22.8883	23.9111	S	3	___1	1	1.92788e-72	178.14	157.93	55.128	0.87434	2989000000	14	P08166	14	P08166	UID3245	P08166	__MAPNVPAAEPVPESPKGVRAVLLGPPGAG
26.3346	25.707	20.6054	18.8903	25.7349	25.8288	S	2	___1	0.999998	0.000242801	76.255	61.576	71.085	-0.11568	2762000000	35	P08728;CON__P08727;CON__P19001	35;35;35	P08728	UID3246	P08728	GGSMRFGAGGAFRAPSIHGGSGGRGVSVSSA
20.3513	22.9972	20.6056	20.1867	23.5545	23.6704	S	3	___1	0.991955	6.27209e-18	82.849	74.205	82.849	0.52241	233580000	110	P09487	110	P09487	UID3248	P09487	VALSKTYNTNAQVPDSAGTATAYLCGVKANE
20.7996	19.7844	23.9557	22.8767	23.9283	23.4805	S	3	___1	0.999999	5.13247e-20	119.31	98.08	119.31	0.19564	263010000	366	P10881	366	P10881	UID3252	P10881	AKGKVQFQGKKTKFDSDDERDENGASRAVKR
23.3709	22.5297	22.8055	23.21	23.0791	23.2381	S	2	___1	1	3.43356e-10	110.92	92.143	110.92	0.10076	508420000	476	P12378	476	P12378	UID3253	P12378	TIGKKVSSKRIPYAPSGEIPKFSLQDMPNKK
22.6359	23.2765	23.0205	22.3447	20.5868	22.9095	S	2	___1	0.869372	1.9493e-14	113.53	55.355	113.53	0.080271	188490000	146	P12624;F1N2N5	146;146	P12624	UID3255	P12624	STSSPKAEDGATPSPSNETPKKKKKRFSFKK
25.844	24.9891	24.7033	25.2228	24.8092	25.5734	S	2	___1	1	0.000343364	129.85	99.259	129.85	-0.036673	1619400000	169	P12624;F1N2N5;E1B916	169;169;168	P12624	UID3258	P12624	KKRFSFKKSFKLSGFSFKKNKKEAGEGGEAE
24.9122	25.6181	25.4988	25.2011	25.8405	25.5823	S	2	___1	0.990645	3.03048e-211	254.56	208.77	193.54	-0.025464	2629700000	52	P13696	52	P13696	UID3259	P13696	LGKVLTPTQVKNRPTSITWDGLDPGKLYTLV
22.837	22.322	22.1891	20.6424	22.649	22.257	S	2	___1	0.906775	1.29035e-78	155.79	131.17	155.79	0.13094	122730000	554	P16386	554	P16386	UID3260	P16386	HLKSVSKTEPMRRSVSEAALTQPEGSLGTDS
20.7198	20.3713	20.9373	21.481	20.2093	22.3934	S	2	___1	0.994229	3.0372e-07	92.773	66.044	92.773	-0.73975	19977000	312	P33097	312	P33097	UID3261	P33097	SNPPAQGARIVARTLSDPELFNEWTGNVKTM
19.63	24.1766	22.9083	20.3232	23.8478	20.8028	S	3	___1	0.889627	4.42026e-13	60.637	53.684	60.637	1.1246	52240000	79	P42899	79	P42899	UID3264	P42899	SVPAGGAVAVSAAPGSAAPAAGSAPAAAEEK
22.3359	20.8202	21.3653	20.9446	20.4135	22.446	S	2	___1	1	6.44454e-55	141.31	129.7	90.729	-0.28513	350950000	264	P47865	264	P47865	UID3265	P47865	SGQVEEYDLDADDINSRVEMKPK________
23.497	22.7	23.4675	23.4443	23.3134	23.4187	S	2	___1	1	9.45408e-123	206.43	193.25	206.43	0.23875	834730000	430	P48616	430	P48616	UID3266	P48616	LPNFSSLNLRETNLDSLPLVDTHSKRTLLIK
20.7151	22.9966	23.0704	22.7288	19.5635	22.936	S	2	___1	1	0.000406594	106.38	60.378	60.301	-0.034877	238880000	72	P48616;Q862F9	72;23	P48616	UID3270	P48616	PGGVYATRSSAVRLRSGVPGVRLLQDSVDFS
20.6761	20.5039	24.7215	24.3095	25.1654	23.9393	S	2	___1	0.993685	5.80588e-84	194.59	176.52	179.39	0.11746	826890000	56	P48616;Q862F9	56;7	P48616	UID3272	P48616	GSALRPTTSRTLYTSSPGGVYATRSSAVRLR
25.853	25.4371	25.2581	25.9207	25.0093	25.9633	S	2	___1	0.999881	2.35009e-37	143.58	110.58	138.77	0.14653	1909100000	39	P48616	39	P48616	UID3273	P48616	PSSTRSYVTTSTRTYSLGSALRPTTSRTLYT
21.1059	21.9511	22.2309	22.0713	21.3052	22.4032	S	2	___1	1	0.00152569	91.937	42.587	66.486	-0.33586	68214000	38	P61284;F1MDX5;Q862L6;F1N3R2	38;38;38;123	P61284	UID3275	P61284	GATSALAPKIGPLGLSPKKVGDDIAKATGDW
23.9223	23.0042	22.7893	23.5731	22.7718	22.7716	S	2	___1	0.990305	2.58443e-151	208.59	192.45	193.8	0.15762	588560000	207	P63103;E1BDS9	207;89	P63103	UID3277	P63103	AKTAFDEAIAELDTLSEESYKDSTLIMQLLR
19.927	21.4523	21.287	19.3369	20.3088	20.3325	S	2	___1	0.85244	0.00160107	50.562	38.397	50.562	0.86786	16569000	115	P68002;A0A3Q1MAH7	115;115	P68002	UID3278	P68002	DQICQGLKLTFDTTFSPNTGKKSGKIKSSYK
25.6123	25.8941	25.8728	24.828	25.703	24.9336	S	3	___1	1	2.09415e-90	158.12	147.61	114.03	0.074093	3498000000	100	P79122;Q3SYT5	100;100	P79122	UID3280	P79122	RLGGERRTRRESRQESDPEDDDVKKPALQSS
21.0185	20.5914	23.1541	22.2691	23.3972	22.7349	S	2	___1	1	9.01098e-46	147.68	118.38	147.68	-0.40546	310910000	9	P79132	9	P79132	UID3281	P79132	_______MSGGKYVDSEGHLYTVPIREQGNI
22.0078	20.8015	21.2001	19.9247	20.5409	20.9632	S	2	___1	1	0.00814019	64.374	50.237	41.399	0.49377	50165000	96	Q05752	96	Q05752	UID3284	Q05752	PAESSAVAASEKKAVSPAPPIKRWELSQDEP
20.9537	20.9706	21.5682	20.3965	20.922	22.1846	S	3	___1	0.999973	0.000387436	50.957	38.812	50.957	0.29868	98140000	269	Q08DQ6	269	Q08DQ6	UID3289	Q08DQ6	FSPVTPKFTPVASKFSPGAPGGPGSQPHQKL
20.1911	20.7048	20.0843	22.8538	22.7829	19.8695	S	3	___1	1	3.67986e-33	99.871	85.976	99.871	-0.40236	321820000	592	Q08E22	592	Q08E22	UID3293	Q08E22	LQRRRRPPEPLSRAGSQEGASMEGSRPAVPA
25.7617	25.7378	25.8643	25.085	26.2233	25.5277	S	3	___1	1	3.41005e-137	187.43	187.43	177.14	-0.051299	4240000000	92	Q08E34	92	Q08E34	UID3294	Q08E34	GLKRNSERKTPEGRASPAPGSGHPDGPGTHL
25.8134	25.0806	24.9275	25.8762	25.3376	26.016	S	3	___1	0.999973	1.28165e-120	147.72	140.74	147.72	0.44459	3898000000	174	Q08E52	174	Q08E52	UID3295	Q08E52	LNVKAVSETPAVPPVSEDEDDDDDGTPPPVI
20.5537	20.1611	20.6317	22.1544	20.1483	22.1622	S	2	___1	0.960843	1.6673e-30	98.035	81.912	80.975	-0.26629	38684000	282	Q0D253	282	Q0D253	UID3297	Q0D253	QPAGPSPATAPAPTLSPVS____________
23.9471	23.34	21.4821	24.0082	24.5436	23.9357	S	4	___1	0.863212	2.13335e-45	102.39	92.42	102.39	0.23792	384480000	36	Q0II26	36	Q0II26	UID3298	Q0II26	PTCMYRLPNVHGRTGSPAPSADHVQEASDPS
27.8774	26.6784	27.2024	27.6325	28.1046	27.7396	S	2	___1	1	3.6062e-60	173.71	156.13	146.1	0.011585	26487000000	16	Q148F8;A0A140T8A1	16;50	Q148F8	UID33	Q148F8	MEIPVSVQPSWLRRASAPLPGLSAPGRLFDQ
20.0299	20.7767	19.6699	20.746	20.2749	20.1502	S	2	___1	0.7991	0.000497254	58.32	47.995	50.155	-0.099429	22334000	336	F1N1I9;A0A3Q1LNR7	336;352	F1N1I9	UID330	F1N1I9	RNGRDQVVPLCPRSASASPLTPCSAPRSGHR
23.2284	20.8289	22.2922	22.7549	19.7729	22.6213	S	2	___1	1	0.0101949	85.29	29.032	54.343	-0.043294	177100000	810	Q0IIM3	810	Q0IIM3	UID3300	Q0IIM3	NNCEPVVTQPKPKIESPKLERTPNGPSTDKK
23.6764	21.8889	21.472	23.8072	24.3184	23.5492	S	2	___1	0.992946	1.39738e-205	248.2	230.72	248.2	-0.28259	1324600000	685	Q0IIM6	685	Q0IIM6	UID3301	Q0IIM6	PAERDREPSKLKRSYSSPDITQAIQEEEKRR
24.3773	24.5774	20.3286	19.982	20.2948	20.7183	S	2	___1	1	0	273.42	255.75	218.25	0.28749	1303100000	36	Q0P578	36	Q0P578	UID3303	Q0P578	FLKRLICRSGRGRKLSGDQITLPTTVDYSSV
22.8502	23.0484	22.7394	22.7471	22.9972	23.099	S	2	___1	0.997533	4.03675e-96	199.13	179.46	199.13	0.29614	236680000	180	Q0P5F2	180	Q0P5F2	UID3306	Q0P5F2	TILTCRHVTDYKTSESTSSLHTPFLKALKTQ
23.5729	22.9521	22.7682	23.4923	24.0348	22.3765	S	3	___1	0.999784	7.74998e-66	115	101.74	102.47	-0.055481	523420000	239	Q0V8F7	239	Q0V8F7	UID3310	Q0V8F7	VQHDSIPAVDTFEDLSDAEGGGSDPARANEG
20.9962	19.7899	19.3222	21.7672	20.361	21.4827	S	2	___1	1	0.000891382	106.68	40.779	106.68	0.50947	92374000	105	Q0VCL5	105	Q0VCL5	UID3317	Q0VCL5	GRKRKKPLRDSNAPKSPLTGYVRFMNERREQ
21.8891	21.2957	20.12	18.9866	20.8858	20.4403	S	2	___1	0.957462	1.83247e-17	132.32	101.77	116.74	-0.31995	48493000	297	Q0VCM6	297	Q0VCM6	UID3318	Q0VCM6	AKEQAALQEGHKLCLSTVDLEVKCQPDATAA
22.7911	20.1353	21.6675	20.0577	21.8993	21.9183	S	2	___1	0.987333	1.78754e-05	90.614	71.514	72.958	-0.2792	102180000	2	Q0VCZ3	2	Q0VCZ3	UID3324	Q0VCZ3	______________MSASSLLEQRPKGQGNK
20.0174	20.7043	21.1242	20.4516	22.5395	21.1786	S	2	___1	0.926938	1.2605e-15	126.32	109.7	54.871	2.7281	82788000	382	Q0VD29;A0A3Q1LFT5	382;382	Q0VD29	UID3325	Q0VD29	FEVGVTSHRSCSHQTSAPSLKALTHNGTPRN
23.244	23.0902	20.5401	22.8266	22.9659	22.7623	S	3	___1	0.998627	6.27961e-32	103.12	91.328	103.12	-0.27521	202890000	15	Q0VD29	15	Q0VD29	UID3326	Q0VD29	_MSLQYGVEETPLAGSYGAADSFPKDFGYGV
20.9565	22.2941	19.8153	22.2401	20.9149	20.6224	S	3	___1	1	0.00011807	65.716	52.883	43.297	-0.1904	60254000	264	Q0VD30	264	Q0VD30	UID3327	Q0VD30	SLFPRHIEPELAGRDSPIRAEMPGNLQHYGR
24.3578	22.7219	22.3856	25.4718	24.3516	25.6555	S	3	___1	1	2.48889e-92	163.74	148.02	163.74	-0.050855	600380000	117	Q0VD50	117	Q0VD50	UID3328	Q0VD50	HQEKLEASICDPQQNSPVLEKPGRKRKWAEQ
23.6111	22.6727	21.0013	22.9249	21.2218	23.0849	S	2	___1	0.993115	0	299.57	288.36	261.02	0.22781	1177600000	58	Q0X0C4	58	Q0X0C4	UID3329	Q0X0C4	EDSRWQSRASPKSGGSPGHGGEGSLEPQPSP
22.2173	20.4417	20.424	21.7587	21.7714	22.0794	S	2	___1	1	1.67481e-13	110.35	102.22	110.35	0.018845	46964000	433	Q148M1	433	Q148M1	UID3331	Q148M1	KQVTRDYDEEEQGYDSEKEKKEEKKPVEPGS
20.4006	22.6166	20.2875	21.9246	23.1265	22.4613	S	2	___1	0.971574	2.91563e-08	102.39	83.066	81.148	0.063133	310320000	206	Q148M1	206	Q148M1	UID3332	Q148M1	STVDPKLNHVAAGLVSPSLKSDTSSKEIEEA
23.7197	23.4573	23.6021	23.1946	23.6876	22.8115	S	2	___1	1	0.000391402	123.35	85.627	90.15	0.45212	464040000	14	Q17QE6	14	Q17QE6	UID3333	Q17QE6	__MAAAGAGRLRRAASAVLLRAPRLPARELS
23.1788	22.6536	22.58	23.0031	21.2009	22.7765	S	2	___1	1	5.19368e-96	183.7	170.51	145.46	-0.16205	240180000	15	Q5E9L3;Q17QF3	15;15	Q5E9L3	UID3335	Q5E9L3	_MSDEFSLADALPENSPAKTSAVSNTKPGQP
20.8939	20.1657	22.5419	22.4498	21.8816	20.8899	S	4	___1	0.799888	9.79443e-59	105.98	104.3	105.98	0.02515	73253000	23	Q17QH2;A0A3S5ZPX3	23;23	Q17QH2	UID3336	Q17QH2	VLPALTINPAIAEGPSPTSEGASEAHLVDLQ
22.3692	20.017	22.09	22.5438	22.5679	22.4639	S	2	___1	0.989774	4.98278e-05	80.979	64.209	67.153	-0.51533	87942000	247	Q17QH7	247	Q17QH7	UID3337	Q17QH7	VSRGPDKLLPYPTLASPPFD___________
23.2171	20.044	22.9033	22.8992	22.9083	22.0838	S	3	___1	1	3.06288e-24	92.275	72.553	40.756	-0.10699	264970000	162	Q17QI9	162	Q17QI9	UID3339	Q17QI9	CKRIINLGPVHPGPLSPEPQPVGVRVICGHC
20.7284	21.8442	21.7798	19.388	20.6433	20.9546	S	2	___1	0.999962	5.22405e-10	69.522	61.021	69.522	-1.2346	26990000	5	Q17QN2	5	Q17QN2	UID3342	Q17QN2	___________MAADSDDGAASAPTVSDDGV
22.9965	22.5208	23.3598	22.9079	23.2597	22.8627	S	2	___1	0.999966	1.06205e-110	194.58	179.19	179.81	-0.14182	409860000	320	Q17QW1	320	Q17QW1	UID3345	Q17QW1	DARAEGLGALSQARASWGSLDEEWGASQAGS
23.6548	23.5118	23.4777	22.8172	21.1829	22.8047	S	2	___1	1	2.63091e-25	98.165	90.799	98.165	0.36073	296860000	121	Q17QW1	121	Q17QW1	UID3347	Q17QW1	SPAPPAISPIIKNAISLPQLNQAAYDSLVVG
21.7906	22.2629	21.4556	21.9649	21.3819	21.4568	S	2	___1	0.998715	4.21602e-05	121.68	80.686	115.29	-0.21307	125660000	192	Q17QW1	192	Q17QW1	UID3348	Q17QW1	RDSSFPAEPELRRSDSLLSFRLDLDLGPSLL
24.8676	23.4629	23.6788	21.1165	23.9261	23.1435	S	3	___1	1	3.53454e-20	120.71	108.86	110.44	0.01308	374930000	237	Q1JQC8	237	Q1JQC8	UID3351	Q1JQC8	RPLRVGDTEKPEPERSPPNRKRPANEKATDD
20.505	20.2272	20.6971	20.5617	22.2564	23.1273	S	2	___1	0.973738	0	292.19	263.4	292.19	0.043193	363510000	196	Q1JQD8	196	Q1JQD8	UID3353	Q1JQD8	SRSVLSNASASNTFGSLSKGIKDTLKLKFKK
24.0892	22.6763	24.402	24.8946	24.5738	24.3638	S	3	___1	1	3.46171e-48	150.28	135.04	109.42	0.26325	1431600000	224	Q1JQE0	224	Q1JQE0	UID3354	Q1JQE0	PPRFKINKKIPRGPPSPPAPVMHSPSRKMTV
22.4289	23.4998	23.346	22.6562	22.2997	22.9245	S	2	___1	1	1.14756e-239	242.26	223.18	181.88	0.12969	575630000	102	Q1LZ90	102	Q1LZ90	UID3359	Q1LZ90	GEESKESVADEEEEDSDDDIEPISEFRFVPS
23.0822	23.7933	23.9499	22.8207	23.4107	22.9652	S	3	___1	0.997275	5.06306e-75	147.25	135.19	147.25	0.23835	741190000	85	Q1LZB2	85	Q1LZB2	UID3360	Q1LZB2	NLKDTLGIGKVKRKPSVPDSASPADDSFVDP
23.9175	20.3002	23.4289	20.7708	23.2214	20.7451	S	3	___1	0.851328	2.09599e-09	54.683	40.953	51.296	0.25387	207610000	111	Q1LZD3	111	Q1LZD3	UID3361	Q1LZD3	LEGAARRAVPAVTPASPGDGGGFQQLLTPSS
25.0298	25.4096	25.178	25.1206	25.3486	25.0523	S	2	___1	0.999999	1.49611e-102	133.51	125.85	72.006	0.12728	3025000000	261	Q1LZD3	261	Q1LZD3	UID3362	Q1LZD3	GGEGPVELAHLARPGSPEAEEWSGPRGGLQE
23.8277	20.0189	23.2771	23.2505	23.464	23.9379	S	2	___1	0.981835	1.04668e-95	179.79	162.85	179.79	0.26573	911200000	291	Q1LZD3	291	Q1LZD3	UID3363	Q1LZD3	EVGASAGVAHARPGSSPPLVETVGFHGSKKR
24.0661	22.8628	23.384	23.9066	24.4275	24.0387	S	2	___1	1	1.36543e-211	254.45	224.7	247.17	0.083081	1070100000	375	Q1LZH7;F1N7N7	375;212	Q1LZH7	UID3364	Q1LZH7	YGAGLRALATSNGAESPPVFRSHEVMETVFP
22.7142	22.5851	23.0387	20.6813	22.865	22.6841	S	3	___1	0.999965	5.84535e-264	201.88	195.63	201.88	-0.94694	1167300000	19	Q1LZH7	19	Q1LZH7	UID3366	Q1LZH7	VLHVSAPFPGTPGPASPPAFPSKEPDVPYSV
24.2046	24.0206	19.6881	23.6338	23.3822	23.5495	S	3	___1	0.996825	1.41194e-63	136.53	121.77	133.29	-0.0006075	1028200000	323	Q1LZH7;F1N7N7	323;160	Q1LZH7	UID3368	Q1LZH7	ARQADLPPQAWPPPDSPVRVDTVRVVQGPRE
20.4213	20.3135	20.4908	19.4504	23.1491	20.5456	S	2	___1	0.75581	4.21654e-71	156.67	143.69	156.67	0.0015503	139790000	280	A6QP60;A0A3Q1M8Q7;F1MN29;A0A3Q1LNU8;A0A3Q1ME37;A0A3Q1M4B7	280;627;656;677;690;711	A6QP60	UID337	A6QP60	VEAGLQGPRDLGRSSSSLQAGPTGSPSHVSV
22.8041	23.8509	23.7052	22.0756	23.1384	22.6091	S	2	___1	1	8.93687e-61	181.76	158.53	84.734	-0.068572	1132500000	547	Q1LZH7;F1N7N7	547;384	Q1LZH7	UID3372	Q1LZH7	ESTENEAPEPEERVPSVAEAPQLRPKETAKA
21.5484	21.1264	20.939	21.9008	21.3	21.0238	S	2	___1	1	2.25806e-12	159.09	134.74	159.09	0.40211	212500000	72	Q1RMH8	72	Q1RMH8	UID3373	Q1RMH8	LPIFKLKESTVRRRYSDFEWLRSELERESKV
24.1707	23.444	24.4078	24.0479	24.2506	24.0293	S	3	___1	0.999994	5.89672e-56	129.05	121.85	129.05	-0.70371	871410000	268	Q1RML0	268	Q1RML0	UID3376	Q1RML0	AALQVTKQITQEEDDSDEEVAPENFFSLPEK
24.7672	24.2201	24.3915	24.5652	24.9072	24.6546	S	2	___1	1	7.04321e-222	244.73	215.71	50.752	0.24463	1636800000	282	Q1RMQ9	282	Q1RMQ9	UID3379	Q1RMQ9	SRALQDEGWAAAAAPSPGSARSAGSHTTRDS
22.7853	23.9752	23.7163	23.4614	21.1195	23.2008	S	2	___1	0.999996	2.24544e-12	152.7	130.65	122.7	-0.11098	1107300000	181	Q29S11;A0A3Q1LNZ3	181;183	Q29S11	UID338	Q29S11	EKKMPKPRLKATVTPSPVKGKGKVGRPTASK
20.8534	20.8554	23.8905	20.0051	21.0645	19.9896	S	2	___1	1	9.55654e-169	223.82	203.02	50.752	0.24463	508330000	285	Q1RMQ9	285	Q1RMQ9	UID3380	Q1RMQ9	LQDEGWAAAAAPSPGSARSAGSHTTRDSSSL
24.5085	22.0083	20.9135	23.9237	23.384	23.5963	S	2	___1	1	2.50238e-20	124.07	102.29	124.07	0.26248	1266200000	226	Q1RMR2	226	Q1RMR2	UID3381	Q1RMR2	SGRDDTSRYDERPGPSPLPHRDRDRDRERER
26.5429	27.3426	27.1264	26.9365	27.3323	26.6179	S	3	___1	0.999028	0	252	243.48	214.12	-0.01497	7655200000	375	Q1RMR9	375	Q1RMR9	UID3382	Q1RMR9	SYNPFEDEDDTGSTVSEKEDIKAKNVSSYEK
22.2578	20.0964	22.0792	21.9229	22.2245	22.1217	S	2	___1	1	4.36598e-08	91.207	71.467	57.414	0.29306	173740000	8	Q1RMT7	8	Q1RMT7	UID3383	Q1RMT7	________MDLVRVASPEPGPAAAWGPNKCP
23.0039	22.4433	22.6009	22.3594	22.9495	22.5534	S	2	___1	0.999995	2.50311e-202	237.01	226.68	237.01	-0.12991	436500000	624	Q1RMU5	624	Q1RMU5	UID3386	Q1RMU5	DNPLKRGLVAAYSGDSDNEEELVERLESEEE
20.3565	20.0465	22.6153	22.2654	22.357	21.7635	S	3	___1	1	8.1978e-06	96.313	65.423	45.14	0.081925	92826000	79	Q24JZ8	79	Q24JZ8	UID3388	Q24JZ8	PLTRGAKEEHGGLIRSPRHEKKKKVRKYWDV
25.6005	23.188	24.2849	24.27	24.7711	23.9258	S	2	___1	1	6.33454e-164	249.69	236	139.81	-0.1844	2944600000	214	Q29S11;A0A3Q1LNZ3	214;216	Q29S11	UID339	Q29S11	KEKTPSPKEEDEEPESPLEKKASSSPPPEKS
22.7869	22.7776	22.5214	21.8615	22.9223	21.6724	S	2	___1	1	3.82922e-06	96.229	60.718	52.247	-0.21017	238620000	8	Q24K03	8	Q24K03	UID3392	Q24K03	________MAARIQQSPQPGGGKRKGKAQYV
23.4482	23.2828	22.8542	23.1812	23.1317	23.3329	S	2	___1	0.999994	1.67264e-291	272.48	244.39	272.48	0.045429	1282900000	1956	Q27991;A0A452DIZ9	1956;1954	Q27991	UID3393	Q27991	SGRRQLHIEGASLELSDDDTESKTSDINETQ
24.693	24.403	24.4221	25.2263	18.9854	24.9988	S	3	___1	0.99856	4.02948e-185	209.4	195.67	162.45	0.52835	2449500000	17	Q76N67;Q27994	17;488	Q76N67	UID3394	Q76N67	GRTFDQISAVFHRTPSLLEQEVKPSTELEYL
21.0415	20.907	21.1245	19.8334	21.0627	21.182	S	2	___1	0.759507	2.11709e-06	100.69	80.4	46.39	-0.10045	32457000	7	Q28024	7	Q28024	UID3395	Q28024	_________MSSKTASTNNIAQARRTVQQLR
23.6525	22.8814	23.5175	23.908	23.6665	23.9456	S	3	___1	1	6.13736e-71	152.35	140.72	91.175	0.0062737	1542200000	1108	Q28824;F1N269	1108;1100	Q28824	UID3397	Q28824	EGYPDPEVVWFKDDQSIRESRHFQIDYDEDG
25.8448	25.0632	24.4719	25.9415	25.4873	26.443	S	2	___1	0.999791	0	357.3	321.82	346.18	-0.39369	4525500000	1034	Q28824;F1N269	1034;1026	Q28824	UID3399	Q28824	LSSMAMISGLSGRKSSTGSPTSPLNAEKLES
26.5735	25.189	24.2194	20.6833	25.5295	26.7096	S	2	___1	0.999984	2.45983e-197	254.89	236.16	221.86	0.044311	4484700000	1037	Q28824;F1N269	1037;1029	Q28824	UID3400	Q28824	MAMISGLSGRKSSTGSPTSPLNAEKLESEDV
24.9621	22.9653	23.2129	23.2915	23.8592	23.4598	S	2	___1	0.999977	7.03035e-212	258.68	210.58	210.91	0.098811	2420600000	1040	Q28824;F1N269	1040;1032	Q28824	UID3401	Q28824	ISGLSGRKSSTGSPTSPLNAEKLESEDVSQA
26.4725	26.6232	26.7387	26.7659	27.3365	26.3811	S	2	___1	0.999834	0	311.81	267.24	279.93	0.26863	7581300000	10	Q29455	10	Q29455	UID3402	Q29455	______MADQRQRSLSTSGESLYHVLGLDKN
24.7324	25.3089	25.0581	25.7727	24.9131	25.3678	S	2	___1	1	2.72445e-228	252.52	234.11	198.81	-0.13942	2277100000	231	Q29460	231	Q29460	UID3404	Q29460	LTQDQGQGGAPLPEPSP______________
22.4021	20.8009	22.0325	22.0019	22.3996	22.0109	S	2	___1	0.999845	0.000868689	77.062	54.05	76.332	-0.81759	189740000	122	Q29RM2	122	Q29RM2	UID3405	Q29RM2	PVPPAPPSKRHCRSLSVPVDLSRWQPVWRPA
23.6844	22.0191	23.3681	20.6365	23.2458	23.6344	S	2	___1	0.999768	2.25121e-27	157.5	133.75	104.17	0.011292	508330000	51	Q29RP3	51	Q29RP3	UID3406	Q29RP3	APSTQTQHPRLGQSVSLNAPTRQPSPAPNGW
24.4177	24.2371	24.9794	23.9225	24.2267	22.6524	S	3	___1	0.931209	7.64112e-25	72.451	70.747	53.745	-0.026768	791070000	58	Q29RQ2	58	Q29RQ2	UID3408	Q29RQ2	RSRGGGGGSRGGARASPATQPPPLLPPSATG
23.1323	23.4563	23.6926	23.3839	22.5327	23.3888	S	2	___1	1	7.69282e-178	192.2	174.19	162.82	0.31239	1027400000	247	Q2HJ60	247	Q2HJ60	UID3411	Q2HJ60	YNGYGGGPGGGNFGGSPGYGGGRGGYGGGGP
22.8762	21.1865	20.136	23.337	23.5798	23.5475	S	2	___1	1	1.66931e-98	169.58	161.39	169.58	-0.48726	514970000	282	Q2HJ64	282	Q2HJ64	UID3412	Q2HJ64	RDPDRVTLQDYYLPDSDDEEEEEKAIQRVLR
23.2329	22.6129	23.5982	22.717	23.3511	23.1777	S	3	___1	0.997603	2.25327e-92	163.64	137.71	163.64	0.086248	410100000	107	Q2KI04	107	Q2KI04	UID3414	Q2KI04	EAEYAEARKRILGSASPEEEQEKPILDRPTR
24.8968	24.2176	25.2748	24.9057	20.659	25.0449	S	3	___1	1	2.40118e-75	143.54	137.84	119.35	0.10463	3034400000	39	Q2KI04	39	Q2KI04	UID3415	Q2KI04	EKKLKITQKESRKSKSPPKVPIVIQDDSLPA
24.8143	24.6275	24.8883	24.5316	24.8618	24.2663	S	3	___1	1	3.44512e-99	175.61	165.22	139.02	0.47889	1358200000	207	Q2KII9	207	Q2KII9	UID3418	Q2KII9	RDFQEYVEPGEDFPASPQRRSTASQEDRDDS
22.6865	21.2716	21.1644	21.214	21.8242	20.1411	S	4	___1	0.998901	1.07807e-53	136.35	126.94	45.596	-0.26093	958560000	225	Q2KJ17;A0A3Q1MHI5	225;225	Q2KJ17	UID3420	Q2KJ17	KPPVEEKNLEELEEKSASPPPAEPVSLPQEP
26.9229	27.4097	26.9237	27.714	26.7153	28.2888	S	4	___1	0.998901	2.25184e-182	216.29	202.33	45.596	-0.26093	12767000000	227	Q2KJ17;A0A3Q1MHI5	227;227	Q2KJ17	UID3421	Q2KJ17	PVEEKNLEELEEKSASPPPAEPVSLPQEPPK
24.3052	23.8818	24.6636	24.3224	24.2912	24.1885	S	2	___1	1	0	410.57	390.83	262.21	0.019656	4936600000	438	Q2KJ47	438	Q2KJ47	UID3423	Q2KJ47	VERGPDEALEDGEEGSDDDAEWVVTKDKSKY
19.6534	21.6068	20.7674	20.207	20.0586	21.2842	S	2	___1	1	1.13691e-11	108.34	102.8	78.234	0.24575	250610000	2	Q2KJ71	2	Q2KJ71	UID3426	Q2KJ71	______________MSDVEENNFEGRESRSQ
20.2448	20.336	20.4132	19.9823	20.6994	19.5741	S	2	___1	1	6.97662e-95	190.87	161.13	128.45	-0.32861	115120000	61	Q29S11;A0A3Q1LNZ3	61;63	Q29S11	UID343	Q29S11	NKRRSGKNSQEDSEDSEEKDVKTKKDDSHSA
20.9623	24.928	24.9379	23.8095	23.1722	25.0947	S	3	___1	1	1.79633e-123	194.75	162.26	125.86	-0.044859	11889000000	30	Q2NKU4	30	Q2NKU4	UID3430	Q2NKU4	QSSTGLLDTQQARDRSPSPLRGNVVPSPLPT
25.855	27.0269	26.7331	27.086	26.8163	27.3693	S	2	___1	0.999988	2.403e-37	132.32	117.55	132.17	-0.12802	11148000000	41	Q2NKU4	41	Q2NKU4	UID3432	Q2NKU4	ARDRSPSPLRGNVVPSPLPTRRTRTFSATVR
25.0191	24.2971	23.8751	25.3853	24.3268	25.6469	S	2	___1	0.999886	0.000126787	145.16	26.413	137.9	0.32662	1632400000	52	Q2NKU4	52	Q2NKU4	UID3433	Q2NKU4	NVVPSPLPTRRTRTFSATVRASQGPVYKGVC
28.4977	28.2539	27.9884	28.4738	27.8165	28.4334	S	3	___1	1	0	366.82	338.4	211.06	0.22627	33257000000	218	Q2NKY7;E1BKU2	218;218	Q2NKY7	UID3434	Q2NKY7	IEEHNIKIYHLPDAESDEDEDFKEQTRLLKA
20.4262	23.4424	19.727	19.8634	22.6189	22.4997	S	3	___1	0.983655	2.49724e-19	114.46	104.24	97.256	0.21083	308980000	313	Q2T9W9	313	Q2T9W9	UID3436	Q2T9W9	DIEKSVNEILGLAESSPKEPKAATLTVPPPE
24.7829	24.4031	25.1476	25.0312	24.7416	24.6694	S	3	___1	1	8.87158e-260	273.17	241.35	76.704	-0.16469	1292900000	30	Q32L97	30	Q32L97	UID3439	Q32L97	TGSVKSERRNLLEDDSDEEEDFFLRGPSGPR
28.0929	28.1734	28.5054	27.7192	28.1733	27.9775	S	2	___1	0.996602	1.58488e-207	249.36	234.8	239.58	-0.074092	18474000000	231	Q32LC7	231	Q32LC7	UID3440	Q32LC7	PVLEETAPEDVQKSSSPAPADIAQTVQEDLR
27.7633	27.8391	27.9839	27.8495	27.7491	27.1755	S	3	___1	1	7.68834e-142	173.64	159.9	162.87	0.4754	8846200000	149	Q32LC7	149	Q32LC7	UID3441	Q32LC7	QDEVFGGFITEPQEESEEEVEEPEERQQTPE
23.4029	23.5336	23.2528	23.5689	21.7211	23.9914	S	3	___1	1	1.4923e-133	241.41	175.72	84.173	1.5932	824180000	177	Q32LG5	177	Q32LG5	UID3442	Q32LG5	ALDVAAGMTKDAGKVSVNQLQKAK_______
24.6394	24.0521	25.129	25.1002	25.3459	25.0315	S	3	___1	1	0	269.29	253.78	269.29	0.0013922	1727000000	405	Q32LP9	405	Q32LP9	UID3445	Q32LP9	KEPVLMSLRPGAEPLSPQPLPSERTLSMPTA
24.7567	22.3878	24.4375	24.5153	25.6645	24.645	S	3	___1	0.986774	1.45248e-129	175.46	165.59	175.46	0.23593	1267700000	423	Q32LP9	423	Q32LP9	UID3446	Q32LP9	PLPSERTLSMPTAPTSPHLFNQTESLVAEDG
20.8314	21.2114	21.0362	20.9917	21.2843	21.6177	S	3	___1	1	4.86124e-06	58.284	49.238	58.284	-0.16297	30482000	16	Q32PA4	16	Q32PA4	UID3447	Q32PA4	MAAAGLAQIPDVDIDSDGVFKYVLIRVYAAP
23.187	23.4095	23.2194	23.1618	23.0968	22.9834	S	3	___1	0.996081	3.64225e-79	155.25	141.02	155.25	0.17092	370540000	384	Q3B7N6	384	Q3B7N6	UID3452	Q3B7N6	CDVKSPPAPAPEGSVSPLTLLAIQRALDDDD
25.294	25.5944	25.4028	25.5191	24.9922	25.3922	S	3	___1	1	3.37905e-100	153.81	136.02	111.18	0.1958	3408900000	50	Q3MHJ0	50	Q3MHJ0	UID3453	Q3MHJ0	TKRIQPQLPEEDGDHSDKEDEQPQVVVLKKG
25.9355	25.6902	26.1781	25.4611	25.6587	25.3398	S	2	___1	0.998035	0	327.62	314.75	302.74	0.23083	5081300000	17	Q3MHL8	17	Q3MHL8	UID3454	Q3MHL8	SAARESHPHGVKRSASPDDDLGSSNWEAADL
23.5326	20.8153	22.4675	21.7682	23.015	22.3735	S	2	___1	0.996819	0.000458881	59.607	55.453	59.607	-0.71241	152870000	11	Q3MHR2	11	Q3MHR2	UID3455	Q3MHR2	_____MATPPKRSCPSPAASSEGTRIKKISI
21.2319	20.9016	20.7659	20.5634	21.3986	20.0617	S	2	___1	0.999875	0.00506345	93.111	53.806	87.806	0.41947	37867000	618	A0A3Q1LNZ7;F1N1F7;A0A3Q1M9W2;A0A3Q1M8D9	618;645;646;700	A0A3Q1LNZ7	UID346	A0A3Q1LNZ7	GVPLPTLPRGLFRSESLESPRGERLLQDAIR
24.5052	23.9068	23.9642	24.031	20.6358	23.9487	S	2	___1	0.951161	0.000309288	99.279	53.255	82.279	-0.0072266	595500000	26	Q3MHR5	26	Q3MHR5	UID3462	Q3MHR5	EGMTSLKVDNLTYRTSPDTLRRVFEKYGRVG
21.0446	23.3839	20.6911	23.5323	23.2506	23.3446	S	2	___1	0.974821	4.25178e-21	129.54	110.87	92.063	0.45393	319230000	86	Q3MHX3	86	Q3MHX3	UID3466	Q3MHX3	KNKSKTSTKLHVGNISPTCTNKELRAKFEEY
25.0665	25.1812	25.072	25.0121	25.5189	25.0667	S	2	___1	1	1.70137e-82	181.67	167.47	152	-0.037751	2835200000	192	Q3MHY1	192	Q3MHY1	UID3467	Q3MHY1	PKGFGFGQGAGALVHSE______________
21.9089	19.8456	20.4356	21.3372	22.0846	21.6428	S	3	___1	0.994344	4.95841e-31	98.019	88.855	82.639	0.75725	230570000	81	Q3MHY1	81	Q3MHY1	UID3468	Q3MHY1	YGPKGYGYGQGAGTLSMDKGESLGIRHEEAP
26.5715	25.1118	26.6873	26.0162	26.2078	25.9861	S	2	___1	1	6.7781e-123	210.98	158.61	185.28	-0.58877	7255400000	398	Q3MHZ4	398	Q3MHZ4	UID3469	Q3MHZ4	EGRPLCENHFHARRGSLCATCGLPVTGRCVS
24.1242	24.1015	23.6336	22.9474	20.4737	23.362	S	3	___1	0.983957	7.01074e-21	122.57	96.612	119.8	-0.063438	810770000	145	A0A3Q1MB77;A0A3Q1MSN1;F1MSQ8;A0A3Q1LSQ0;A0A3Q1LP00	145;145;328;328;328	A0A3Q1MB77	UID347	A0A3Q1MB77	QVHGAKAPPEPGPGASPTLRPRGGPLARQHS
25.1269	24.0877	23.575	25.7171	25.1004	25.5664	S	3	___1	1	3.40554e-71	171.98	145.3	125.73	0.11337	6489000000	132	Q3MHZ4	132	Q3MHZ4	UID3470	Q3MHZ4	AGEQKEDQSEDKKRPSPPPSPSPVLPKPSAT
22.5106	21.8919	21.8583	21.279	21.4597	21.8768	S	3	___1	0.999196	3.45886e-05	80.638	59.7	70.783	-0.54156	131850000	9	Q3SX21	9	Q3SX21	UID3475	Q3SX21	_______MHHCKRYRSPEPDPYLSYRWKRRR
20.401	21.9894	22.6528	20.885	20.603	20.1666	S	3	___1	0.935261	8.25998e-08	56.383	49.431	56.383	-1.062	73363000	2	Q3SX32	2	Q3SX32	UID3477	Q3SX32	______________MSADETEATASTQVTAE
22.7374	19.8566	23.2427	22.286	23.4586	22.9328	S	2	___1	0.999999	6.16902e-09	84.035	69.349	84.035	-1.9018	139060000	279	Q3SX39	279	Q3SX39	UID3478	Q3SX39	EMLGRLGYLNHVRAASPQDLAGGYTSSLACH
24.1336	23.5479	23.6992	23.1919	23.1231	20.2725	S	2	___1	1	1.3235e-111	196.64	157.49	156.22	0.042632	1082900000	667	Q3SYU1	667	Q3SYU1	UID3481	Q3SYU1	KDEDRAEFKDLFDLESDDEDDAPDFTKRGMP
20.1433	20.3029	24.0709	23.6363	24.1555	23.2444	S	3	___1	0.849674	6.88228e-11	61.555	56.435	61.555	-0.25641	119640000	49	Q3SZ56	49	Q3SZ56	UID3487	Q3SZ56	QSSTETEKPASSLPSSPPLPPQLLTRNLVLG
22.4491	21.4546	20.5774	21.8467	22.0203	22.0958	S	2	___1	0.997728	8.99453e-43	178.81	160.07	90.05	-0.0029212	181120000	14	Q3SZ62;Q862Q0	14;14	Q3SZ62	UID3490	Q3SZ62	__MAAYKLVLIRHGESTWNLENRFSGWYDAD
23.7706	23.5652	24.0833	23.7401	23.7572	24.2594	S	2	___1	1	5.97693e-97	206.81	192.95	96.059	0.14245	3020400000	114	Q3SZC4	114	Q3SZC4	UID3492	Q3SZC4	SERSGQQIVGPPRKRSPNELVDDLFKGAKEH
21.9515	21.9809	22.087	21.9688	22.4995	22.1501	S	4	___1	1	2.16514e-10	109.07	67.452	51.771	-0.10121	761270000	176	Q3SZC4	176	Q3SZC4	UID3493	Q3SZC4	PEEESAYVAGERRRHSGQDVHVVLKLWKTGF
21.8739	21.8828	20.1706	20.0723	21.4408	19.5095	S	2	___1	0.999998	0.000105349	72.681	50.45	72.681	0.086003	103330000	332	Q3SZJ2	332	Q3SZJ2	UID3496	Q3SZJ2	ASRTVHLSDKKKRELSPNIPVNSGPREESCG
19.8151	23.6723	24.0413	25.3978	25.5827	25.2254	S	2	___1	0.999683	0	328.73	314.17	325.79	-0.1658	944030000	298	Q3SZK8	298	Q3SZK8	UID3499	Q3SZK8	ETASESPMPPLARTASSDTSEELNSQDSPKK
21.1528	21.2139	22.7711	23.0924	23.1751	22.1551	S	2	___1	0.999131	5.16326e-98	214.23	190.48	169.04	-0.18936	373420000	162	A0A140T8A5;Q9XSG3;Q0QEQ4	162;162;132	A0A140T8A5	UID35	A0A140T8A5	PGPGKVEISYTPSDGSPKTVYLVHNFTESGG
23.3127	23.1342	22.5681	23.5144	23.0743	20.5264	S	2	___1	0.999744	5.96892e-109	193.64	164.63	191.93	-0.18256	435800000	547	A0A3Q1LP14;A0A3Q1MBL6;A0A3Q1LT42;A0A3Q1MB88;A0A3Q1MBV0;A0A3Q1MG95;H2XJE8;F1MH24;A0A3Q1N8X2	547;633;634;633;633;633;594;633;633	A0A3Q1LP14	UID350	A0A3Q1LP14	PSSPKAQRAGHRRILSDVTHSAVFGVPASKS
20.4602	22.8243	23.0588	20.3167	21.1818	21.1117	S	2	___1	0.987807	1.22801e-40	136.26	124.66	136.26	1.4949	16164000	310	Q3SZK8	310	Q3SZK8	UID3500	Q3SZK8	RTASSDTSEELNSQDSPKKQDSTAPSSTSSS
22.2962	23.4655	23.359	23.1035	23.0109	23.3449	S	2	___1	0.999995	0	325.61	294.12	281.09	-0.14027	1914100000	112	Q3T005	112	Q3T005	UID3505	Q3T005	AQAHRIHIDSEAQDGSPLTSRRPSATGLGPE
24.0992	24.4441	21.7372	25.0963	24.2389	25.1397	S	3	___1	0.999941	9.99115e-202	211.87	197.41	154.66	-0.15481	2435300000	120	Q3T005	120	Q3T005	UID3506	Q3T005	DSEAQDGSPLTSRRPSATGLGPEDGRPGLGS
23.3367	22.7045	23.6014	23.6273	23.8862	23.3329	S	3	___1	1	6.91446e-14	108.14	99.8	82.609	0.066886	790190000	36	Q3T050	36	Q3T050	UID3508	Q3T050	EDDKEYQEYLKRPPDSPPIVEEWNSRAGGSL
19.0608	22.6639	19.8721	21.8208	21.3794	22.4235	S	2	___1	1	3.1544e-08	102.64	90.351	72.879	0.060125	394590000	275	Q3T0C8	275	Q3T0C8	UID3511	Q3T0C8	SLSPQSSLPTSRALASPPKLHTCEKCNTSIA
21.5191	20.5295	21.3078	20.1739	23.9202	20.5926	S	3	___1	0.802149	1.01013e-20	86.89	78.5	80.406	0.03042	81502000	181	Q3T0C8	181	Q3T0C8	UID3514	Q3T0C8	GRRGSRQASLSPAGDSAVLVLPPPPSPGARS
21.477	21.9834	21.0355	23.5975	19.7984	23.5274	S	3	___1	0.998869	8.34809e-11	67.951	59.112	50.539	0.034752	107800000	191	Q3T0C8	191	Q3T0C8	UID3515	Q3T0C8	SPAGDSAVLVLPPPPSPGARSSSSRLSVVSE
22.2121	22.6884	23.2153	20.3741	22.8874	23.6439	S	2	___1	1	1.18047e-27	160.56	149.75	53.769	0.42938	314800000	60	Q3T0M7	60	Q3T0M7	UID3516	Q3T0M7	EEELFKMRAKLFRFASENDLPEWKERGTGDV
26.3145	27.0664	26.883	27.9366	26.05	27.6255	S	2	___1	1	1.21701e-27	170.4	122.56	40.103	0.67363	9144500000	119	Q3T0Y6;Q5E952	119;119	Q3T0Y6	UID3519	Q3T0Y6	AASAIYRLFDYRGRLSPVPVPRAVPVKRPRV
26.95	26.3866	26.0357	26.1631	26.4023	25.7928	S	3	___1	1	0	344.07	328.15	249.39	-0.35075	10901000000	125	Q3T160;F1MTV9;E3SAZ8;D3U796;E2CT01;A0A3Q1LXL7	125;125;125;125;125;125	Q3T160	UID3520	Q3T160	HISGQHLVAVEEDAESEEEEEEEVKLLSISG
21.6975	20.663	21.6671	20.1475	21.4623	22.4785	S	3	___1	0.999902	4.04054e-16	91.883	83.064	78.352	-0.33634	272290000	70	Q3T160;F1MTV9;E3SAZ8;D3U796;E2CT01;E1BCL3	70;70;70;70;70;70	Q3T160	UID3521	Q3T160	DELHVVEAEAMNYEGSPIKVTLATLKMSVQP
24.66	20.3232	25.0394	26.1018	23.3931	20.3059	S	2	___1	0.999999	4.37157e-55	140.31	123.37	71.219	0.56329	1390300000	51	Q3T174	51	Q3T174	UID3522	Q3T174	AVVKIPGTPGTGGRLSPENNQVLTKKKLQDL
22.5253	22.0308	22.0382	21.7472	22.1142	21.3375	S	2	___1	1	0.00178089	89.171	57.749	50.194	0.42457	132050000	215	Q3ZBE5	215	Q3ZBE5	UID3525	Q3ZBE5	LQEELASGKLVEQANSPKHQWGEEEPNSQTE
21.8637	21.5444	21.9207	22.3793	21.4938	21.5053	S	2	___1	0.986998	1.19119e-05	88.155	75.871	65.395	-1.6785	57171000	3	Q3ZBH0	3	Q3ZBH0	UID3526	Q3ZBH0	_____________MASLSLAPVNIFKAGADE
25.4649	25.7772	26.1245	25.5737	26.0946	24.9108	S	3	___1	1	0	306.77	282.73	147.93	0.11251	4184100000	2	Q3ZBH5	2	Q3ZBH5	UID3527	Q3ZBH5	______________MSGEDEQQEQTIAEDLV
22.4728	23.2019	23.1404	19.9962	22.2636	21.3569	S	2	___1	0.999176	2.40564e-21	151.79	132.66	146.16	0.01164	116550000	2	Q3ZBT6	2	Q3ZBT6	UID3528	Q3ZBT6	______________MSDSGEQNYGERESRSA
24.2826	22.6167	23.9442	24.5733	24.0875	19.9768	S	2	___1	1	9.01897e-79	153.14	138.89	153.14	-0.87871	1067300000	616	F1MLK1;A0A3Q1LP30	616;616	F1MLK1	UID353	F1MLK1	PEEVPKTTVESEKAGSPEAAETYPSSNVTVH
24.1366	24.3831	24.5933	24.0423	24.0637	24.0596	S	2	___1	1	0.0019625	124.08	48.225	110.81	-0.35809	1133300000	133	Q3ZBU5;A0A3Q1M5R8	133;133	Q3ZBU5	UID3530	Q3ZBU5	RSRSRSYDRRRSRSRSFDYNYRRSYSPRNRP
23.099	22.6817	20.3131	20.3912	20.7476	22.5273	S	2	___1	0.998833	2.87291e-19	114.74	96.378	114.74	0.78712	227590000	38	Q3ZBW7	38	Q3ZBW7	UID3535	Q3ZBW7	RRIGTNLPLKPCPRASFETLPNISDLCLRDV
22.6925	23.1591	23.2148	23.2775	20.4199	23.4002	S	2	___1	1	0.000337818	114.5	84.178	61.56	-0.21806	466120000	100	Q3ZBW7	100	Q3ZBW7	UID3536	Q3ZBW7	HTWKPSPLIVMQRNASVPNLRGSEERLLALK
24.5118	23.6383	23.1355	23.8656	22.9361	23.9419	S	3	___1	1	2.0364e-12	113.47	105.5	73.466	0.073465	639880000	34	Q3ZC41	34	Q3ZC41	UID3538	Q3ZC41	PEPQATPCWSGARRASAEDVVVVHGRRTAIG
22.7367	23.3679	22.5252	23.236	22.7695	23.3427	S	3	___1	1	2.60084e-37	129.78	114.28	119.41	0.14387	1416600000	598	F1MLK1;A0A3Q1LP30	598;598	F1MLK1	UID354	F1MLK1	EKSKKTFLDKDIQRLSPIPEEVPKTTVESEK
25.4059	25.4159	24.6702	25.1857	24.9294	25.1488	S	3	___1	1	1.01411e-128	172.06	164.25	144.48	-0.16006	1555000000	278	Q58D08	278	Q58D08	UID3542	Q58D08	VEAATCRARELSRNPSPVVAQVPSVLQALQG
23.2683	20.9609	22.923	19.89	23.651	23.8405	S	3	___1	0.974418	9.90583e-159	181.21	170.88	150.62	-1.048	371390000	182	Q5BIS9	182	Q5BIS9	UID3547	Q5BIS9	MVDSQKCSDVSELSSSPPGPYHQEPYISKPE
24.6878	24.4631	24.4728	24.4388	24.5729	24.3239	S	3	___1	1	1.82988e-99	176.9	166.04	136.71	-0.0094358	974160000	108	Q5BIS9	108	Q5BIS9	UID3549	Q5BIS9	LSGSFNNWSKLPLTRSHNNFVAILDLPEGEH
22.6636	21.0159	20.1965	22.0556	20.2629	22.0835	S	2	___1	0.996579	1.03432e-11	105.46	97.235	105.46	0.85098	207700000	50	Q5E9D3	50	Q5E9D3	UID3556	Q5E9D3	RMKETSPSGPKSQRYSGTYGASVSDEELKRR
22.7266	22.7759	22.7626	23.1699	22.6752	23.3531	S	2	___1	1	7.52516e-41	115.83	101.22	107.33	0.097693	820210000	98	Q5E9N0	98	Q5E9N0	UID3557	Q5E9N0	RERTTRLGPGVPQDGSDDEEWPTLEQAAARA
23.9091	23.5636	22.9095	20.4866	21.9259	22.686	S	3	___1	0.999599	3.65286e-26	101.47	99.513	90.972	0.013756	214390000	383	Q5EA15	383	Q5EA15	UID3559	Q5EA15	PDKISAPLLMPQRLPSPLPTHPAIDSSALLQ
20.8638	20.9331	22.2079	20.3008	20.7179	21.1423	S	2	___1	0.998692	3.37846e-19	89.923	85.946	49.224	-1.247	287690000	385	Q5EA53	385	Q5EA53	UID3560	Q5EA53	PKRERKPSGGSSRGNSRPGTPSTEAGSTSST
22.9678	23.4289	22.8667	22.0802	20.2203	22.4542	S	2	___1	1	1.3768e-78	155.49	138.5	85.146	-0.16064	643250000	116	Q5EA98	116	Q5EA98	UID3562	Q5EA98	LARHRKIVEPEVVGESDSEVEGDPWRMERED
22.4024	22.2514	22.2691	22.4169	22.2964	22.0474	S	2	___1	1	3.52542e-16	142.89	111.42	42.976	0.046598	439220000	87	Q5EAC9	87	Q5EAC9	UID3565	Q5EAC9	GPTAMTRFGVPAEGRSPPPFPGEPWKVCVNV
22.5328	19.8379	22.71	19.8977	20.4005	23.3948	S	3	___1	0.999634	3.42985e-08	69.133	64.132	64.954	0.7588	208810000	726	Q75NY9	726	Q75NY9	UID3571	Q75NY9	RELQQKEAGDIGRPQSAQAVISEARKTPENT
26.9756	26.6782	25.3923	26.139	24.7759	26.5425	S	3	___1	1	1.4482e-201	229.71	218.06	209.45	0.068517	3236700000	263	Q76LV2;A0A452DI85	263;263	Q76LV2	UID3572	Q76LV2	EEKESDDKPEIEDVGSDEEEEEKKDGDKKKK
20.2125	21.9251	21.6598	20.8945	20.8152	20.7277	S	2	___1	0.801357	4.19244e-12	105.14	71.864	98.676	-1.3561	122420000	138	Q7YRQ4	138	Q7YRQ4	UID3573	Q7YRQ4	TLAQAEVRSRQISVSSPCASADINVKKIASI
23.3545	22.6234	23.4778	22.4969	22.961	22.4251	S	2	___1	1	4.17577e-109	204.01	204.01	148.89	0.10623	488550000	213	Q8MJ50	213	Q8MJ50	UID3574	Q8MJ50	VRSLSNAEDYLDDEDSD______________
22.2235	23.1498	20.9914	20.5772	21.639	21.3592	S	2	___1	0.945264	2.91007e-21	130.61	115.82	130.61	-0.23498	74251000	106	Q8MJG1;E1BP00	106;106	Q8MJG1	UID3575	Q8MJG1	KFSSQQASAKQSNASSDVEVEEKETSVSKED
22.7595	21.4193	23.1609	23.0032	20.2086	20.2539	S	2	___1	0.852282	3.22311e-138	192.62	160.34	159.8	-0.16501	291680000	310	A0A3Q1LP49;A0A3Q1MKV7;Q0P5N3	310;326;336	A0A3Q1LP49	UID358	A0A3Q1LP49	LIDSSGSASVLTHSSSGNSLKRPDTTESLNS
21.8196	21.2721	22.4299	22.5833	22.5479	22.0659	S	2	___1	0.996433	4.13754e-152	216.99	216.99	77.562	0.017088	257850000	714	A0A3Q1M629;A0A3Q1LP62;A0A3Q1N906;F1MLT5	714;714;921;921	A0A3Q1M629	UID361	A0A3Q1M629	VKPKDTSEATGWEEPSPPSIRRKMEIDDGTS
25.0506	24.5346	24.2288	25.1755	24.512	25.1598	T	2	___1	1	3.22031e-136	199.33	178.88	171.56	-0.082213	1374000000	169	A0A3Q1LXL0;A6QNL2;A0A0G2USR6;Q58DM2;F1N7E8;A0A3Q1M8J4;A0A3Q1MIZ0;A0A3Q1LM65;A0A3Q1LWF1;A0A3Q1MUZ6;G5E5D4;A0A3Q1LPS6;F1MAZ8;A0A3Q1M888	169;175;175;214;214;236;206;211;211;236;215;224;224;224	A0A3Q1LXL0	UID3617	A0A3Q1LXL0	DFGFSNEFTFGNKLDTFCGSPPYAAPELFQG
22.007	20.7392	20.8002	20.4818	20.4114	20.8174	S	2	___1	0.998621	8.42151e-16	103.31	79.749	90.379	0.36916	326040000	2030	E1BN63;A0A3Q1MSW8;A0A3Q1MDE3;A0A3Q1MEB9;A0A3Q1LPW7;A0A3Q1LYB8;A0A3Q1LZH6;A0A3Q1LP73;A0A3Q1MJ80;A0A3Q1MBK9	2030;2001;2029;2193;2286;2352;2445;2417;2445;2445	E1BN63	UID362	E1BN63	AFLSRDVDAGSGSPHSPPQLSSKSLPAQSLS
19.895	26.5259	26.0292	21.7208	26.3007	25.5794	T	3	___1	1	1.11565e-261	248.95	248.95	42.711	0.24377	6362000000	988	Q9GLM4;A0A1P8NW33;A0A3Q1LRQ8;A0A3Q1MT62;A0A3Q1LZP3;A0A3Q1M746;E1BNT5;A0A3Q1LS30;A0A3Q1NDB6;A0A3Q1LLE9;A0A3Q1LL60;A0A3Q1MND0	863;863;988;891;889;934;960;863;863;872;988;863	Q9GLM4;A0A3Q1LRQ8	UID3621	A0A3Q1LRQ8	QPQLPPKEVTSDPSRTPEEEPLNLEGLVAHR
27.3668	23.0762	27.3417	26.979	27.137	27.2411	T	2	___1	0.999978	8.55652e-158	242.07	203.44	181.71	0.16648	5278200000	1337	Q9GLM4;A0A1P8NW33;A0A3Q1LRQ8;A0A3Q1MT62;A0A3Q1LZP3;A0A3Q1M746;E1BNT5;A0A3Q1LS30;A0A3Q1NDB6;A0A3Q1LLE9;A0A3Q1LL60;A0A3Q1MND0;A1A4J4	1170;1170;1337;1227;1246;1249;1267;1170;1170;1179;1204;1048;84	Q9GLM4;A0A3Q1LRQ8	UID3627	A0A3Q1LRQ8	VPGSPQARHRTVGTNTPPSPGFGRRAVNPSL
24.0598	24.1076	23.029	22.9812	20.5247	20.9646	T	3	___1	0.794403	1.06183e-06	85.062	69.119	49.106	0.48725	214240000	336	A0A3Q1LHD8;A0A3Q1LXB1;A0A3Q1MIU3;A0A3Q1LZ53;A5PJL4	336;337;346;358;365	A0A3Q1LHD8	UID3631	A0A3Q1LHD8	RPEDTFYFDPEFTAKTPKDSPGIPPSANAHQ
22.0053	20.1315	23.235	23.685	22.6596	19.8039	T	3	___1	0.963621	3.24288e-11	81.922	68.734	79.347	0.85561	233330000	678	A0A3Q1LIG4;E1BKT0	678;678	A0A3Q1LIG4	UID3634	A0A3Q1LIG4	DMVSLVTAKLVNTTITPEPEPPHQPQSREKA
23.5781	20.3968	23.2886	23.9603	23.457	21.1689	T	3	___1	0.868423	1.33006e-65	138.54	128.49	114.83	-0.4787	352430000	1174	A0A3Q1LIM1;A0A3Q1LTP6;G3MWR8;A0A3Q1LP34;A0A452DJI0	1174;1181;1199;1202;1227	A0A3Q1LIM1	UID3636	A0A3Q1LIM1	TGVRSPAESPLPEPSTPPAEPEAHPPIRSQP
24.8227	24.8271	25.0081	24.5946	24.9172	24.498	T	2	___1	0.999985	1.79074e-55	115.87	99.339	115.87	-0.48912	1239800000	463	A0A3Q1MRI0;A0A3Q1LIQ1;A0A3Q1LUL8;Q2KIY8;A0A3Q1NIQ9;F6QVZ7;A0A3Q1MW55	463;438;463;463;467;463;440	A0A3Q1MRI0	UID3637	A0A3Q1MRI0	KPPLATPAAQPDRAQTPVKEEAGSGFVLPPP
23.1205	22.6075	22.9956	23.0212	23.0723	23.0066	S	2	___1	0.999585	1.22699e-33	140.33	119.36	100.54	0.28442	299780000	176	A0A3Q1LP78;A0A3Q1LR10;E1BM42;A0A3Q1M6S1;A0A3Q1M766	176;176;176;176;176	A0A3Q1LP78	UID364	A0A3Q1LP78	EPSTTSGGGQLNRAGSISTLDSLDFARYSDD
24.8843	23.2533	23.8085	25.2915	24.3333	24.9914	T	2	___1	1	1.1314e-218	219.22	190.63	93.623	0.48172	3580800000	720	A0A3Q1LSZ3;A0A3Q1LJK1;A0A3Q1LK06;A0A3Q1LNF7;A0A3Q1N8Y0;A0A3Q1MHP5;A0A3Q1MQF7	720;785;791;979;1007;1031;1041	A0A3Q1LSZ3	UID3640	A0A3Q1LSZ3	DINDASHTEGAEGRVTPENLGQTVREFSDSI
20.2134	20.8783	20.3596	19.8919	22.727	24.2049	T	3	___1	0.786848	2.21989e-08	73.546	64.838	57.692	0.18293	354380000	344	A0A3Q1M0H8;A4IFF4;A0A3Q1LK61;A0A3Q1LNM0;A0A3Q1MLN6	344;359;369;370;359	A0A3Q1M0H8	UID3645	A0A3Q1M0H8	QPDDTFYFDTEFTSRTPKDSPGIPPSAGAHQ
25.7323	25.1339	24.8663	25.6788	25.3052	26.0974	T	3	___1	0.999915	1.10471e-261	220.79	213.53	220.79	0.40761	4645500000	899	A0A3Q1MVG1;A0A3Q1LLV8;A0A3Q1M8S2;F1N1R8;A0A3Q1MVV4	899;910;916;924;852	A0A3Q1MVG1	UID3648	A0A3Q1MVG1	APPSSIESVVQSDTPTPPPSQPLNETAEEES
22.8158	21.9793	21.4643	23.2116	22.2435	23.1786	T	2	___1	1	0.00111219	79.659	57.666	79.659	0.37082	225740000	285	A0A3Q1LU01;E1BNN8;A0A3Q1LM44;A0A3Q1MHU1	285;293;311;359	A0A3Q1LU01	UID3650	A0A3Q1LU01	KALNTELALYKRGRRTPPVVPPSAREDRAST
20.7151	23.9444	23.3918	20.8799	20.5396	20.8398	T	3	___1	0.995186	2.40864e-13	67.279	60.272	67.279	-1.0616	148400000	1177	F1N2X7;A0A3Q1M9W3;A0A3Q1M0H0;A0A3Q1N5Z1;A0A3Q1LMI9;A0A3Q1NNG5;A0A3Q1LY45;A0A3Q1LN46	1177;1162;1162;1177;1170;1189;1177;1204	F1N2X7	UID3653	F1N2X7	KITSVSTGNLCAEEQTPPPRPEAYPIPTQTS
22.3058	19.8552	21.8516	21.8805	20.4275	20.0784	T	3	___1	0.883787	1.57555e-65	149.94	129.1	78.451	-0.12178	531360000	299	A6QP60;A0A3Q1M8Q7;F1MN29;A0A3Q1LNU8;A0A3Q1ME37;A0A3Q1M4B7	299;646;675;696;709;730	A6QP60	UID3660	A6QP60	AGPTGSPSHVSVKEPTPSIASDISLPIATQE
20.7151	22.5866	20.1523	22.6224	23.0131	22.2226	T	2	___1	0.999909	4.78823e-21	151.79	113.04	151.79	0.065622	469380000	530	A0A3Q1LP14;A0A3Q1MBL6;A0A3Q1LT42;A0A3Q1MB88;A0A3Q1MBV0;A0A3Q1MG95;H2XJE8;F1MH24;A0A3Q1N8X2	530;616;617;616;616;616;577;616;616	A0A3Q1LP14	UID3663	A0A3Q1LP14	TTPPPTIQGQKLGSLTPPSSPKAQRAGHRRI
22.1265	21.5049	20.6534	21.5485	21.3582	20.9169	T	2	___1	0.92958	3.59896e-05	90.05	70.289	90.05	-0.10684	45103000	583	A0A3Q1LP14;A0A3Q1MBL6;A0A3Q1LT42;A0A3Q1MB88;A0A3Q1MBV0;A0A3Q1MG95;H2XJE8;F1MH24;A0A3Q1N8X2	583;669;670;669;669;669;630;669;669	A0A3Q1LP14	UID3664	A0A3Q1LP14	AAAAEASLNKSKSATTTPSGSPRASQQNVYN
23.3276	21.6533	20.0406	19.5237	22.1641	21.6889	T	2	___1	0.995982	4.36762e-21	131.13	108.55	88.803	-0.053388	229150000	516	A0A3Q1LP14;A0A3Q1MBL6;A0A3Q1LT42;A0A3Q1MB88;A0A3Q1MBV0;A0A3Q1MG95;H2XJE8;F1MH24;A0A3Q1N8X2	516;602;603;602;602;602;563;602;602	A0A3Q1LP14	UID3665	A0A3Q1LP14	QQIQAPVRQQPKVQTTPPPTIQGQKLGSLTP
21.6204	19.9172	22.4534	21.1546	20.6563	22.0977	T	3	___1	1	0.000362733	54.223	47.164	54.223	0.058701	160420000	1346	F1MLK1;A0A3Q1LP30	1346;1381	F1MLK1	UID3666	F1MLK1	KAIENLIGKPAEKPQTPKDSSTASASLAPNG
23.6585	19.8173	20.0465	24.5366	23.8235	23.7253	T	2	___1	0.918926	3.6144e-39	110.67	104.82	55.213	-0.58345	364720000	229	A0A3Q1LYE5;A6QPU2;A0A3Q1LP88;A0A3Q1MH24;A0A3Q1M6Y9	229;229;229;229;229	A0A3Q1LYE5	UID3668	A0A3Q1LYE5	SGDELSSSSTEQIRATTPPNQGRPDSPVYAN
21.0434	19.9734	20.1558	20.4699	20.2899	24.52	T	3	___1	0.986966	2.05764e-46	123.36	112.05	112.8	-0.25845	1383100000	230	A0A3Q1LYE5;A6QPU2;A0A3Q1LP88;A0A3Q1MH24;A0A3Q1M6Y9	230;230;230;230;230	A0A3Q1LYE5	UID3669	A0A3Q1LYE5	GDELSSSSTEQIRATTPPNQGRPDSPVYANL
20.2854	20.4173	20.2694	20.9187	20.2669	21.958	T	2	___1	0.999998	7.94587e-24	135.02	116.75	129.54	-0.30187	44568000	893	E1BB50;A0A3Q1LPF6;G5E518	893;893;893	E1BB50	UID3671	E1BB50	FGLARLYNSEESRPYTNKVITLWYRPPELLL
28.1588	28.4063	28.3082	27.3489	28.354	27.6264	T	3	___1	1	0	282.94	258.32	282.94	0.19688	22471000000	74	F1MSQ9;A5D7N8;A0A3Q1MVE5;A0A3Q1LPP7;F1MCA8;A0A3Q1MKK7	74;74;74;74;74;74	F1MSQ9	UID3673	F1MSQ9	SKGPPDFSSDEEREPTPVLGSGAAVAGRSRA
26.4495	27.1597	27.0796	27.4159	26.2378	27.4797	T	2	___1	0.9972	1.73276e-95	190.34	150.92	165.34	-0.54961	10383000000	160	F1MSQ9;A5D7N8;A0A3Q1MVE5;A0A3Q1LPP7;F1MCA8;A0A3Q1MKK7	160;160;160;160;163;160	F1MSQ9	UID3674	F1MSQ9	KLLKLREQGTESRSSTPLPTISSSVENTRQN
23.2603	23.1046	23.4981	20.4936	23.8676	22.2719	T	4	___1	0.994307	5.13114e-30	109.75	101.76	109.75	-0.40029	175390000	249	F1MSQ9;A5D7N8;A0A3Q1MVE5;A0A3Q1LPP7;F1MCA8	249;249;281;321;324	F1MSQ9	UID3675	F1MSQ9	APILPITEFSDIPRRTPKKPLTRAEVGEKTE
26.1434	27.1827	26.9072	20.2756	20.0337	26.7436	T	4	___1	0.97112	2.65707e-156	174.92	161.82	124.82	0.1196	2446200000	476	A0A3Q1LPX4;Q6PTA0;Q3ZC79;F6RJG0	476;207;518;527	A0A3Q1LPX4	UID3676	A0A3Q1LPX4	KHRRTYARRPSLNDDTLNEGVGLVHPSTTAE
22.5611	23.0103	20.3299	21.5286	23.3561	22.5019	T	3	___1	0.999824	8.92094e-43	101.2	81.43	95.099	1.3085	142350000	404	A0A3Q1N008;A0A3Q1LQG2;A0A3Q1LQB6	404;404;449	A0A3Q1N008	UID3678	A0A3Q1N008	ESALQTVDLGEEGERTPDPAEEAPRREERRA
23.3038	20.3004	22.4445	21.9903	20.2162	20.66	S	3	___1	0.979041	1.56793e-08	59.05	55.037	43.992	-0.024158	28945000	60	Q08DI3;F1MZ69;A0A3Q1LP94;A0A3Q1NAH5	60;60;203;203	Q08DI3	UID368	Q08DI3	LTQNLPRILRKERPISLGIFPLPSGDGLLTP
22.9747	23.1289	23.2142	23.6375	23.0597	23.4911	T	2	___1	0.999879	1.75249e-51	145.55	128.48	145.55	0.31838	401720000	21	A0A3Q1N552;A0A3Q1LUM5;A6H767;A0A3Q1LQC2	21;62;62;62	A0A3Q1N552	UID3680	A0A3Q1N552	QILAALQERLDGLVETPTGYIESLPRVVKRR
25.8936	26.4293	20.669	25.7958	21.1048	20.022	T	3	___1	0.999348	0	293.08	278.39	142.32	-0.26344	1799800000	196	F6R233;A0A3Q1LZR8;Q0P5E0;A0A3Q1M894;A0A3Q1LSD8	196;207;209;209;308	F6R233	UID3687	F6R233	SCQQPRTPSPLVLEGTEVGSPPLSPSTKLSD
22.7893	19.3077	20.1739	22.1189	20.6314	21.2616	T	2	___1	0.823417	6.44904e-07	80.534	61.402	63.128	-0.11231	26186000	337	A5D9F0;A0A3Q1LX06;A0A3Q1M9V1;A0A3Q1LT34;A0A3Q1M647	337;337;351;370;382	A5D9F0	UID3689	A5D9F0	KKPDGVKESTESSNTTIEDEDVKARKQEIIK
20.9196	26.8831	20.3421	25.3746	25.4192	25.7201	T	3	___1	0.827853	3.39288e-77	126.59	114.64	74.206	-0.070973	1025500000	1612	A0A3Q1NB30;A0A3Q1LTX7;A0A3Q1MN10;A0A3Q1NGY7;A0A3Q1MGD3;A0A3Q1M9P3;A0A3Q1MTF8;A0A3Q1LYH2;A0A3Q1M0R9;E1BND6	1612;1580;1581;1612;1591;1610;1600;1583;1589;1612	A0A3Q1NB30	UID3690	A0A3Q1NB30	STSPAPRRNSGTGGETAPGLGSGADVAAPGV
25.1307	25.4831	25.6286	24.6552	25.6436	24.5595	T	3	___1	1	1.43405e-281	224.51	206.18	208.53	0.21807	30900000000	364	A0A3Q1MR68;A0A3Q1LU90;Q1RMR3	364;364;401	A0A3Q1MR68	UID3693	A0A3Q1MR68	AARRQLDEQARAQKPTPPASPTPQPAQERPP
23.3189	22.7782	21.9846	23.5234	22.8869	23.2936	T	3	___1	1	8.27017e-49	142.04	134.62	138.22	0.57707	479540000	934	A0A3Q1MPB3;A0A3Q1LVA9;F1N647	934;979;979	A0A3Q1MPB3	UID3700	A0A3Q1MPB3	PNPKLFDNRYGPDPATPVDPTTAIHLCRGDV
20.6262	20.1932	20.8946	20.7159	20.3507	21.1914	T	2	___1	0.986688	0.0107993	51.979	39.753	51.979	0.37102	21799000	222	A0A3Q1LY05;F1MBN2;A0A3Q1MEH9;A0A3Q1MPV5;F1MTP9;A6QQF3;A0A3Q1NJS7;A0A3Q1LLN4;A0A3Q1MJ12	222;245;249;240;222;222;222;240;278	A0A3Q1LY05	UID3708	A0A3Q1LY05	SSRGRSIDPVYDRAYTPEGEYGHRAQPDARY
22.3758	22.4332	23.1046	23.6537	23.2397	23.0571	T	2	___1	0.999998	2.65329e-24	124.07	103.01	124.07	-0.96101	357720000	264	A0A3Q1LZ79	264	A0A3Q1LZ79	UID3710	A0A3Q1LZ79	VTDDSPQKKMLGQKATPPPSPLLSELLKKGS
23.3899	23.8379	23.818	22.077	23.0636	20.3215	T	2	___1	0.999988	1.92717e-139	229.9	203.91	229.9	-0.081269	2156900000	606	A0A3Q1N7L7;A0A3Q1LZD7	606;637	A0A3Q1N7L7	UID3711	A0A3Q1N7L7	DQAREEKEKSPPEPHTPPSTPVKLEEGGGCA
23.4109	21.287	22.7395	23.8956	23.2225	23.8357	T	4	___1	1	6.90755e-185	198.44	178.26	153.96	0.099875	4029500000	934	A0A3Q1LZH0;F1MFK1;A0A3Q1M4E8	934;955;907	A0A3Q1LZH0	UID3713	A0A3Q1LZH0	VSNFDDEFTSEAPILTPPREPRILSEEEQEM
20.5403	22.5359	21.4673	20.1705	19.9273	20.9353	T	2	___1	1	3.0938e-14	84.566	75.161	84.566	0.18211	43837000	599	A0A3Q1LZV3;E1B7A1	599;671	A0A3Q1LZV3	UID3715	A0A3Q1LZV3	DSRPLGSPPNATRVLTPPQAAGDGILATGAN
24.6557	21.5852	23.4452	23.0514	20.5537	20.3154	T	3	___1	0.999989	2.84434e-10	72.566	59.378	72.566	-0.87685	402680000	1000	A0A3Q1M0D6;F1MI03;A0A3Q1MP73	1000;1000;1000	A0A3Q1M0D6	UID3720	A0A3Q1M0D6	SHSGSTSPCPKAKPQTPPGHNLGSKSPCSQE
22.6968	21.761	22.1936	21.6147	21.53	21.6588	T	2	___1	0.998676	0.019606	67.456	48.214	66.267	-0.10203	187910000	1081	A0A3Q1M0D6;F1MI03;A0A3Q1MP73	1081;1081;1081	A0A3Q1M0D6	UID3726	A0A3Q1M0D6	RPSHSESPYLQSKSQTPPKGSCSRSSSPVAE
20.2579	22.8433	21.9538	22.5816	22.7587	22.6519	T	2	___1	0.994047	1.82796e-53	133.44	110.81	57.175	0.22917	2158600000	2391	A0A3Q1M0D6;F1MI03	2391;2391	A0A3Q1M0D6	UID3727	A0A3Q1M0D6	SGRTSPPLLDRARSRTPPGGPGSRTPPSAPS
24.7292	19.3585	23.5782	22.9437	24.3429	23.4154	T	2	___1	1	1.82796e-53	133.44	110.81	117.02	-1.1604	2256400000	2400	A0A3Q1M0D6;F1MI03	2400;2400	A0A3Q1M0D6	UID3728	A0A3Q1M0D6	DRARSRTPPGGPGSRTPPSAPSQSRVTSERA
24.2929	24.321	20.9169	20.7573	24.4722	21.1433	T	2	___1	0.998191	1.2158e-54	158.81	133.85	154.1	0.10613	342760000	594	A0A3Q1M0U3;A0A3Q1LGV7;Q29RN1;A0A3Q1LIZ0;A6QLW6	594;522;547;596;597	A0A3Q1M0U3	UID3738	A0A3Q1M0U3	CRPSSPLTPRSPADPTDWGVQTSPRRTGFSL
23.2767	23.0071	20.343	19.9154	24.1076	22.8565	T	3	___1	0.97698	3.82644e-08	75.646	66.363	75.646	-0.015385	143720000	2656	G3X6B3;A0A3Q1M475;G3X6B2	2656;2651;2656	G3X6B3	UID3744	G3X6B3	MELKAFGSGIDIKPGTPPISGRSTTPTSSPF
23.1776	22.8762	23.3485	22.8516	20.4098	23.456	S	3	___1	0.999999	1.08996e-64	129.64	109.76	100.86	-0.54331	590440000	85	E1BDJ1;A0A3Q1LPC8	85;99	E1BDJ1	UID375	E1BDJ1	SVKSEEPQVIKDEALSDGEDFRDLPSARRKG
20.7835	23.3003	23.3414	22.7984	22.7083	22.6186	T	2	___1	0.999637	1.26133e-39	134.21	124.96	116.06	0.49523	494220000	367	A0A3Q1M6N3;Q08DK2;A0A3Q1M712;Q0V8A7;F1MI54	367;391;392;403;403	A0A3Q1M6N3	UID3754	A0A3Q1M6N3	WGGDGEGRAKVAKKATPPPTVDDGWDNQDW_
21.7602	20.553	20.498	23.0522	20.8395	23.2352	T	3	___1	1	0.000280547	72.152	66.231	49.298	0.043911	180820000	1401	A0A3Q1M6W0;A0A3Q1MCC9;G3X7K5;A0A3Q1MY21	1401;1401;1384;1401	A0A3Q1M6W0	UID3755	A0A3Q1M6W0	EDYQRREAKLLKREGTPPPPPPPPRDLAEAY
24.2843	24.3257	23.9744	24.8177	24.5747	19.266	T	4	___1	0.98649	7.94512e-128	165	157.38	115.44	0.31872	959610000	420	A0A3Q1MAC0;A0A3Q1M7B9;F1MSM9	420;438;438	A0A3Q1MAC0	UID3758	A0A3Q1MAC0	GRGDRRHSSDINHLVTQGRESPEGSYTDDAN
22.2512	20.6982	19.613	20.9076	22.9879	20.6733	S	3	___1	0.883995	8.55611e-08	65.25	53.115	65.25	0.020831	135040000	159	A0A3Q1NCD3;Q2KJD6;A0A452DJF7;A0A3Q1LPD5;A0A3Q1M6G8	159;167;167;182;240	A0A3Q1NCD3	UID376	A0A3Q1NCD3	ESLPPWTLSDSDSRISPTGSPSADFTAHGES
26.7691	27.0466	27.1681	26.6633	25.9429	27.048	T	2	___1	1	8.86361e-191	246.03	201.73	216.01	-0.15834	16674000000	672	A0A3Q1M7W0;A7MBC2	672;688	A0A3Q1M7W0	UID3760	A0A3Q1M7W0	STEHTYVYKVQGSGVTPPQTPTGTRTKQRLP
20.3995	19.7858	21.0147	20.5135	22.1008	20.951	T	2	___1	0.983891	1.71558e-15	117.79	104.41	110.08	-0.43256	38161000	105	A0A3Q1M8C6;A5D796;A0A3Q1MM76	105;105;105	A0A3Q1M8C6	UID3762	A0A3Q1M8C6	RNSFSTYAQLPKPASTYSLSSFFRGRTRPGS
20.264	21.1265	22.1341	19.8507	20.0971	20.7776	T	2	___1	0.99953	0.00102793	72.496	63.138	72.496	0.15052	23777000	524	A0A3Q1M8Q6;A0A3Q1MGN2;F1N5K1;Q5S1W6	524;563;571;239	A0A3Q1M8Q6	UID3763	A0A3Q1M8Q6	DFGLAREYGSPLKAYTPVVVTLWYRAPELLL
19.8247	20.5432	21.8414	22.5414	21.5692	22.5243	T	2	___1	0.999469	7.16958e-06	93.959	76.095	86.313	0.21189	115110000	3539	A0A3Q1M9E6;A0A3Q1M301	3539;120	A0A3Q1M9E6	UID3766	A0A3Q1M9E6	CLLDFLEKALETIPITPVERNYTTVSSQDED
21.6626	20.278	20.9178	20.0825	21.4474	20.4552	T	2	___1	0.795816	0.00927125	54.005	37.465	47.991	0.1569	35615000	1460	E1B864;A0A3Q1M9I5;A0A3Q1MRM3	1460;1513;1516	E1B864	UID3767	E1B864	SLSSQSSRLAAGVPNTPTRLVFSALGPTSLK
22.3507	22.016	22.5028	21.4347	22.3628	22.0277	S	2	___1	1	0.000923392	121.36	75.993	88.596	0.067467	79109000	318	A0A3Q1LPD6;A0A3Q1MNY8;Q08DZ2	318;249;257	A0A3Q1LPD6	UID377	A0A3Q1LPD6	PTLRRRSQEKVGKARSPVDDKAKVEDKSKAK
22.0193	21.8398	21.6495	20.9999	21.9018	20.1129	T	2	___1	0.999994	0.0109804	104.44	64.37	75.213	0.081945	128040000	365	A0A3Q1MAG2	365	A0A3Q1MAG2	UID3773	A0A3Q1MAG2	PRRKRTPSPSYQRTITPPLRRSASPYPSHSL
22.7993	23.6892	23.7601	23.9828	23.796	23.9167	T	2	___1	1	2.17553e-96	204.13	164.4	194.12	0.2851	564050000	309	A0A3Q1MBX8	309	A0A3Q1MBX8	UID3776	A0A3Q1MBX8	DHGQGEHRERNRRPRTPPFSESEEQLPLRDT
20.801	21.1967	20.3184	20.1999	19.863	22.3357	T	2	___1	0.96322	0.000113167	75.764	60.377	41.621	2.645	91845000	221	A0A3Q1NCG2;A0A3Q1MFI3;F1N290;A0A3Q1NNE9;A0A3Q1MCY4	221;271;295;386;399	A0A3Q1NCG2	UID3779	A0A3Q1NCG2	GFFSLFQRSKKKREQTVSAPATPLVSKHRPT
23.7268	22.7758	23.0175	22.6253	23.5242	22.6838	S	3	___1	0.999998	0.00403561	68.525	59.475	68.525	-0.33362	137820000	338	A0A3Q1LPD6;A0A3Q1MNY8;Q08DZ2	338;269;277	A0A3Q1LPD6	UID378	A0A3Q1LPD6	KAKVEDKSKAKDRKKSPVINESRSRDRGKKS
22.7144	22.8361	22.4472	22.1785	20.2362	21.3202	T	2	___1	1	1.91185e-14	112.51	90.875	61.641	-0.50705	95956000	674	G3MZC7;A0A3Q1MF35;G3MXT3	674;698;730	G3MZC7	UID3781	G3MZC7	MKRKESAFKSMLKQATPPIELDAVWEDIRER
23.1746	23.3943	23.3897	23.4224	20.3439	23.1185	T	2	___1	1	1.14527e-17	120.29	98.601	94.673	0.4741	359710000	594	A0A3Q1MF74;F1MDC9	594;657	A0A3Q1MF74	UID3782	A0A3Q1MF74	VNNFDQDFTREEPVLTLVDEAIVKQINQEEF
24.9327	25.0606	25.0669	24.7621	25.3471	25.1841	T	2	___1	0.998502	5.79592e-171	238.64	229.45	213.51	-0.26069	1899300000	614	A0A3Q1MFI5;A0A3Q1MQ68;O02675	614;473;509	A0A3Q1MFI5	UID3783	A0A3Q1MFI5	VPRGLYDGPVCEVSVTPKTVTPASSAKTSPA
25.2752	25.291	24.4347	25.6477	24.9456	25.4046	T	3	___1	1	3.14364e-139	227.63	203.24	115.31	0.0051035	5368400000	596	A0A3Q1MGP0	596	A0A3Q1MGP0	UID3789	A0A3Q1MGP0	AENFDRFFTRHPPVLTPPDQEVIRNIDQSEF
26.767	26.4336	26.9845	27.2213	27.0923	26.525	T	2	___1	0.999952	9.4502e-109	178.51	170.52	176.94	0.48744	5274400000	455	A0A3Q1MGP0;A0A452DJ88;P05126;P04409;B0JYP1;A0A3Q1MQ80;A0A3Q1MB84;P05128;F1MJX9;F1MU35	455;500;500;497;497;497;497;499;508;588	A0A3Q1MGP0	UID3790	A0A3Q1MGP0	FGMCKENIWDGVTTKTFCGTPDYIAPEIIAY
20.4659	22.1394	22.4276	22.1601	22.4539	22.5744	T	3	___1	1	2.10441e-29	117.31	99.943	65.207	-0.20334	294310000	287	A0A3Q1MIK9;Q1RMI8;A0A3Q1N6R4	287;287;287	A0A3Q1MIK9	UID3795	A0A3Q1MIK9	LGEVLQAWGAGARPGTPKGSRFTHSKKFTFH
20.2153	21.9615	22.8957	20.2549	24.2503	23.9787	T	2	___1	1	1.31571e-50	161.04	147.45	112.5	0.47907	242770000	236	A6QLC8;A0A3Q1MK52	236;241	A6QLC8	UID3796	A6QLC8	VKSPSFSSASEAAPRTPPQVVQPSPSLSKFF
24.3115	21.6769	20.8194	24.3077	23.799	24.0684	S	3	___1	0.97985	1.60402e-54	140.16	122.95	100.64	0.34526	556970000	142	A0A1D8QLT6;A0A3Q1MAP0	142;142	A0A1D8QLT6	UID38	A0A1D8QLT6	AAAAAAAASVATAPPSPTCRSPTVLTKNPKE
22.0926	22.2865	20.8218	21.2101	22.3243	20.0088	T	2	___1	0.97868	0.0216594	61.78	25.446	61.78	0.023056	103590000	1155	A0A3Q1MP68;E1BKG4	1155;1208	A0A3Q1MP68	UID3801	A0A3Q1MP68	GVSENEENPVRIISVTPVKNIDPVKNKEINS
20.6551	20.2052	21.0694	22.5362	20.6691	22.1794	T	2	___1	0.890155	1.6615e-32	126.34	108.97	104.45	-0.13107	198160000	23	Q8HYL4;Q8HYL3;O18870;A6QNM6;A0A3Q1MP77	23;23;21;35;23	Q8HYL4	UID3802	Q8HYL4	GGFPEPEDSVLFRRGTGESDDSDVWDDTALI
24.0557	24.8752	25.194	25.2624	23.8995	25.2179	T	2	___1	1	3.32043e-85	208.28	178.93	127.78	0.54351	4632900000	220	E1BP16;A0A3Q1MP80;A0A3Q1MSC8	220;220;220	E1BP16	UID3803	E1BP16	TKSRSPSPAPEKKEKTPELPEPSVKVKEPSV
23.0015	23.2954	22.2643	23.4061	23.2654	19.9443	S	3	___1	0.999898	3.98161e-16	71.608	64.733	44.955	-0.12958	596430000	681	E1BB50;A0A3Q1LPF6;G5E518	681;681;681	E1BB50	UID381	E1BB50	LTDLPLPPELPGGDPSPPDSPEPKAITPPQQ
25.1411	21.0585	25.1864	25.3999	24.856	21.4241	T	2	___1	0.945095	1.74726e-54	133.76	128.23	118.66	0.26677	414620000	507	F1MZX0;A0JN97;A0A3Q1MRR6	507;507;512	F1MZX0	UID3811	F1MZX0	FGMCKENMSGDRQASTFCGTPDYIAPEILQG
24.5515	20.6502	24.4973	20.6794	24.7484	24.3571	T	3	___1	0.996557	2.8439e-126	164.55	144.95	158.77	0.071945	1362900000	32	Q1JPD2;A0A3Q1N0G2	32;113	Q1JPD2	UID3824	Q1JPD2	YRERDSERAPSSVPGTPTSVTNPHSSSWDTY
23.6219	20.394	22.6946	21.933	19.8858	20.2248	T	3	___1	0.94777	4.15778e-05	79.659	49.165	43.544	-0.14786	99940000	1100	A0A3Q1N4H7;E1BP50	1100;974	A0A3Q1N4H7	UID3828	A0A3Q1N4H7	SLEEAQRQDTEFEKKTPGRVSPGVAGRDAGW
21.125	20.7018	20.0822	20.4285	24.2283	23.5816	T	3	___1	0.938515	8.23029e-16	72.228	57.376	49.525	0.12651	297820000	1614	A0A3Q1NAK9;F1MEW3;Q28869;A0A3Q1MC49;A0A3Q1MQE4	1614;1755;101;279;305	A0A3Q1NAK9	UID3835	A0A3Q1NAK9	TSTPTTPGSTAITPGTPPSYSSRTPGTPGTP
21.7374	22.3181	20.5565	21.2942	21.4649	21.3741	T	2	___1	0.999731	0.010903	51.841	7.5417	51.841	0.34678	41692000	154	A0A3Q1NGZ9	154	A0A3Q1NGZ9	UID3841	A0A3Q1NGZ9	LNEQVEAIKELGDHITNLSKMGAPGSGMAEY
20.9669	21.8979	21.2845	19.8523	20.6325	20.764	T	2	___1	1	0.00587651	53.252	41.762	42.209	-0.34339	8863000	445	A0A3Q1NNK5;E1BCT9	445;445	A0A3Q1NNK5	UID3848	A0A3Q1NNK5	SREHGAAASERLQLGTPPPLLAARLVPPRNL
25.2752	25.3875	25.7046	24.9411	25.6226	23.2067	T	2	___1	1	3.8042e-107	173.09	25.416	101.92	-0.21565	6251900000	18	P02253;A0A452DIF5	18;18	P02253	UID3850	P02253	ETAPAAPAAAPPAEKTPVKKKAAKKPAGARR
20.7416	20.6742	20.9797	22.9467	20.0392	22.7389	T	2	___1	0.926586	1.73867e-17	123.28	102.85	123.28	0.034415	37813000	475	E1BBG2;A0A452DIW6	475;475	E1BBG2	UID3856	E1BBG2	SSPKTKKRPAPRAPSTSPLTLHASRLSRSEP
22.7656	22.1066	22.3363	22.7871	23.1452	23.0253	T	3	___1	1	2.56882e-11	108.34	88.597	97.579	0.15845	283320000	651	A0A452DJA5;Q10741	651;719	A0A452DJA5	UID3858	A0A452DJA5	PSSNPKLPPPKPLPGTLKRRRPPQPIQQPQR
20.5222	22.8503	23.7469	20.1993	21.1685	20.3441	S	3	___1	1	1.98407e-31	99.446	90.94	99.446	-0.088698	87522000	252	A0A3Q1MC13;Q05B70;A0A3Q1LPH6;F6Q9M2	252;252;252;267	A0A3Q1MC13	UID386	A0A3Q1MC13	ADRPSSLPLDFNDEFSDLDGVVRRRRQDMEG
20.8049	22.0617	21.4837	22.9888	21.209	22.7826	T	3	___1	0.987453	3.91306e-09	66.282	59.088	58.26	0.45093	89674000	118	A4FV28;F1N3Q9	118;118	A4FV28	UID3863	A4FV28	TLRWEEALTPESQPDTPPSTPPVTREGEEEN
22.9634	22.3566	20.8013	21.6702	20.4876	21.2131	T	3	___1	0.999999	1.33821e-46	107.45	100.34	103.42	0.14181	450460000	469	A4IFF6	469	A4IFF6	UID3864	A4IFF6	ILDPERLEHGLDEEDTDFEEDDSADWVSELK
26.5373	26.372	20.3365	26.1606	21.403	20.8689	T	3	___1	0.840555	4.44105e-146	181.88	168.28	172.11	0.37698	831920000	166	A4IFK4	166	A4IFK4	UID3866	A4IFK4	GFSGSIKEETGLAPHTSDSESGRLPEEIILS
22.0039	24.3702	24.2066	25.0447	24.8627	19.8861	T	2	___1	0.835548	0	265.13	243.25	124	0.29041	7884600000	607	A4IFK4	607	A4IFK4	UID3867	A4IFK4	SGNQPATPFSPSRNVTSPIADFPAPPPYSAV
18.5891	20.575	22.8268	22.6825	22.4497	22.931	T	2	___1	1	8.74714e-06	91.657	79.125	57.019	0.36279	788250000	752	A4IFK4	752	A4IFK4	UID3869	A4IFK4	AEACNFMQGSSAKQKTPPPVAPKPAVKSSSS
20.2394	22.5374	22.5123	21.9703	19.9509	23.1369	S	2	___1	1	4.31364e-28	166.24	132.15	129.34	-0.12625	212130000	296	G5E6K6;F1MQ90;A0A3Q1LPM3	296;296;245	G5E6K6	UID387	G5E6K6	DIEFEDYTQPMKRTVSDNSLSNSRGEGKSEL
24.0349	22.9534	23.4176	20.4953	22.9841	22.4213	T	3	___1	0.872689	3.13748e-43	105.03	102.13	91.722	0.14616	197730000	243	A4IFR1	243	A4IFR1	UID3871	A4IFR1	RLKGLACQTQGPRDPTPPPSLDMFAEEVAEG
23.7283	20.7409	23.9401	20.9972	21.0701	20.5225	T	3	___1	0.974178	1.64706e-31	103.21	88.9	103.21	1.4209	75908000	352	Q3SZH2;A5D9C3	352;352	Q3SZH2	UID3872	Q3SZH2	GSEQAEKSPGPIVSRTRSGDSSSPVDRPELE
20.8978	21.4843	22.5589	19.9874	23.4214	23.3073	T	2	___1	0.928507	3.73502e-27	125.5	108.3	125.5	0.46209	156190000	877	A6QLB5;F6RJ80	877;880	A6QLB5	UID3879	A6QLB5	QWRVLGAGGTGPVPTTPSRTPSLSPASSLDV
23.3525	23.5539	22.9129	22.802	23.3408	22.6557	S	2	___1	1	5.67165e-98	186.05	168.3	186.05	-0.41653	526490000	396	A0A3Q1NDP1;A2VDU3;A0A3Q1LPM7	396;412;465	A0A3Q1NDP1	UID388	A0A3Q1NDP1	VPETVIAGNGQPRRRSIQDLTVTGTDPGQVS
20.485	21.8109	20.2063	20.3987	20.9664	20.1491	T	2	___1	0.957747	0	305.58	281.18	103.41	-2.007	287450000	120	A6QNJ7	120	A6QNJ7	UID3880	A6QNJ7	SCIIRKIKAAGGIILTASHCPGGPGGEFGVK
20.8225	21.0468	21.5757	20.1622	17.925	21.8098	T	2	___1	1	6.1246e-36	136.6	120.25	136.6	-0.13472	225570000	301	A7E348	301	A7E348	UID3883	A7E348	NQPSFPPNSSGRGGGTPDANSLAPPGKAGGG
20.5594	21.8624	19.6349	20.6554	19.9198	21.4977	T	2	___1	0.861774	1.44596e-17	84.249	63.598	84.249	-0.78415	34415000	270	A7MBA2	270	A7MBA2	UID3885	A7MBA2	SASQQFLSSVIQNLRTVGTPLASVPGSTNTG
20.3407	22.5598	20.4894	22.2067	22.852	22.1102	T	3	___1	0.887102	2.16331e-17	82.765	62.674	50.285	0.78764	88238000	273	A7MBA2	273	A7MBA2	UID3886	A7MBA2	QQFLSSVIQNLRTVGTPLASVPGSTNTGTVP
23.2594	20.2533	22.9972	23.4443	23.1731	23.84	T	2	___1	0.968988	3.40363e-95	193.47	176.18	181.26	0.026043	599140000	623	A7MBI5;A0A3Q1LXY5	623;509	A7MBI5	UID3888	A7MBI5	VPRGMYDGPVFDLTSTPKASTPAGSTRGSPT
22.1832	20.4684	20.6456	20.4834	22.7039	20.3157	T	3	___1	0.99504	9.91623e-43	140.2	119.84	140.2	-0.17995	242510000	337	B9VR26	337	B9VR26	UID3895	B9VR26	RVALFSRLVNALSEDTGHSSYPSHRSFTKMS
26.4073	25.875	26.1944	26.3777	26.3484	26.4496	T	3	___1	0.975979	1.85203e-84	162.85	159.12	154.6	-0.26274	1836100000	609	F1MDQ6;D5HSX1	609;609	F1MDQ6	UID3900	F1MDQ6	DFGFAKKIGSGQKTWTFCGTPEYVAPEVILN
24.4468	23.4333	24.1859	24.1426	24.3138	24.2805	T	2	___1	0.99898	8.86819e-26	132.65	110.87	84.759	0.27981	821130000	1050	E1B7Q6	1050	E1B7Q6	UID3903	E1B7Q6	STGGSKSPGSSGRSQTPPGVATPPIPKITIQ
22.4429	21.0066	20.9891	22.334	21.7877	20.2831	T	2	___1	0.999998	1.83242e-07	72.891	56.754	72.891	0.70436	132020000	1153	E1B8H0	1153	E1B8H0	UID3904	E1B8H0	FGGKTDQEAPNALQPTPPPLPKKMIIRANTE
23.6471	23.222	19.7908	23.6411	23.2745	19.535	T	2	___1	0.994331	9.08451e-45	128.98	119.81	119.23	-1.0543	247450000	7	E1B9D9	7	E1B9D9	UID3906	E1B9D9	_________MAAASVTPPGSLDLLQPGFSKT
23.4846	22.4972	23.9141	23.2818	23.0777	22.7109	T	2	___1	0.997072	1.54337e-84	166.62	138.26	86.8	-0.1958	558760000	610	E1BAF6	610	E1BAF6	UID3907	E1BAF6	SKEGPEPPEEVPSPATPPAPKAEPKGDGVGP
23.9556	24.3224	24.2386	23.6042	19.3509	23.3373	T	2	___1	0.993074	2.91196e-06	78.615	68.727	78.615	0.30153	302250000	29	E1BAS9	29	E1BAS9	UID3908	E1BAS9	RSEAEGHPSEKALSPTPPGLTDLPQKVTQPD
20.3024	22.1762	22.5509	22.4059	22.8821	22.3527	S	2	___1	0.998326	1.89342e-17	118.21	97.34	118.21	-0.049001	163910000	673	A0A3Q1LPN3;F1N4B0	673;712	A0A3Q1LPN3	UID391	A0A3Q1LPN3	SQEKLLVDSQGLSGCSPRDSGCYESSENLEN
20.3091	23.0984	23.4042	24.5784	23.9016	24.4799	T	2	___1	1	2.2122e-11	115.33	97.015	115.33	-0.1102	670410000	8	Q08DE0;Q1W668;E1BE92	8;8;8	Q08DE0	UID3916	Q08DE0	________MSSILPFTPPVVKRLLGWKKSAG
23.1014	23.87	23.7121	23.1962	24.1289	22.9041	T	2	___1	1	6.18164e-30	184.9	136.85	172.61	0.22786	1827900000	569	E1BFX6	569	E1BFX6	UID3918	E1BFX6	FGHRAPDPLRGARDRTPPILYRDRDRDLYPD
24.3146	23.9875	23.4882	24.7761	24.254	23.8487	T	3	___1	0.999991	2.49506e-220	237.97	214.29	203.4	-0.17271	7182800000	637	E1BHK2	637	E1BHK2	UID3922	E1BHK2	DQAREEKEKSPPEPHTPPSTPVKLEEDLPRE
22.5878	20.3985	20.4518	19.5069	20.755	20.2316	T	2	___1	1	0.00581908	81.676	56.291	75.739	-0.16587	59283000	66	E1BI71	66	E1BI71	UID3928	E1BI71	RLWCSKARAEDEERPTLRMNPNPYEEVDLRK
22.6217	20.992	22.1704	22.5601	21.8562	22.4261	T	2	___1	0.999529	8.68585e-05	78.529	50.667	69.716	-0.20502	210070000	204	E1BKE9	204	E1BKE9	UID3934	E1BKE9	LAHPKNHLSPREGAVTPQVPSPCCRFDSPRG
24.734	20.6583	19.9119	22.653	24.5895	24.4543	T	2	___1	0.997901	2.04352e-123	211.53	203.05	191.63	0.039709	923490000	1257	E1BKX3	1257	E1BKX3	UID3936	E1BKX3	PALSQMNGTPAAKSPTPEPPAVSPSTPTKTP
22.0979	23.2686	23.1688	23.8005	23.5431	20.2516	T	2	___1	0.944462	5.03828e-75	166.62	142.35	121.45	0.0065856	259500000	1337	E1BMC4	1337	E1BMC4	UID3939	E1BMC4	VYTDHGRPGKIHRSATDADVVNSGWLVVGKD
24.1884	24.9127	24.2585	25.204	24.1037	25.1743	T	2	___1	1	1.49364e-151	202.35	188.76	142.26	-0.98878	1547900000	473	E1BMU6	473	E1BMU6	UID3940	E1BMU6	DCCLETSPSPRGEAATPPLPESTVPVSNGVL
19.8055	23.615	23.7742	24.0044	23.9232	19.8096	T	4	___1	0.990955	2.18123e-09	56.984	48.649	49.453	0.42318	432050000	886	E1BNE5	886	E1BNE5	UID3941	E1BNE5	ESKPEWELDQGLQPQTPPPKPPRLFTPSDSQ
22.5978	22.2993	19.8086	22.7133	22.9313	22.9546	T	2	___1	1	4.49272e-12	144.57	109.03	81.431	-0.076919	149300000	188	E1BPI3	188	E1BPI3	UID3946	E1BPI3	KHYRIRRLDEGGFFLTRRRTFSTLNEFVSHY
23.2077	21.1127	23.2755	20.4466	20.4763	22.3802	T	2	___1	1	1.4293e-40	138.57	105.37	138.57	0.43279	122850000	191	E1BQ01	191	E1BQ01	UID3947	E1BQ01	PLPPSAPSPPREGALTPPAFPSPFELTRENG
22.7294	20.3561	22.9252	22.1607	21.0185	21.6757	S	2	___1	0.999866	4.70075e-09	105.25	91.848	89.959	-0.068341	180070000	359	A0A3Q1LPN3;F1N4B0	359;398	A0A3Q1LPN3	UID395	A0A3Q1LPN3	EMKKGLGSLSHGRTCSFGGFDLTNRSLHIGS
22.1949	20.6617	19.9888	20.5279	21.7073	22.7984	T	2	___1	0.993378	1.83342e-43	156.52	115.79	128.9	0.19475	283870000	393	Q3B7P0;F1ME83	393;393	Q3B7P0	UID3951	Q3B7P0	EEDHRREGLQVGRASTPDWSSEGPQPRLRRV
19.7003	19.934	19.8806	20.6077	19.4724	20.2122	T	2	___1	0.850727	0.0233128	63.816	42.844	63.816	-0.078778	15633000	919	F1MEK3	919	F1MEK3	UID3952	F1MEK3	ETSWSGEERAAKAPSTPPPKVAPPPPALTPD
21.9296	22.3407	22.0848	21.6817	20.3426	22.3887	T	2	___1	0.929527	1.26837e-17	111.12	101.68	92.063	-0.038991	309910000	437	F1MH31	437	F1MH31	UID3959	F1MH31	LEGERQPKSSGSIPTTPTSPQAPQKLDVPAA
20.4169	20.0177	20.9032	19.8268	20.1901	19.1267	T	3	___1	1	0.0017848	52.009	43.758	52.009	0.20136	16308000	313	Q3ZCC6;F1MHQ1	313;313	Q3ZCC6	UID3960	Q3ZCC6	EDDYRHEDQRHAGRETPDQAGR_________
25.8012	25.8888	25.4447	25.9721	25.6304	26.0334	T	2	___1	1	1.31509e-12	159.79	135.8	128.86	-0.090459	2956200000	206	Q5EA36;F1MI47	206;206	Q5EA36	UID3962	Q5EA36	FGNSTGGFDGQARQPTPPFFGRDRSPLRRSP
20.2824	21.589	20.2195	20.466	20.6137	20.1145	T	2	___1	0.999961	0.00224958	53.754	47.063	53.754	-0.019581	33115000	479	F1MM78	479	F1MM78	UID3965	F1MM78	QPPLPPGTPPPLPRGTPPPIFTPPLPKGTPP
20.0675	24.3943	24.4555	24.4499	25.1594	23.6635	T	3	___1	0.826955	2.1923e-37	103.42	96.984	96.123	0.37538	535510000	412	F1MQ96	412	F1MQ96	UID3969	F1MQ96	YGMCKEGLRPGDTTSTFCGTPNYIAPEILRG
23.8416	20.758	23.5844	23.3803	23.7359	23.8449	T	2	___1	0.771892	1.33448e-58	149.18	134.25	58.848	0.024489	452490000	957	F1MQL2	957	F1MQL2	UID3971	F1MQL2	PEEPPERREESSPRKTSLVIVESAEDQPQAF
24.5667	24.6036	24.5186	24.1001	24.9171	24.8865	T	3	___1	0.997474	1.76757e-99	146.39	133.83	146.39	0.10844	1126200000	1001	F1MTG3	1001	F1MTG3	UID3974	F1MTG3	PSSEPGRMQSLDRVPTPPGSGEAGVSFDLPA
21.481	22.7142	23.4352	23.2795	24.6727	23.1561	T	2	___1	0.992556	6.13457e-05	118.81	87.584	108.93	-0.092178	595990000	26	P05786;F1MU12	26;26	P05786	UID3978	P05786	KVSTSAPRSFSSRSYTSGPGSRISSSAFSRV
23.2607	22.5471	22.6702	22.765	22.9725	21.7027	T	2	___1	0.999801	3.14491e-13	100.23	88.614	98.281	-0.40185	163710000	221	V6F977;F1MXE2	221;221	V6F977	UID3985	V6F977	DFGFSNLFTPGQLLKTWCGSPPYAAPELFEG
22.8379	22.7615	22.5898	23.0543	20.8467	23.2894	T	2	___1	0.997202	1.20996e-10	124.12	109.22	96.604	0.40704	207350000	294	F1MXR0	294	F1MXR0	UID3986	F1MXR0	KYPPKIPAAPSARALTSPLIDLFKNPATVAQ
24.4478	24.9504	20.2689	20.0546	19.756	20.1439	T	4	___1	0.765996	1.58232e-47	90.372	83.341	81.941	0.6411	69112000	245	F1MY28;A0A3Q1MCE0;Q0V8E0	245;229;245	F1MY28	UID3987	F1MY28	AEEVEERAPAQSPELTPSGPAPAGPASAPET
24.4446	23.7046	24.2098	20.77	23.8371	23.5695	T	2	___1	0.983303	6.01953e-37	127.83	118.55	127.83	0.16097	976210000	517	P00516;F1MY76	517;532	P00516	UID3989	P00516	DFGFAKKIGFGKKTWTFCGTPEYVAPEIILN
22.662	20.2696	21.2058	21.388	20.5484	22.1986	T	2	___1	1	2.47144e-10	103.39	95.283	101.39	-0.13522	387850000	529	F1MZU1	529	F1MZU1	UID3996	F1MZU1	YQKETESAPGSPRAVTPVPTKTEEVSNLKTL
20.9516	20.7949	20.5337	21.2527	21.9334	20.0246	T	2	___1	0.999661	1.07836e-10	113.83	74.805	108.72	-0.19182	165830000	652	F1MZU1;A0A3Q1N4J1;A0A3Q1MC22;A0A3Q1MSW2;F1N0C8	652;456;651;552;651	F1MZU1	UID3997	F1MZU1	EIDDRDVNKILIVTQTPPYMRRHPGGDRTGN
22.4507	22.2726	21.9781	22.5358	21.0449	23.1629	S	2	___1	1	4.85843e-207	244.36	225.4	205.12	-0.80782	345210000	1056	Q9GLM4;A0A1P8NW33;A0A3Q1LRQ8;A0A3Q1MT62;A0A3Q1LZP3;A0A3Q1M746;E1BNT5;A0A3Q1LS30;A0A3Q1NDB6;A0A3Q1LLE9	902;902;1056;959;957;973;999;902;902;911	Q9GLM4;A0A3Q1LRQ8	UID40	A0A3Q1LRQ8	KQPAEPPAPLRKRAASDGQYENQSPEPTSPR
23.704	23.903	24.0161	22.8326	23.779	23.5207	T	2	___1	1	2.60717e-257	287.03	235.42	287.03	0.14361	906910000	2336	F1N169;A0A3Q1M057;A0A3Q1LMA3;Q8WMQ6	2336;2328;2336;159	F1N169	UID4001	F1N169	FVVPVASPSGDARRLTVSSLQESGLKVNQPA
23.1796	20.3989	22.768	24.0934	23.9621	24.2934	T	4	___1	0.998227	8.22317e-83	125.36	119.7	107.04	-0.13125	787420000	202	F1N4S3;Q3T129	202;202	F1N4S3	UID4010	F1N4S3	GPPPEQHYLMSPEHNTPPPSPRPLPHRTSIR
22.4144	22.9279	21.2807	20.4693	22.4395	22.6895	T	3	___1	0.999985	8.10766e-45	126.27	118.65	126.27	0.010375	489140000	925	F1N4V2	925	F1N4V2	UID4011	F1N4V2	RSKKGGEFDEFVNDDTDEDLPVSKKKKRRKG
22.2966	20.4373	21.7336	21.681	21.9984	21.4073	S	2	___1	0.922385	0.000194923	70.373	58.012	59.871	0.17485	65341000	332	E1BHY1;A0A3Q1LTA5;A0A3Q1MM84;A0A3Q1MBA6;A0A3Q1LSV6;A0A3Q1NLV4;A0A3Q1LPU6;A0A3Q1MSR1	332;334;319;332;334;335;338;341	E1BHY1	UID402	E1BHY1	PNSSEASRKPWERSGSAEKPVSSSLSRTPSV
21.3084	19.8773	18.8561	23.3347	20.2134	20.2276	T	3	___1	0.995792	9.20536e-138	190.55	178.19	74.744	-0.29795	257580000	197	G3N3D4	197	G3N3D4	UID4024	G3N3D4	LASRSPSGGAAGPLLTPSQSLDGSRRSGYIT
20.2648	23.5594	23.2176	20.4932	20.0393	20.5073	T	3	___1	0.999996	3.03335e-88	151.66	140.45	85.745	0.30104	551590000	21	G3X7R1;Q0VCA5	21;21	G3X7R1	UID4026	G3X7R1	SQNTPKRPRRDGSPRTPPDSPLADAETSPSH
24.1866	23.7626	23.9329	22.7251	23.8476	22.724	T	2	___1	1	3.59206e-24	135.58	108.28	80.522	-0.42936	1548700000	5	Q5E9I7;G5E5H0	5;5	Q5E9I7	UID4027	Q5E9I7	___________MRKETPPPLVPPAAREWNLP
23.0284	21.3776	21.2571	24.6665	19.6538	21.6069	T	4	___1	0.751465	3.6442e-222	212.1	201	55.677	-0.077908	2393100000	853	G8JKX8;P35605	853;861	G8JKX8	UID4030	G8JKX8	RSAAQQELDGKPASPTPVIVTSQTANKEEKS
23.4826	22.2534	22.3756	22.3182	22.9191	20.6828	T	2	___1	1	9.73042e-54	129.15	119.57	129.15	-0.74793	795170000	71	H7BWW1	71	H7BWW1	UID4031	H7BWW1	HWAEESPPRGAPAPCTPPEGPAEGPCPGGSG
21.2025	22.209	20.7734	23.5247	21.626	22.7443	T	2	___1	1	4.66215e-12	132.76	116.88	124.21	-0.192	274380000	815	P10568	815	P10568	UID4034	P10568	ILDKKWPSAPYKYFNTANHELQRLFHQWKCK
20.311	20.2058	20.3386	20.3941	20.5416	20.2742	T	3	___1	0.977861	0.000439535	81.431	46.228	45.257	-0.14118	27937000	394	P49951;F1MPU0	394;392	P49951	UID4038	P49951	EAAKVAANAPKGILRTPDTIRRFQSVPAQPG
26.9246	27.5374	22.2604	26.3317	26.8503	25.9438	S	4	___1	0.999895	9.78451e-213	197.63	186.54	187.85	-0.20163	2948400000	471	A0A3Q1LPX4;Q6PTA0;Q3ZC79;F6RJG0	471;202;513;522	A0A3Q1LPX4	UID404	A0A3Q1LPX4	VRVDEKHRRTYARRPSLNDDTLNEGVGLVHP
21.9999	19.5961	21.5992	20.8817	21.3138	20.1279	T	2	___1	1	8.04945e-06	93.106	80.49	60.549	-0.59799	109890000	48	P80724	48	P80724	UID4042	P80724	EEGTPKENEAQAAAETPEVKEGKEEKPEKDA
22.4262	22.5526	20.1568	20.9423	19.7868	21.1287	T	2	___1	0.998694	0.0137962	66.56	57.697	66.56	-0.1492	61713000	170	Q08DX5	170	Q08DX5	UID4044	Q08DX5	DFGLAKSFGSPSRAYTHQVVTRWYRAPELLF
23.2618	22.4779	22.0037	23.2432	22.4958	19.5845	T	2	___1	0.998099	1.62321e-21	146.36	131.68	146.36	-0.21603	213620000	433	Q08DY5	433	Q08DY5	UID4048	Q08DY5	EEVTSPVVPPSVKTPTPEPAEVETRKVVLMQ
21.368	22.6253	22.3574	20.7901	21.9794	20.1497	T	2	___1	0.903942	1.14939e-08	105.17	83.084	102.66	-0.050926	171520000	211	Q08E52	211	Q08E52	UID4049	Q08E52	TKSVYTRSVIEPLPITPTRDVATSPISPTEN
22.9325	20.2544	23.6363	21.1143	21.2007	19.3871	T	4	___1	0.77479	3.26674e-45	101.27	93.652	45.339	0.19443	539710000	34	Q0II26	34	Q0II26	UID4051	Q0II26	ELPTCMYRLPNVHGRTGSPAPSADHVQEASD
20.7814	26.396	22.5553	23.4553	25.3571	26.5334	T	2	___1	0.999623	7.40283e-114	167.52	151.4	80.67	0.14052	1625700000	70	Q0P5A7	70	Q0P5A7	UID4052	Q0P5A7	DRKFLMECRNSPVTKTPPRDLPTIPGVTSPT
26.9277	21.0463	26.0068	26.0948	25.3334	19.8628	T	3	___1	0.982874	1.7733e-145	180.79	159.77	154.45	0.02511	2337600000	77	Q0P5A7	77	Q0P5A7	UID4053	Q0P5A7	CRNSPVTKTPPRDLPTIPGVTSPTGDEPPTE
24.5671	24.8938	24.4365	25.1955	24.7067	25.1612	T	2	___1	0.999731	1.79408e-43	156.6	143.01	138.21	0.077737	1280800000	75	Q0VCF9	75	Q0VCF9	UID4056	Q0VCF9	LQYVSEVEIINDRTETPPPLASLNVSKLASK
24.178	23.0082	23.1371	23.6752	23.5182	23.1397	T	2	___1	0.932921	1.61921e-09	150.35	121.39	121.73	-0.17526	686260000	394	Q17QH2	394	Q17QH2	UID4058	Q17QH2	FAGWLCKTLRLNQPSTPTRTAV_________
21.8225	20.5057	21.7628	22.0771	21.5509	22.4613	T	2	___1	0.982361	2.12081e-07	86.378	64.844	86.378	0.24282	101190000	446	Q1LZ99	446	Q1LZ99	UID4059	Q1LZ99	DPSKDAIIDVVGAPLTPNSRKRRESASSSSS
23.09	23.4121	23.0826	23.0732	20.0917	22.5896	T	3	___1	1	2.7812e-19	92.833	86.469	92.833	0.1437	360910000	434	Q1RMU0	434	Q1RMU0	UID4060	Q1RMU0	SLDGHLQAVGSCPRLTPPPADLPLALPAHGL
20.8275	20.4641	19.691	26.6486	20.8106	20.2618	T	2	___1	0.999867	0	301.19	250.05	260.5	0.10686	1498700000	1035	Q28824;F1N269	1035;1027	Q28824	UID4061	Q28824	SSMAMISGLSGRKSSTGSPTSPLNAEKLESE
23.7056	20.3181	19.5872	23.2514	24.2577	23.357	T	2	___1	0.999971	7.47486e-26	138.99	116.31	67.153	-0.17525	804850000	202	Q2KJ71	202	Q2KJ71	UID4063	Q2KJ71	GRRIRVDYSITKRAHTPTPGIYMGRPTHSGG
22.4103	20.0295	20.6325	22.4328	22.1919	22.7965	T	2	___1	1	0.000158742	106.29	73.936	67.726	0.36896	180240000	19	Q3MHM8	19	Q3MHM8	UID4064	Q3MHM8	VESGRRSAPLRRRPGTPVPFARPAYSVFSQG
22.8469	22.5408	23.2106	19.9424	23.797	23.5752	T	2	___1	1	1.95791e-279	243.48	220.5	179.36	1.1611	15996000000	71	Q3MHZ4	71	Q3MHZ4	UID4065	Q3MHZ4	STVCKPRSPKPAAPATPPFSSSCGVLGTGLC
21.9131	23.5028	23.6027	23.7497	24.4301	23.8043	T	3	___1	0.994721	1.26654e-129	158.99	150.65	107.13	-0.21397	1220000000	175	Q3MHZ4	175	Q3MHZ4	UID4066	Q3MHZ4	LSDFRVQNHLPASGPTPPPVPSSMSEDTPSP
24.4214	23.7145	23.1804	25.0936	24.4306	24.8845	T	2	___1	0.99954	1.10418e-27	127.97	116.45	65.805	-0.068556	837980000	316	Q3SWW9;A0A3Q1MJE6;F1MW57;A0A3Q1NGM8	316;310;312;313	Q3SWW9	UID4067	Q3SWW9	KAKYQYGGLNSGRPVTPPRTANPPKKR____
20.5384	23.5961	23.2177	20.7329	23.7406	22.7869	T	3	___1	1	2.66384e-76	161.41	134.09	100.19	-0.56936	917490000	96	Q3SX40;A0A3Q1M2W0	96;98	Q3SX40	UID4068	Q3SX40	LSRAQPAQSKPQKVQTPDKQPLRPLVPDASK
25.7862	26.2526	26.1613	26.9713	25.8497	26.7398	T	2	___1	0.999691	1.07177e-50	174.9	158.81	161.25	0.31251	4206900000	221	Q3T169	221	Q3T169	UID4070	Q3T169	DHVSIVEPKDEILPTTPISEQKGGKPEPPAM
20.1835	21.2192	21.1555	20.1325	20.2366	20.108	S	2	___1	0.989051	1.67426e-06	81.311	71.388	65.172	0.084734	122220000	170	A0A3Q1MPZ9;A5PKL2;A0A3Q1LQ01	170;186;186	A0A3Q1MPZ9	UID408	A0A3Q1MPZ9	LVRVIRKFQEQECPPSPEPTRKEKDKKGCHC
24.6038	24.7136	24.5288	24.3095	24.2942	24.6948	T	2	___1	1	0	336.3	316.62	256.81	0.34467	3370800000	267	Q5EA98	267	Q5EA98	UID4083	Q5EA98	LEENKRSLAALDALNTDDENDEEEYEAWKVR
20.0059	19.8451	21.0104	20.6285	23.6815	23.552	T	3	___1	0.917475	1.47467e-33	103.29	87.39	103.29	0.19781	168020000	737	Q75NY9;A0A3Q1M7M6	737;724	Q75NY9	UID4084	Q75NY9	GRPQSAQAVISEARKTPENTFYQDLSGPQGN
22.7644	23.0833	22.7318	23.6463	23.1029	23.3167	S	3	___1	1	6.00819e-76	150.11	142.15	115.66	0.030434	694270000	1375	Q59A30;F1MYN8;A0A3Q1LQ03;A0A3Q1NG79;A0A3Q1LYV1;A0A3Q1LLI0	1375;1532;1694;1694;1694;1694	Q59A30	UID409	Q59A30	SLPVQESDQMLAAAISPKESSGEDKEVSLTT
24.0242	24.2289	24.4091	24.4345	22.2938	24.8562	Y	2	___1	0.999936	7.47389e-27	184.89	80.782	143.12	0.21416	1120500000	273	A0A3Q1LVF4;A2VDT2;A0A3S5ZPM9;F1N2J2;A0A3Q1LNU2	273;273;332;312;321	A0A3Q1LVF4	UID4096	A0A3Q1LVF4	VDFGSSCQLGQRIYQYIQSRFYRSPEVLLGT
27.0557	26.4735	27.4355	27.5562	27.6063	27.1187	Y	3	___1	0.996757	0	278.08	258.47	186.06	-0.19388	6122600000	911	A0A3Q1LPD6;A0A3Q1MNY8;Q08DZ2	911;842;850	A0A3Q1LPD6	UID4097	A0A3Q1LPD6	DFGSASHVADNDITPYLVSRFYRAPEIIIGK
22.7013	20.1728	22.2052	20.6836	22.4899	20.5143	Y	2	___1	1	0.0339003	40.715	8.8722	40.715	-1.2712	25653000	18	A0A3Q1LQR7;A4FV24	18;45	A0A3Q1LQR7	UID4098	A0A3Q1LQR7	EIEKFQKGEGKDEEKYIDVVINKNMKLGQKV
22.7829	19.9062	21.3701	20.8458	22.0582	21.2457	S	2	___1	0.995484	7.85554e-33	126.91	105.66	96.666	0.055981	146330000	1064	Q9GLM4;A0A1P8NW33;A0A3Q1LRQ8;A0A3Q1MT62;A0A3Q1LZP3;A0A3Q1M746;E1BNT5;A0A3Q1LS30;A0A3Q1NDB6;A0A3Q1LLE9	910;910;1064;967;965;981;1007;910;910;919	Q9GLM4;A0A3Q1LRQ8	UID41	A0A3Q1LRQ8	PLRKRAASDGQYENQSPEPTSPRSPGVRSPV
23.8608	24.0618	24.1943	23.1065	24.537	23.1524	S	2	___1	0.999984	1.06198e-41	162.48	136.07	152.99	0.085977	553830000	1447	Q59A30;F1MYN8;A0A3Q1LQ03;A0A3Q1NG79;A0A3Q1LYV1;A0A3Q1LLI0	1447;1604;1766;1766;1766;1766	Q59A30	UID410	Q59A30	GPLLPSEVERDKSAASPVVISIPEKASESSS
19.6161	20.294	21.0286	21.9126	21.6105	20.5847	Y	2	___1	0.881522	0.000447049	75.378	22.051	75.378	0.74846	71609000	15	A0A3Q1MU67;P48734;Q5E9Y0;A5PJJ9	15;15;15;15	A0A3Q1MU67	UID4108	A0A3Q1MU67	_MEDYTKIEKIGEGTYGVVYKGRHKTTGQVV
19.9052	24.4495	24.794	24.8232	24.7998	24.9408	S	4	___1	1	7.11527e-78	130.25	119.74	130.25	-0.047012	901680000	1806	Q59A30;F1MYN8;A0A3Q1LQ03;A0A3Q1NG79;A0A3Q1LYV1	1806;1963;2125;2125;2125	Q59A30	UID411	Q59A30	QSKEDDDVIVNKPHVSDEEEEEPPFYHHPFK
21.6249	21.6325	21.4745	19.2083	20.7821	20.7563	Y	3	___1	1	0.044289	43.442	33.07	43.442	1.5346	27229000	570	A5D7C1	570	A5D7C1	UID4113	A5D7C1	IKKPLERESISTTPKYFLEKAKDKRKKVTGQ
20.8571	20.4323	20.7232	19.6913	21.0479	19.6159	S	2	___1	0.996359	0.0120294	54.982	35.505	54.982	0.17381	8656000	1690	Q59A30;F1MYN8;A0A3Q1LQ03;A0A3Q1NG79;A0A3Q1LYV1;A0A3Q1LLI0	1690;1847;2009;2009;2009;2009	Q59A30	UID412	Q59A30	RRRSRSVVRRRSFSISPVRLRRSRTPLRRRF
22.7741	22.7661	22.4881	22.721	22.7853	22.4705	S	2	___2	0.993732	1.10842e-133	181.23	169.69	134.9	-0.14364	887250000	334	O78034;H6V5E5;Q2PS14;A0A0A0YN39;H6V5E7;Q3YJJ2;Q3YJJ1;Q3YJI8;Q3YJI7;Q3YJI6;Q3YJH8;Q2V0B4;Q3YFH6;Q3YFH4;H6V5F9;H6V5F0;D9J1Y8;C9EF41;C9EF39;A0A173FDF2;A0A173FDM9;Q30292;W5XIL1;Q3YJI5;Q3YJJ8;Q3YJJ6;Q3YJJ5;Q3YJJ3;Q3YJJ0;Q3YJI9;Q3YJH9;Q3YJH7;O78186;K7QEN8;K7QE78;Q95477;Q95395;P13753;O19358;O78030;Q3YFH2;H6V5E3;H6V5E2;Q45UT4;C9EF40;W5XHY5;Q3YJJ4;Q3YJF2;K7QEP0;K7QEC6;F6RF06;Q2TBV8;E1BI37	334;343;344;347;348;349;349;349;349;349;349;349;343;343;343;343;344;344;344;344;345;346;348;348;349;349;349;349;349;349;349;349;349;349;349;352;352;355;19;334;343;343;343;344;344;349;349;349;349;349;349;352;394	O78034	UID4140	O78034	GRIYTQAASSDSAQGSDVSLTVPKV______
22.7741	22.7661	22.4881	22.3015	22.4185	22.4705	S	2	___2	0.93352	1.38908e-17	84.499	65.367	68.952	-0.080737	385980000	337	O78034;H6V5E5;Q2PS14;A0A0A0YN39;H6V5E7;Q3YJJ2;Q3YJJ1;Q3YJI8;Q3YJI7;Q3YJI6;Q3YJH8;Q2V0B4;Q3YFH6;Q3YFH4;H6V5F9;H6V5F0;D9J1Y8;C9EF41;C9EF39;A0A173FDF2;A0A173FDM9;Q30292;W5XIL1;Q3YJI5;Q3YJJ8;Q3YJJ6;Q3YJJ5;Q3YJJ3;Q3YJJ0;Q3YJI9;Q3YJH9;Q3YJH7;O78186;K7QEN8;K7QE78;Q95477;Q95395;P13753;O19358;O78030;Q3YFH2;H6V5E3;H6V5E2;Q45UT4;C9EF40;W5XHY5;Q3YJJ4;Q3YJF2;K7QEP0;K7QEC6;F6RF06;Q2TBV8;E1BI37	337;346;347;350;351;352;352;352;352;352;352;352;346;346;346;346;347;347;347;347;348;349;351;351;352;352;352;352;352;352;352;352;352;352;352;355;355;358;22;337;346;346;346;347;347;352;352;352;352;352;352;355;397	O78034	UID4141	O78034	YTQAASSDSAQGSDVSLTVPKV_________
25.675	19.8229	25.4313	24.6931	20.7736	19.9642	S	2	___1	0.971737	1.74472e-218	229.62	218.34	229.62	-0.077534	2062900000	671	A0A3Q1LU85;A0A3Q1LQ12;A0A3Q1MDE6;E1BDB0	671;671;644;650	A0A3Q1LU85	UID415	A0A3Q1LU85	EKRRITPLSLQTQGSSLETLNVVEEKKQAEV
21.2754	23.7517	23.7944	20.956	21.0386	20.0233	S	2	___2	0.999855	6.17745e-275	276.12	234.04	224.67	0.10926	2926700000	1461	Q9GLM4;A0A1P8NW33;A0A3Q1LRQ8;A0A3Q1MT62;A0A3Q1LZP3;A0A3Q1M746;E1BNT5;A0A3Q1LS30;A0A3Q1NDB6;A0A3Q1LLE9;A0A3Q1LL60;A0A3Q1MND0;A1A4J4	1293;1293;1461;1351;1370;1373;1391;1294;1294;1303;1328;1172;208	Q9GLM4;A0A3Q1LRQ8	UID4182	A0A3Q1LRQ8	SLGRHLGGSGSVVPGSPSLDRHVPYGGYSTP
21.4965	21.3603	21.0167	22.7834	20.4255	22.7937	S	2	___1	0.876236	1.37533e-38	150.21	128.46	94.551	0.49779	164820000	230	A0A3Q1LZ25;A0A3Q1LQ51;A0A3Q1NJU0;A6QNZ5;A0A3Q1M529;A0A3Q1M9Q2;A0A3Q1NCT6;A7E3T9	230;213;215;223;215;230;252;197	A0A3Q1LZ25	UID419	A0A3Q1LZ25	NLSKHVDPVISKRLSSSSATLLNSPDRVIPI
23.1093	24.6004	24.6002	25.067	23.4314	24.6728	S	2	___2	1	8.66757e-198	258.79	219.92	167.37	-0.22996	8940900000	1340	Q9GLM4;A0A1P8NW33;A0A3Q1LRQ8;A0A3Q1MT62;A0A3Q1LZP3;A0A3Q1M746;E1BNT5;A0A3Q1LS30;A0A3Q1NDB6;A0A3Q1LLE9;A0A3Q1LL60;A0A3Q1MND0;A1A4J4	1173;1173;1340;1230;1249;1252;1270;1173;1173;1182;1207;1051;87	Q9GLM4;A0A3Q1LRQ8	UID4197	A0A3Q1LRQ8	SPQARHRTVGTNTPPSPGFGRRAVNPSLAAP
20.4714	19.1418	22.5347	20.2283	21.3477	19.9293	S	2	___1	1	8.27076e-06	92.039	69.807	90.689	0.39774	307900000	1547	Q9GLM4;A0A1P8NW33;A0A3Q1LRQ8;A0A3Q1MT62;A0A3Q1LZP3;A0A3Q1M746;E1BNT5;A0A3Q1LS30;A0A3Q1NDB6;A0A3Q1LLE9;A0A3Q1LL60;A0A3Q1MND0;A1A4J4	1379;1379;1547;1437;1456;1459;1477;1380;1380;1389;1414;1258;294	Q9GLM4;A0A3Q1LRQ8	UID42	A0A3Q1LRQ8	ALPEKRRMSMGDRAGSLPNYATVNGKVSSSP
23.3956	23.5262	23.6232	20.1294	23.2226	20.883	S	2	___1	0.954479	5.65784e-51	162.48	138.13	126.09	-0.1278	190230000	231	A0A3Q1LZ25;A0A3Q1LQ51;A0A3Q1NJU0;A6QNZ5;A0A3Q1M529;A0A3Q1M9Q2;A0A3Q1NCT6;A7E3T9	231;214;216;224;216;231;253;198	A0A3Q1LZ25	UID420	A0A3Q1LZ25	LSKHVDPVISKRLSSSSATLLNSPDRVIPIC
23.9368	19.9066	22.4994	20.2523	20.7109	19.8816	S	2	___2	1	8.65623e-36	135.47	80.252	78.285	-0.15793	1629300000	688	A0A3Q1LG90;A0A3Q1MYK9	688;688	A0A3Q1LG90	UID4216	A0A3Q1LG90	LQQQIRREREARARPSPPASPEPPESRAEPM
23.9368	20.0347	22.4994	19.985	21.6557	20.2582	S	2	___2	0.999992	1.54043e-09	104.21	88.408	78.285	-0.15793	397390000	692	A0A3Q1LG90;A0A3Q1MYK9	692;692	A0A3Q1LG90	UID4217	A0A3Q1LG90	IRREREARARPSPPASPEPPESRAEPMSALA
23.3864	23.4165	22.8529	23.504	20.1773	23.7038	S	4	___2	0.999987	3.72169e-34	78.964	73.65	78.964	0.18378	921900000	1092	A0A3Q1LH60;A0A3Q1M0C9;F1N6K7	1092;1092;1092	A0A3Q1LH60	UID4232	A0A3Q1LH60	SPPVQAQPADPAQPASPAPADAGQQLPPRPP
23.8182	25.0214	24.4293	24.2898	24.2093	25.1505	S	3	___2	1	7.22783e-93	165.06	150.13	90.974	0.18122	3500800000	314	A0A3Q1MRI0;A0A3Q1LIQ1;A0A3Q1LUL8;Q2KIY8;A0A3Q1NIQ9;F6QVZ7	314;289;314;314;318;314	A0A3Q1MRI0	UID4276	A0A3Q1MRI0	CDSKVVPRRRPPRAQSPPPPPPPQPPESPEL
23.8182	25.0214	24.4293	24.2898	24.2093	25.1505	S	3	___2	1	3.53032e-26	103.68	99.571	85.004	-0.022066	1629900000	326	A0A3Q1MRI0;A0A3Q1LIQ1;A0A3Q1LUL8;Q2KIY8;A0A3Q1NIQ9;F6QVZ7	326;301;326;326;330;326	A0A3Q1MRI0	UID4277	A0A3Q1MRI0	RAQSPPPPPPPQPPESPELHPRALAPSPPAE
21.0136	20.8935	20.2132	21.0307	20.0227	20.791	S	2	___1	0.995281	0.0162326	51.059	12.783	51.059	-0.046475	13480000	935	A0A3Q1LSA9;A0A3Q1LQH0;Q0V8H6	935;951;969	A0A3Q1LSA9	UID429	A0A3Q1LSA9	DLQQGQNLLQGLSKLSPSTSGLKSHDYLPQE
20.4804	20.6002	23.1243	23.9425	22.7133	24.0404	S	3	___1	0.953306	1.73366e-83	129.61	118.75	40.428	0.10902	1472800000	922	Q9GLM4;A0A1P8NW33;A0A3Q1LRQ8;A0A3Q1MT62;A0A3Q1LZP3;A0A3Q1M746;E1BNT5;A0A3Q1LS30;A0A3Q1NDB6;A0A3Q1LLE9;A0A3Q1LL60;A0A3Q1MND0	797;797;922;825;823;868;894;797;797;806;922;797	Q9GLM4;A0A3Q1LRQ8	UID43	A0A3Q1LRQ8	APRAPLESVPTGRPYSPYDYQPCPTGPNQSY
23.0302	23.6148	23.4884	23.6952	22.7262	23.2182	S	2	___1	0.899501	1.61146e-40	134.44	117.45	134.44	-0.055865	263670000	790	A0A3Q1LQS1;A0A3Q1MYN7;A0A3Q1LQK6;A0A3Q1MIN9;A0A3Q1MI81;A0A3Q1N3D4;F1MI41;A6QPT5	790;816;886;894;964;964;1005;1005	A0A3Q1LQS1	UID430	A0A3Q1LQS1	SAAASVLQKKETSFGSSENLTVASLSKVTTF
22.4272	20.1498	22.8264	22.7924	22.3247	22.3016	S	3	___1	0.983703	6.86892e-37	97.128	72.669	97.128	0.21596	181530000	765	A0A3Q1MDX4;A0A3Q1LQL9;E1BPK9	765;988;1123	A0A3Q1MDX4	UID432	A0A3Q1MDX4	SAPPPLISTLGGRPVSPRRTTPLSAEIRERP
23.1556	23.2657	22.6525	22.8063	22.4825	23.1018	S	2	___2	1	2.95649e-05	97.813	42.461	68.44	-0.0062635	694890000	346	A0A3Q1LZ84;A0A3Q1M7R4;A0A3Q1MQD5;A0A3Q1LLH4;E1BQ11	346;346;346;346;346	A0A3Q1LZ84	UID4356	A0A3Q1LZ84	SDQYYWAPLAQHERGSLASLDSLRKGGPPPP
23.1556	23.2657	22.6525	22.8063	22.4825	23.1018	S	2	___2	0.999999	1.58585e-09	139.98	79.677	137.78	0.13295	1368600000	349	A0A3Q1LZ84;A0A3Q1M7R4;A0A3Q1MQD5;A0A3Q1LLH4;E1BQ11	349;349;349;349;349	A0A3Q1LZ84	UID4357	A0A3Q1LZ84	YYWAPLAQHERGSLASLDSLRKGGPPPPNWR
20.9517	23.4761	22.9362	20.062	21.7061	19.9354	S	2	___1	0.999988	1.59499e-07	98.592	74.742	88.552	1.1468	217570000	226	A0A3Q1LQM3;E1BIQ9	226;251	A0A3Q1LQM3	UID436	A0A3Q1LQM3	PSVIVQPGKRPLPVESPDTQRKRRIHRCDYD
22.0667	19.8476	19.2477	21.3247	22.452	19.9934	S	2	___2	0.838574	2.92746e-114	165.53	152.88	105.51	-0.066464	154050000	632	F1N458;A0A3Q1M1P3;A0A3Q1LP77;A0A3Q1LLI7;A0A3Q1LN72	632;673;673;673;595	F1N458	UID4367	F1N458	TSQHPPSLSPKPSTRSPSPPTQPPGQAPGQP
22.0667	21.4301	20.2883	21.3247	22.452	20.1691	S	2	___2	0.832046	2.92746e-114	166.91	151.59	126.25	-0.31236	257030000	634	F1N458;A0A3Q1M1P3;A0A3Q1LP77;A0A3Q1LLI7;A0A3Q1LN72	634;675;675;675;597	F1N458	UID4368	F1N458	QHPPSLSPKPSTRSPSPPTQPPGQAPGQPCA
21.5665	22.18	21.5735	22.5434	21.4233	23.2595	S	2	___1	0.99993	8.14722e-154	231.17	204.54	226.39	0.037981	499970000	555	A0A3Q1LQM4;F1MCU4;A0A3Q1LTG0	555;577;598	A0A3Q1LQM4	UID437	A0A3Q1LQM4	CVGVEEQASALRASVSPASSQLQLGEKKAES
24.3878	20.9802	24.1595	23.932	24.0623	23.7286	S	4	___2	0.76267	5.46182e-129	153.81	148.15	84.641	0.26183	516930000	895	A0A3Q1MVG1;A0A3Q1LLV8;A0A3Q1M8S2;F1N1R8;A0A3Q1MVV4	895;906;912;920;848	A0A3Q1MVG1	UID4384	A0A3Q1MVG1	TLTKAPPSSIESVVQSDTPTPPPSQPLNETA
23.4459	23.0244	22.9864	20.203	23.2478	23.8179	S	3	___2	0.943463	2.46174e-12	70.107	62.891	55.413	0.61367	166580000	1056	F1MC12;A0A3Q1MSN5;E1BD68;A0A3Q1MIH5;A0A3Q1LLX8;A0A3Q1MD64	1056;1056;1056;1053;1048;1056	F1MC12	UID4389	F1MC12	LGTSPGSSPRTSPCQSPTISEGPVPSLPVRP
22.9674	23.134	22.1977	23.26	22.5446	23.1359	S	2	___1	0.998111	5.71504e-07	115.29	47.196	115.29	0.29547	320600000	339	A0A3Q1LQQ2;A0A3Q1MEJ1;A0A3Q1MMP4;A0A3Q1M2W2	339;349;347;357	A0A3Q1LQQ2	UID439	A0A3Q1LQQ2	LAASKDEPGGRSRSGSIVELIGKVLFGEAAP
23.8298	20.1485	22.8522	24.2827	23.4526	24.2353	S	3	___2	0.987334	1.7583e-30	86.867	81.265	62.594	0.048579	324920000	748	A0A3Q1LMP4;E1BE55	748;762	A0A3Q1LMP4	UID4411	A0A3Q1LMP4	KDCPPELAGPSPRDPSPEASGPSPKPGGLDV
20.3449	23.3983	20.8673	20.1661	24.4273	20.2871	S	3	___2	0.873289	3.35137e-41	111.68	99.047	66.879	-0.040561	307610000	152	A0A3Q1LMZ9;Q2YDD1;F1N1J5	152;152;152	A0A3Q1LMZ9	UID4425	A0A3Q1LMZ9	QKEKALTSGEGALDLSDVHSPPKSPEGKTGA
24.9734	24.0885	25.203	24.6916	25.3838	24.8266	S	3	___2	0.991984	2.97363e-77	146.45	135.14	87.439	-0.14236	1274500000	156	A0A3Q1LMZ9;Q2YDD1;F1N1J5	156;156;156	A0A3Q1LMZ9	UID4426	A0A3Q1LMZ9	ALTSGEGALDLSDVHSPPKSPEGKTGAHTPP
24.9734	24.0885	25.203	24.6916	25.3838	24.8266	S	3	___2	0.999994	9.02814e-77	142.22	130.02	112.33	0.25411	1194800000	160	A0A3Q1LMZ9;Q2YDD1;F1N1J5	160;160;160	A0A3Q1LMZ9	UID4427	A0A3Q1LMZ9	GEGALDLSDVHSPPKSPEGKTGAHTPPSKKA
22.0686	20.5251	20.4726	19.2797	21.0666	22.779	S	3	___2	0.997755	5.6644e-23	80.239	74.459	67.947	0.42392	482530000	513	F1N1I9;A0A3Q1LNR7	513;529	F1N1I9	UID4456	F1N1I9	SKGKASDEREPAAPASPAPSPVPSPTPAQPP
22.0686	19.6757	20.9538	20.2583	21.0666	22.779	S	3	___2	0.993318	5.6644e-23	80.239	74.459	51.632	0.20775	529030000	517	F1N1I9;A0A3Q1LNR7	517;533	F1N1I9	UID4457	F1N1I9	ASDEREPAAPASPAPSPVPSPTPAQPPKEQP
23.2881	21.916	22.3759	22.9743	23.0518	22.8748	S	2	___1	0.999645	5.32791e-21	128.68	115.27	117.03	-0.0030179	323860000	520	A7E395;A0A3Q1LQW2;A0A3Q1MN58;G3MXU7;A0A3Q1M6V5;G3N336;F1MD97;A0A3Q1LSH8	520;400;520;520;520;520;520;520	A7E395	UID446	A7E395	FSLTLGARGRRTRSPSPTLGESLAPRKGSFS
24.0189	20.3889	24.1387	23.821	23.9614	23.9615	S	2	___2	0.994546	5.32572e-92	166.6	147.55	143.57	0.15062	1792800000	301	A6QP60;A0A3Q1M8Q7;F1MN29;A0A3Q1LNU8;A0A3Q1ME37;A0A3Q1M4B7	301;648;677;698;711;732	A6QP60	UID4467	A6QP60	PTGSPSHVSVKEPTPSIASDISLPIATQELR
24.0189	24.2647	24.1387	23.821	23.9614	23.9615	S	2	___2	0.999919	5.32572e-92	166.6	147.55	149.94	0.5991	1771400000	307	A6QP60;A0A3Q1M8Q7;F1MN29;A0A3Q1LNU8;A0A3Q1ME37;A0A3Q1M4B7	307;654;683;704;717;738	A6QP60	UID4469	A6QP60	HVSVKEPTPSIASDISLPIATQELRQRLRQL
25.4887	25.1848	25.2371	24.9208	25.2337	24.361	S	3	___2	1	5.54985e-58	147.76	141.04	107.83	0.42221	2244900000	204	Q29S11;A0A3Q1LNZ3	204;206	Q29S11	UID4473	Q29S11	VGRPTASKASKEKTPSPKEEDEEPESPLEKK
21.4721	22.5801	22.7127	22.4603	22.4557	22.2497	S	2	___1	0.999506	4.31487e-05	121.29	101.01	63.408	0.38144	132430000	225	Q0VCW2;A0A3Q1N9L4;A0A3Q1LQX9;A0A3Q1MQK6	225;220;225;225	Q0VCW2	UID448	Q0VCW2	PNDYMTSPARLGSQHSPGRTASLNQRPRTHS
20.2909	20.3584	21.7985	20.5104	21.053	20.4651	S	2	___2	0.789985	1.62487e-06	108.56	65.775	96.464	0.27981	216330000	533	A0A3Q1LP14;A0A3Q1MBL6;A0A3Q1LT42;A0A3Q1MB88;A0A3Q1MBV0;A0A3Q1MG95;H2XJE8;F1MH24;A0A3Q1N8X2	533;619;620;619;619;619;580;619;619	A0A3Q1LP14	UID4484	A0A3Q1LP14	PPTIQGQKLGSLTPPSSPKAQRAGHRRILSD
22.275	23.8573	23.4143	22.268	23.2538	23.1021	S	2	___1	0.999966	1.09223e-108	197.14	176.71	150.92	-0.17457	2938600000	183	Q0VCW2;A0A3Q1N9L4;A0A3Q1LQX9;A0A3Q1MQK6	183;178;183;183	Q0VCW2	UID449	Q0VCW2	TGTLSRTNPPTQKPPSPPMSGRGTLGRNTPY
24.8362	24.018	24.3374	24.9189	25.2285	24.926	S	3	___2	0.999999	2.05764e-46	123.36	112.05	114.98	0.026685	1115000000	239	A0A3Q1LYE5;A6QPU2;A0A3Q1LP88;A0A3Q1MH24;A0A3Q1M6Y9	239;239;239;239;239	A0A3Q1LYE5	UID4499	A0A3Q1LYE5	EQIRATTPPNQGRPDSPVYANLQELKISQSA
26.1096	27.4366	26.9103	28.5811	27.3624	28.316	S	3	___1	0.989323	1.55754e-250	268.93	251.12	122.94	0.15428	14549000000	1357	Q9GLM4;A0A1P8NW33;A0A3Q1LRQ8;A0A3Q1MT62;A0A3Q1LZP3;A0A3Q1M746;E1BNT5;A0A3Q1LS30;A0A3Q1NDB6;A0A3Q1LLE9;A0A3Q1LL60;A0A3Q1MND0;A1A4J4	1190;1190;1357;1247;1266;1269;1287;1190;1190;1199;1224;1068;104	Q9GLM4;A0A3Q1LRQ8	UID45	A0A3Q1LRQ8	GFGRRAVNPSLAAPSSPSLSHRQVMGPLGTG
22.0723	23.006	22.8773	21.9378	22.3275	22.4344	S	2	___1	0.996106	1.95735e-25	140.27	97.849	100.24	0.26329	209920000	348	A0A3Q1M8N0;A0A3Q1LQZ3;A0A3Q1NN83;A0A3Q1MMB2;A0A3Q1LUW3;E3W9A2;A0A3Q1MQQ6;E1BGH3;A0A3Q1N033	348;348;348;348;348;348;348;351;351	A0A3Q1M8N0;E1BGH3	UID450	A0A3Q1M8N0	SGLLTETSSRYARKISGTTALQEALKEKQQH;TGLLTETSSRYARKISGTTALQEALKEKQQH
23.1904	20.0975	20.3609	22.6944	22.157	22.0241	S	3	___2	0.999418	3.80544e-06	67.413	62.928	61.602	0.98385	134180000	274	E1BB50;A0A3Q1LPF6;G5E518	274;274;274	E1BB50	UID4516	E1BB50	YDSYKKSPGSTSRRQSISPPYKEPSAYQSST
23.1904	20.9354	21.2178	22.6944	22.157	22.0241	S	3	___2	0.993785	3.80544e-06	61.602	53.798	61.602	0.98385	105110000	276	E1BB50;A0A3Q1LPF6;G5E518	276;276;276	E1BB50	UID4517	E1BB50	SYKKSPGSTSRRQSISPPYKEPSAYQSSTRS
25.4492	25.5153	25.214	23.9463	25.7024	23.6014	S	3	___2	0.999978	4.20757e-100	152.21	142.62	110.7	-0.19631	2090000000	66	F1MSQ9;A5D7N8;A0A3Q1MVE5;A0A3Q1LPP7;F1MCA8;A0A3Q1MKK7	66;66;66;66;66;66	F1MSQ9	UID4529	F1MSQ9	PPLATSANSKGPPDFSSDEEREPTPVLGSGA
23.4368	23.3514	23.4864	23.5457	23.6671	23.8585	S	2	___1	1	4.30337e-37	141.34	126.66	115.68	-0.084445	535620000	694	A0A3Q1MKV4;A0A3Q1LR09;E1BC91;A0A3Q1M0L9;A0A3Q1MRR5;A0A3Q1M2M8	694;707;719;1024;1178;1178	A0A3Q1MKV4	UID453	A0A3Q1MKV4	GKVELVLSQKVVKPKSPEPEATLTFPFLDKM
25.4492	25.5153	25.214	23.9463	25.7024	23.6014	S	3	___2	0.999969	3.14627e-100	154.26	138.16	101.88	0.15541	1864300000	67	F1MSQ9;A5D7N8;A0A3Q1MVE5;A0A3Q1LPP7;F1MCA8;A0A3Q1MKK7	67;67;67;67;67;67	F1MSQ9	UID4530	F1MSQ9	PLATSANSKGPPDFSSDEEREPTPVLGSGAA
20.1136	23.6437	22.1058	22.3251	20.6064	22.6787	S	4	___2	0.999568	4.23187e-43	97.446	81.949	81.128	-0.29364	658400000	495	A0A3Q1LPX4;Q6PTA0;Q3ZC79;F6RJG0	495;226;537;546	A0A3Q1LPX4	UID4538	A0A3Q1LPX4	GVGLVHPSTTAEHIPSPAKKVPRLPATAAEP
20.8112	23.6687	22.7719	24.1108	23.5826	24.1378	S	2	___1	0.918179	1.0912e-50	171.29	139.45	111.72	0.20435	305760000	228	A0A3Q1LZB1;A0A3Q1LRA6;A6QQA2;A0A3Q1MMK6;A0A3Q1N4D9	228;228;230;234;412	A0A3Q1LZB1	UID457	A0A3Q1LZB1	VDEAGKALGAISTFQSSPKYGSEEDCSSATS
26.3408	25.6419	25.7544	26.5345	26.4019	26.6148	S	2	___2	1	0.00356887	71.085	56.394	71.085	0.8512	5364800000	70	A0A3Q1LRA0;E1BC82;A8WFL8	70;95;100	A0A3Q1LRA0	UID4589	A0A3Q1LRA0	TLRERVIKELKKVLRSYELKACDPKICRLLK
22.1656	22.6111	22.4046	21.7267	22.7194	21.9299	S	2	___1	1	2.83298e-06	98.406	83.96	50.675	-1.5813	159290000	197	A0A3Q1LZB1;A0A3Q1LRA6;A6QQA2;A0A3Q1MMK6;A0A3Q1N4D9	197;197;199;203;381	A0A3Q1LZB1	UID459	A0A3Q1LZB1	SKPREIASLIRNKFGSADNIPNLKDSLEEGQ
21.9243	23.1317	22.6693	21.0637	21.7175	20.0784	S	2	___2	0.970722	1.26227e-19	111.92	86.603	108.34	-0.19918	449490000	404	A0A3Q1LYI3;A0A3Q1LRI6;A0A3S5ZP74;A4FUG5	404;410;422;436	A0A3Q1LYI3	UID4604	A0A3Q1LYI3	RATPSPRGSLGNTPSSPPASPTSPRASSEAS
21.9243	23.1317	22.6693	21.0637	21.7175	21.5897	S	2	___2	0.923793	1.58963e-19	113.81	78.15	93.39	-0.15341	307130000	408	A0A3Q1LYI3;A0A3Q1LRI6;A0A3S5ZP74;A4FUG5	408;414;426;440	A0A3Q1LYI3	UID4605	A0A3Q1LYI3	SPRGSLGNTPSSPPASPTSPRASSEASPDPQ
24.6238	20.713	21.2677	24.566	24.9439	24.6866	S	2	___1	0.999755	1.33506e-95	195.17	148.18	195.1	0.021224	1457800000	445	A0A3Q1MLL6;A0A3Q1LRC7;E1BC59;A0A3Q1MPV7;F1N3L1;A6QPI0	445;484;445;484;445;445	A0A3Q1MLL6	UID461	A0A3Q1MLL6	DESPASWRLGLRKTGSYGALAEITASKEAQK
24.5513	24.3582	24.7471	24.6563	24.9209	24.6949	S	3	___1	0.99988	0	327.21	318.61	320.51	-0.48049	2553100000	869	A0A3Q1MLL6;A0A3Q1LRC7;E1BC59;A0A3Q1MPV7	869;908;869;908	A0A3Q1MLL6	UID462	A0A3Q1MLL6	SFWTQDSDENEQEQQSDTEEGSNKKEVQTDS
23.457	22.9523	24.45	24.474	24.5089	25.206	S	4	___2	0.986335	2.36434e-116	149.41	144.04	49.767	0.45845	4627400000	756	A0A3Q1NCT3;A0A3Q1MTD1;F1MKZ7;A0A3Q1MIJ3;A0A3Q1LRZ5	756;756;768;828;863	A0A3Q1NCT3	UID4627	A0A3Q1NCT3	VPSLSTSESKPPPQPSPPTSPVRTPLEVRLF
22.9911	23.6555	23.4614	23.916	23.7811	23.6315	S	2	___1	0.999938	2.36311e-168	201.61	181.22	166.29	-0.73812	2906200000	117	Q08DP0;A0A3Q1LRD1;F1MJS4	117;117;135	Q08DP0	UID463	Q08DP0	IIRKIKAIGGIILTASHNPGGPNGDFGIKFN
20.1156	20.649	20.4615	24.4331	23.6808	19.9433	S	3	___1	0.999998	5.60966e-32	91.942	86.676	67.832	-0.28686	217420000	44	G3MX26;A0A3Q1LRE7;Q58DC5;A7MB33	44;44;44;44	G3MX26	UID464	G3MX26	ARAAAAAARLHGGFDSDCSEDGEALNGEPEL
25.2888	24.5136	25.9093	24.8918	24.8963	24.8898	S	2	___2	1	0	265.54	237.88	107.56	-0.10575	5647100000	189	F6R233;A0A3Q1LZR8;Q0P5E0;A0A3Q1M894;A0A3Q1LSD8	189;200;202;202;301	F6R233	UID4644	F6R233	EAEAQHQSCQQPRTPSPLVLEGTEVGSPPLS
25.769	23.8544	25.9093	25.0466	25.8766	21.4997	S	3	___2	0.999995	0	304.92	292.04	125.12	-0.029049	5908200000	200	F6R233;A0A3Q1LZR8;Q0P5E0;A0A3Q1M894;A0A3Q1LSD8	200;211;213;213;312	F6R233	UID4645	F6R233	PRTPSPLVLEGTEVGSPPLSPSTKLSDRTES
25.769	25.5656	21.9352	25.0466	25.8766	25.3862	S	2	___2	0.981345	2.37462e-182	209.61	186.51	172.81	-0.00054442	2268100000	204	F6R233;A0A3Q1LZR8;Q0P5E0;A0A3Q1M894;A0A3Q1LSD8	204;215;217;217;316	F6R233	UID4646	F6R233	SPLVLEGTEVGSPPLSPSTKLSDRTESLNRS
23.0224	23.2145	23.6171	20.8383	21.017	23.7617	S	3	___1	0.999996	2.71837e-23	82.486	76.325	67.832	-0.28686	240570000	47	G3MX26;A0A3Q1LRE7;Q58DC5;A7MB33	47;47;47;47	G3MX26	UID465	G3MX26	AAAAARLHGGFDSDCSEDGEALNGEPELDLT
21.4008	23.0248	22.8606	20.224	23.1907	22.0129	S	2	___2	0.968901	2.31071e-56	118.24	103.78	43.799	-0.17731	1562700000	119	Q3ZBR8;E1BLT0;A0A3Q1LVX0;A0A3Q1LTM9	119;92;119;119	Q3ZBR8	UID4663	Q3ZBR8	VTPSADDTVSPGGVPSPSASPPRVTSMASTQ
23.0177	23.0248	22.8606	20.4238	23.1907	22.0129	S	2	___2	0.997855	2.31071e-56	118.24	103.78	118.24	-0.2387	2041900000	123	Q3ZBR8;E1BLT0;A0A3Q1LVX0;A0A3Q1LTM9	123;96;123;123	Q3ZBR8	UID4664	Q3ZBR8	ADDTVSPGGVPSPSASPPRVTSMASTQNHDA
19.4203	23.9572	22.3579	20.0752	19.8538	20.2157	S	3	___2	0.998872	1.59836e-07	53.569	44.58	44.641	0.076531	290870000	201	Q2NL09;F1MSE4;A0A3Q1LWY0;A0A3Q1M0G3;A0A3Q1NIR2;F1MQ57;A0A3Q1N4F3;A0A3Q1LTP9;A0A3Q1ME13	201;201;201;201;201;201;201;188;201	Q2NL09	UID4665	Q2NL09	IVKVKEVHDELEDLPSPPPPLSPPPTTSPHK
21.246	23.9572	22.3579	20.0782	20.9526	20.5197	S	4	___2	0.996015	2.99959e-07	53.569	44.58	53.569	-0.10973	248630000	207	Q2NL09;F1MSE4;A0A3Q1LWY0;A0A3Q1M0G3;A0A3Q1NIR2;F1MQ57;A0A3Q1N4F3;A0A3Q1LTP9;A0A3Q1ME13	207;207;207;207;207;207;207;194;207	Q2NL09	UID4666	Q2NL09	VHDELEDLPSPPPPLSPPPTTSPHKQTEDKG
23.2564	20.7515	20.4363	23.9456	22.9739	24.0805	S	3	___2	0.88585	1.4365e-63	138.96	133.4	138.96	0.15668	519930000	158	F1N4E5;A0A3Q1LTR8;Q2YDM4;A0A3Q1MJM3	158;158;158;158	F1N4E5	UID4669	F1N4E5	RPSPVTTRRGLRDSHSSEEDEPPSQTVLSQT
20.1657	21.1288	21.3501	24.969	24.1228	20.8574	S	3	___1	0.997255	2.17583e-16	71.47	61.411	71.47	0.10657	472450000	114	A0A3Q1MJ62;E1BHC8;A0A3Q1LRF8	114;614;644	A0A3Q1MJ62	UID467	A0A3Q1MJ62	TTVFSGSGQPASQPESPLPPVSPAPSRARSP
23.2564	21.326	20.1907	23.9456	22.9739	24.0805	S	3	___2	0.95814	1.4365e-63	138.96	133.4	138.96	0.15668	629050000	159	F1N4E5;A0A3Q1LTR8;Q2YDM4;A0A3Q1MJM3	159;159;159;159	F1N4E5	UID4670	F1N4E5	PSPVTTRRGLRDSHSSEEDEPPSQTVLSQTV
23.6691	24.0134	23.9665	23.4353	24.5101	20.5829	S	3	___1	0.989398	1.04183e-33	96.158	91.799	66.461	0.41077	777110000	120	A0A3Q1MJ62;E1BHC8;A0A3Q1LRF8	120;620;650	A0A3Q1MJ62	UID468	A0A3Q1MJ62	SGQPASQPESPLPPVSPAPSRARSPTPPAVG
28.3377	24.2312	27.7127	19.8026	27.7196	19.7611	S	3	___2	0.99984	4.77147e-261	217.11	195.45	113.66	-0.26259	21523000000	368	A0A3Q1MR68;A0A3Q1LU90;Q1RMR3	368;368;405	A0A3Q1MR68	UID4696	A0A3Q1MR68	QLDEQARAQKPTPPASPTPQPAQERPPSSPV
20.6464	22.8559	21.2391	20.2537	22.1077	22.0108	S	2	___1	0.970722	1.26227e-19	111.92	86.603	108.34	-0.19918	449490000	404	A0A3Q1LYI3;A0A3Q1LRI6;A0A3S5ZP74;A4FUG5	404;410;422;436	A0A3Q1LYI3	UID471	A0A3Q1LYI3	RATPSPRGSLGNTPSSPPASPTSPRASSEAS
19.6078	19.8066	20.5263	22.6444	19.9721	23.2222	S	4	___2	0.950428	1.56892e-08	43.794	35.177	40.777	0.90786	35921000	624	A0A3Q1LVA7;Q58DG7;A0A3Q1MS65	624;636;698	A0A3Q1LVA7	UID4744	A0A3Q1LVA7	PASHPSPVPTPTSAPSPLGGSALCGGKPEAG
20.2328	22.0364	22.4441	20.8945	21.0732	22.4248	S	3	___1	0.959939	3.56502e-07	54.152	45.444	52.451	-0.59378	73133000	176	A0A3Q1LRM9	176	A0A3Q1LRM9	UID476	A0A3Q1LRM9	AGLKAPAAPLTPGPQSPPTPLAPGQEKGGTK
27.6902	25.9161	27.6932	28.3292	28.0356	27.5867	S	2	___2	0.999939	1.69695e-71	177.07	168.12	163	-0.10858	9446500000	285	A0A3Q1LVH1;F1MQU4;A5D7B8;A0A3Q1MP92;A0A3Q1LRT1	285;285;285;285;285	A0A3Q1LVH1	UID4766	A0A3Q1LVH1	ERSGSGSVGNGSSRYSPSQNSPIHHIPSRRS
27.6902	25.9161	27.6932	28.3292	28.0356	27.5867	S	2	___2	1	1.69695e-71	177.07	168.12	177.07	0.079521	10230000000	290	A0A3Q1LVH1;F1MQU4;A5D7B8;A0A3Q1MP92;A0A3Q1LRT1	290;290;290;290;290	A0A3Q1LVH1	UID4767	A0A3Q1LVH1	GSVGNGSSRYSPSQNSPIHHIPSRRSPAKTI
25.5761	25.5905	25.2504	26.3453	25.6426	25.5441	S	4	___1	0.992177	4.01831e-100	157.95	138.7	144.12	-0.26671	3498900000	1416	A0A3Q1LRQ8;A0A3Q1MT62;A0A3Q1LZP3;A0A3Q1M746;E1BNT5;A0A3Q1LS30;A0A3Q1NDB6;A0A3Q1LLE9;A0A3Q1LL60;A0A3Q1MND0;A1A4J4	1416;1306;1325;1328;1346;1249;1249;1258;1283;1127;163	A0A3Q1LRQ8	UID478	A0A3Q1LRQ8	HQVSNLHGNVVTAPGSPSLGRHPGAHQGTLA
19.9505	22.1828	22.4722	21.7718	21.215	22.0193	S	3	___2	0.999597	0.000150731	87.083	75.609	68.481	0.422	138990000	302	A0A3Q1LVW2;F1N4N6;A0A3Q1MX25;A0A3Q1LWF7	302;302;302;302	A0A3Q1LVW2	UID4781	A0A3Q1LVW2	DRRDKKGGNYKKRKRSPSPSPTPEAKKKNAK
20.8354	22.1828	22.4722	21.7718	19.8604	22.0193	S	3	___2	0.998906	0.000150731	87.083	75.609	68.481	0.422	138990000	304	A0A3Q1LVW2;F1N4N6;A0A3Q1MX25;A0A3Q1LWF7	304;304;304;304	A0A3Q1LVW2	UID4782	A0A3Q1LVW2	RDKKGGNYKKRKRSPSPSPTPEAKKKNAKKG
22.1807	20.1375	21.76	20.2441	21.9	19.9333	S	2	___1	0.999999	0.00445243	74.944	53.481	74.944	-0.067358	99173000	103	A0A3Q1LRQ8;A0A3Q1M746;E1BNT5;A0A3Q1LL60	103;49;75;103	A0A3Q1LRQ8	UID481	A0A3Q1LRQ8	VDTGEAASRGGNTRKSLEEDSSTRVTPSVQP
22.9754	20.3498	23.0513	21.3561	22.4156	21.6973	S	2	___2	0.999979	1.48734e-05	109.15	76.927	109.15	-0.019626	181230000	320	A0A3Q1LX56;E1BHU1;A0A3Q1LFY9;A6QP77	320;384;384;386	A0A3Q1LX56	UID4819	A0A3Q1LX56	AASTPKIQVFFPKKGSPPTSPGKAGPAATQA
22.9754	21.0425	23.0513	21.3561	22.4156	21.6973	S	2	___2	0.922194	1.48734e-05	109.15	76.927	109.15	-0.019626	173500000	324	A0A3Q1LX56;E1BHU1;A0A3Q1LFY9;A6QP77	324;388;388;390	A0A3Q1LX56	UID4820	A0A3Q1LX56	PKIQVFFPKKGSPPTSPGKAGPAATQAQPRK
23.4621	24.0518	24.0098	23.7324	23.4016	19.9038	S	2	___2	0.958032	2.55535e-53	148.97	125.74	121.51	0.17257	808050000	4263	A0A3Q1LXK9;A0A3Q1M2E4;E1BF59;A0A3Q1MQG2;A0A3Q1M6Q7;A0A3Q1LJL6;A0A3Q1LVA4;A0A3Q1LXH1;A0A3Q1MRS3;A0A3Q1NIP5	4221;4243;4376;4240;4253;4263;4302;4405;4417;4263	A0A3Q1LXK9;A0A3Q1NIP5	UID4842	A0A3Q1NIP5	SGNAGGFRSRSSSVGSSSSYPISPAVSRTQL
22.2217	22.343	22.0542	20.4398	22.2434	21.4393	S	2	___2	0.996222	1.24095e-53	150.13	137.55	103.17	0.32179	613800000	4270	A0A3Q1LXK9;A0A3Q1M2E4;E1BF59;A0A3Q1MQG2;A0A3Q1M6Q7;A0A3Q1LJL6;A0A3Q1LVA4;A0A3Q1LXH1;A0A3Q1MRS3;A0A3Q1NIP5	4228;4250;4383;4247;4260;4270;4309;4412;4424;4270	A0A3Q1LXK9;A0A3Q1NIP5	UID4843	A0A3Q1NIP5	RSRSSSVGSSSSYPISPAVSRTQLASWSDPT
20.0584	22.806	21.8371	19.7303	20.815	20.1408	S	3	___2	0.962019	1.98003e-18	70.111	64.845	49.199	-0.33974	234050000	755	A0A3Q1LY69;A0A452DI86;A6QLA6	755;765;783	A0A3Q1LY69	UID4870	A0A3Q1LY69	SRDAGSPEDSAASPPSPGPARPQTPTASEDV
20.3089	22.8426	22.5255	23.5925	21.5669	23.4251	S	2	___1	0.994954	0.000609976	121.5	55.204	109.83	0.47387	232640000	45	A0A3Q1LRY6;E1B8K6;G3X7M4;G3MYJ0;A7E386	45;67;67;66;67	A0A3Q1LRY6	UID488	A0A3Q1LRY6	KGKKAATTPAKKMVVSPTKKVAVATPAKKAV
24.2069	24.379	24.5698	23.6319	24.1057	24.0342	S	3	___2	0.988738	4.30945e-24	86.552	77.251	62.663	0.53665	1006900000	160	A3KMX4;A0A3Q1LZ35;F6Q4T4	160;170;170	A3KMX4	UID4895	A3KMX4	VDQQEPVSPVVSPQQSPPASPHTWRKHNRHP
24.2069	24.379	24.5698	23.6319	24.1057	24.0342	S	3	___2	0.980719	4.30945e-24	86.552	77.251	62.663	0.53665	910850000	164	A3KMX4;A0A3Q1LZ35;F6Q4T4	164;174;174	A3KMX4	UID4896	A3KMX4	EPVSPVVSPQQSPPASPHTWRKHNRHPSGGN
22.886	21.3532	21.5016	21.2493	21.9574	21.5176	S	2	___1	0.999575	9.70375e-28	164.56	119.71	98.737	0.059389	263900000	792	A0A3Q1NCT3;A0A3Q1MTD1;F1MKZ7;A0A3Q1MIJ3;A0A3Q1LRZ5	792;792;804;864;899	A0A3Q1NCT3	UID492	A0A3Q1NCT3	YVPYRPHPPQLRKVTSPLQSPTKTKPRVEDE
25.1383	24.9677	24.9819	24.1398	24.9515	23.4131	S	2	___2	0.989572	5.63497e-202	238.19	216.13	156.11	0.0005603	2751900000	922	A0A3Q1M0D6;F1MI03;A0A3Q1MP73	922;922;922	A0A3Q1M0D6	UID4935	A0A3Q1M0D6	RSGSSSPQPKVKAVTSPVQSHSGFSSPSPSR
20.7859	23.5647	23.7578	18.5501	20.0017	20.6754	S	2	___2	0.877648	1.38031e-19	102.67	71.213	58.693	-0.17735	186150000	931	A0A3Q1M0D6;F1MI03;A0A3Q1MP73	931;931;931	A0A3Q1M0D6	UID4937	A0A3Q1M0D6	KVKAVTSPVQSHSGFSSPSPSRMTSKTPPRQ
21.0198	24.868	24.6583	20.6548	24.9515	20.1976	S	3	___2	0.875899	2.17103e-38	132.59	112.5	71.06	-0.21471	484520000	932	A0A3Q1M0D6;F1MI03;A0A3Q1MP73	932;932;932	A0A3Q1M0D6	UID4938	A0A3Q1M0D6	VKAVTSPVQSHSGFSSPSPSRMTSKTPPRQS
26.043	26.2991	26.4834	25.9949	26.1547	26.0168	S	4	___1	0.986335	2.36434e-116	149.41	144.04	49.767	0.45845	4627400000	756	A0A3Q1NCT3;A0A3Q1MTD1;F1MKZ7;A0A3Q1MIJ3;A0A3Q1LRZ5	756;756;768;828;863	A0A3Q1NCT3	UID494	A0A3Q1NCT3	VPSLSTSESKPPPQPSPPTSPVRTPLEVRLF
25.8823	25.8639	21.2593	26.3357	25.3503	26.6294	S	4	___2	1	1.77344e-98	171.5	148.97	109.39	0.22903	11054000000	1174	A0A3Q1M0D6;F1MI03;A0A3Q1MP73	1174;1174;1174	A0A3Q1M0D6	UID4941	A0A3Q1M0D6	QEDVSASPPRLRDKLSPPPVQNRPESSPILR
24.5017	24.6335	21.1066	20.6571	20.2187	21.29	S	3	___2	0.998924	6.43865e-99	173.43	150.13	50.271	0.0011136	916720000	1302	A0A3Q1M0D6;F1MI03;A0A3Q1MP73	1302;1302;1302	A0A3Q1M0D6	UID4943	A0A3Q1M0D6	SAWSGPHFSPEHKELSNSPPRENSFGSPLEF
20.413	22.7219	23.9394	24.1017	23.804	24.1017	S	3	___2	0.999961	8.89269e-100	177.93	159.42	177.93	0.45624	3008100000	1304	A0A3Q1M0D6;F1MI03;A0A3Q1MP73	1304;1304;1304	A0A3Q1M0D6	UID4944	A0A3Q1M0D6	WSGPHFSPEHKELSNSPPRENSFGSPLEFRN
24.5017	24.6335	23.9394	24.1017	23.804	24.1017	S	3	___2	0.999781	5.25898e-58	146.15	135.61	146.15	0.60547	1232800000	1313	A0A3Q1M0D6;F1MI03;A0A3Q1MP73	1313;1313;1313	A0A3Q1M0D6	UID4945	A0A3Q1M0D6	HKELSNSPPRENSFGSPLEFRNSGGPVAEMN
21.4158	22.6684	19.9832	20.8517	20.0323	20.2261	S	3	___2	0.89605	0.00361115	43.116	36.225	42.711	0.062081	80428000	2082	A0A3Q1M0D6;F1MI03;A0A3Q1MP73	2082;2082;2082	A0A3Q1M0D6	UID4956	A0A3Q1M0D6	SDRSRSATPPATRNHSGSRTPPVALNSSRMG
21.611	20.6217	19.9847	23.919	19.6974	23.8713	S	2	___2	0.998964	0.00641251	68.033	68.033	62.365	-0.0091203	355490000	349	A0A3Q1M0D6;F1MI03;A0A3Q1MP73	349;349;349	A0A3Q1M0D6	UID4962	A0A3Q1M0D6	PCEDKDKKEKSAVRPSPSPERSNTGPEPPAP
21.0228	21.1475	20.7124	23.919	19.6974	23.8713	S	2	___2	0.999973	0.00641251	68.033	68.033	68.033	-0.1193	355490000	351	A0A3Q1M0D6;F1MI03;A0A3Q1MP73	351;351;351	A0A3Q1M0D6	UID4963	A0A3Q1M0D6	EDKDKKEKSAVRPSPSPERSNTGPEPPAPTL
26.7089	26.2266	26.8059	26.1589	23.2236	25.9174	S	2	___2	1	1.13997e-84	178	158.42	51.445	0.1284	3326700000	295	A0A3Q1M0D6;F1MI03;A0A3Q1MP73	295;295;295	A0A3Q1M0D6	UID4968	A0A3Q1M0D6	RSAAAKTHTTALTGRSPSPALGRRGEGDVPP
26.7089	26.7406	26.8059	26.1589	23.2236	25.9174	S	2	___2	1	1.13997e-84	178	158.42	51.445	0.1284	3542300000	297	A0A3Q1M0D6;F1MI03;A0A3Q1MP73	297;297;297	A0A3Q1M0D6	UID4969	A0A3Q1M0D6	AAAKTHTTALTGRSPSPALGRRGEGDVPPRE
19.9536	24.0174	23.9309	20.1497	20.9276	20.3945	S	2	___2	1	0.0172078	101.38	70.989	98.898	0.51067	205110000	2026	A0A3Q1M0D6;F1MI03;A0A3Q1MP73	2026;2026;2026	A0A3Q1M0D6	UID4973	A0A3Q1M0D6	RSRSRTPLLPRKRSRSRSPLAIRRRSRSRTP
19.9536	24.0174	23.9309	20.9617	21.5051	20.5447	S	2	___2	1	0.0172078	101.38	70.989	98.898	0.51067	205110000	2028	A0A3Q1M0D6;F1MI03;A0A3Q1MP73	2028;2028;2028	A0A3Q1M0D6	UID4974	A0A3Q1M0D6	RSRTPLLPRKRSRSRSPLAIRRRSRSRTPRT
18.1069	20.538	20.064	21.9117	20.7434	21.7399	S	3	___2	0.999867	0.0131084	44.294	35.781	44.294	-0.48112	30454000	530	A0A3Q1M0D6;F1MI03;A0A3Q1MP73	530;530;530	A0A3Q1M0D6	UID4975	A0A3Q1M0D6	AQRWGRSRSPQRRGRSRSPQRPGWSRSRNAQ
18.1069	20.5482	21.143	21.9117	21.3451	21.7399	S	3	___2	0.999687	0.0131084	44.294	35.781	44.294	-0.48112	30454000	532	A0A3Q1M0D6;F1MI03;A0A3Q1MP73	532;532;532	A0A3Q1M0D6	UID4976	A0A3Q1M0D6	RWGRSRSPQRRGRSRSPQRPGWSRSRNAQRR
24.3649	19.3766	21.1043	19.7593	21.0621	23.3793	S	4	___2	0.850563	4.11695e-31	112.99	90.614	86.89	0.13615	389350000	2398	A0A3Q1M0D6;F1MI03	2398;2398	A0A3Q1M0D6	UID4978	A0A3Q1M0D6	LLDRARSRTPPGGPGSRTPPSAPSQSRVTSE
27.4075	27.2665	27.4196	27.482	27.3449	27.3833	S	2	___1	0.999966	7.98392e-225	193.04	188.28	50.607	-0.35957	6699900000	442	A0A3Q1ML49;F1N534;Q29RJ2;M5FJY0;A0A3Q1LS27;A0A3Q1MD67;A0A3Q1MWD1;A0A3Q1MU35	442;474;480;480;474;480;474;480	A0A3Q1ML49	UID498	A0A3Q1ML49	PSPSHSVSSEPADRLSPFLATRHFNLPSKTE
25.161	24.8819	24.612	23.8443	24.898	20.3094	S	2	___2	0.995906	0.0010291	112.83	25.057	83.226	0.50211	776360000	1969	A0A3Q1M0D6;F1MI03;A0A3Q1MP73	1969;1969;1969	A0A3Q1M0D6	UID4980	A0A3Q1M0D6	SRTSPIARRRSRSRTSPVTRRRSRSRTSPVT
20.635	20.5924	20.9222	20.0282	22.6812	20.5304	S	3	___1	0.998552	1.92243e-10	98.035	92.662	74.519	0.48173	244720000	1382	A0A3Q1M7G6;A0A3Q1LS69;E1BEC1	1382;1420;1453	A0A3Q1M7G6	UID500	A0A3Q1M7G6	LRCVKTYRVPPVQPASPGSHNALRLARLIWT
21.5107	21.5449	21.1755	21.5515	20.0822	21.5522	S	2	___1	0.99658	0.0145952	67.726	57.815	67.334	0.42726	102620000	453	A0A3Q1MQZ2;Q32PF2;A0A3Q1LSB6	453;455;455	A0A3Q1MQZ2	UID503	A0A3Q1MQZ2	NASGSTSTPAPSRTASFSESRTDEVAPAKKA
23.1114	23.558	23.2363	23.3203	22.8908	23.6153	S	3	___2	1	2.91777e-45	131.97	119.84	41.734	-0.0067746	1257400000	105	A0A3Q1M2D2;A7YY50;A0A3S5ZPD8	105;98;105	A0A3Q1M2D2	UID5034	A0A3Q1M2D2	MRTTHSDMKSERRPPSPDVIVLSDNEQPASP
23.1114	23.558	23.2363	23.3203	22.8908	23.6153	S	3	___2	1	2.91777e-45	131.97	119.84	41.734	-0.0067746	1047300000	119	A0A3Q1M2D2;A7YY50;A0A3S5ZPD8	119;112;119	A0A3Q1M2D2	UID5036	A0A3Q1M2D2	PSPDVIVLSDNEQPASPRVNGLTEEPPKETS
21.8529	20.8652	19.4551	22.6604	22.4919	22.4699	S	2	___1	0.996952	4.98165e-06	89.541	66.06	89.541	0.13386	250210000	246	E1B9P1;A0A3Q1N361;A0A3Q1LSC0;A0A3Q1N5H1;A0A3Q1NMA5	246;273;335;335;161	E1B9P1	UID504	E1B9P1	CHEDASDSSCRTLRASPVLPLEEERTDTEAK
20.8043	21.5099	22.3465	22.0468	21.5965	21.9007	S	2	___2	0.814107	3.29254e-51	183.06	149.3	174.05	0.086339	273970000	387	A0A3Q1M2E5;A0A3Q1MRI6;A0A3Q1M7N6;A0A3Q1NL10;A0A3Q1MUK3	387;406;459;472;487	A0A3Q1M2E5;A0A3Q1M7N6	UID5041	A0A3Q1M2E5	GSSTTLTKSFISSSPSSPSRAKDHESPRSYS
19.7428	24.0078	20.7096	23.9234	23.5159	23.8716	S	3	___1	0.999902	5.63274e-43	102.05	88.953	100.27	0.054595	386610000	58	F6R233;A0A3Q1LZR8;Q0P5E0;A0A3Q1M894;A0A3Q1LSD8	58;69;71;71;170	F6R233	UID508	F6R233	EGSPSPEQSEQEKLLSPQPSEAPELDEDEGF
24.766	23.5464	25.3623	22.8954	23.1477	19.4123	S	3	___2	1	6.33472e-72	121.32	105.54	51.145	0.72781	718750000	1644	A0A3Q1M3L0;E1BN44	1644;1698	A0A3Q1M3L0	UID5087	A0A3Q1M3L0	QAAAGRSTPRAAAAGSPPEPAPQGDPGRESP
24.766	23.5464	25.3623	22.8954	23.1477	19.7574	S	3	___2	1	6.33472e-72	121.32	105.54	51.145	0.72781	1075100000	1658	A0A3Q1M3L0;E1BN44	1658;1712	A0A3Q1M3L0	UID5088	A0A3Q1M3L0	GSPPEPAPQGDPGRESPAGLLQDLLELPGRR
23.703	23.1386	23.2805	24.0007	21.0644	22.2024	S	3	___1	0.97076	7.38934e-20	94.72	86.532	47.237	0.3426	368660000	140	F6R233;A0A3Q1LZR8;Q0P5E0;A0A3Q1M894;A0A3Q1LSD8	140;151;153;153;252	F6R233	UID509	F6R233	DKLSPAEVCLEELHLSPDSEPREGLAPEASE
24.4179	24.9928	24.8162	24.6953	25.2049	25.0908	S	4	___1	0.971298	1.8124e-198	198.74	188.49	145.86	-0.43687	1959000000	1444	Q9GLM4;A0A1P8NW33;A0A3Q1LRQ8;A0A3Q1MT62;A0A3Q1LZP3;A0A3Q1M746;E1BNT5;A0A3Q1LS30;A0A3Q1NDB6;A0A3Q1LLE9;A0A3Q1LL60;A0A3Q1MND0;A1A4J4	1276;1276;1444;1334;1353;1356;1374;1277;1277;1286;1311;1155;191	Q9GLM4;A0A3Q1LRQ8	UID51	A0A3Q1LRQ8	TLASNLHSNAVASPGSPSLGRHLGGSGSVVP
24.6096	24.1601	24.5899	24.4673	24.4024	24.6204	S	2	___1	1	2.03947e-71	173.26	155.53	127.66	0.36727	2113100000	263	F6R233;A0A3Q1LZR8;Q0P5E0;A0A3Q1M894;A0A3Q1LSD8	263;274;276;276;375	F6R233	UID510	F6R233	AVEIAGRTPKLTRQPSIELPSMAVASTKSRW
21.6579	19.9768	20.9971	24.7935	20.2011	24.6103	S	2	___1	1	0	265.54	237.88	107.56	-0.10575	5647100000	189	F6R233;A0A3Q1LZR8;Q0P5E0;A0A3Q1M894;A0A3Q1LSD8	189;200;202;202;301	F6R233	UID511	F6R233	EAEAQHQSCQQPRTPSPLVLEGTEVGSPPLS
24.7956	25.4324	25.1616	24.7452	25.0275	24.8224	S	3	___1	0.999995	0	304.92	292.04	125.12	-0.029049	5908200000	200	F6R233;A0A3Q1LZR8;Q0P5E0;A0A3Q1M894;A0A3Q1LSD8	200;211;213;213;312	F6R233	UID512	F6R233	PRTPSPLVLEGTEVGSPPLSPSTKLSDRTES
21.1526	23.2912	22.833	21.9709	19.8704	21.7727	S	3	___2	0.968833	4.6747e-12	70.109	58.902	58.515	-0.16012	165010000	903	E1B8J6;A0A3Q1M4P9	903;1085	E1B8J6	UID5121	E1B8J6	ERKGSPTPGFPTRRGSPTAGFTEQKGSPTSA
21.8483	23.2912	22.833	21.9709	20.774	21.7727	S	3	___2	0.968721	4.6747e-12	70.109	58.902	70.109	-0.47144	165010000	914	E1B8J6;A0A3Q1M4P9	914;1096	E1B8J6	UID5122	E1B8J6	TRRGSPTAGFTEQKGSPTSAYPERRGSPVPP
23.6933	23.5888	21.6272	23.9638	23.3584	22.6295	S	3	___2	1	4.66006e-18	86.479	78.582	50.144	-0.34332	909220000	149	A0A3Q1M6W0;A0A3Q1MCC9;G3X7K5;A0A3Q1MY21	149;149;149;149	A0A3Q1M6W0	UID5153	A0A3Q1M6W0	DLSKDRSLTGKLEPVSPPSPPHADPELELVP
23.6933	23.5888	21.6272	23.9638	23.3584	22.6295	S	3	___2	1	4.66006e-18	86.479	78.582	50.144	-0.34332	909220000	152	A0A3Q1M6W0;A0A3Q1MCC9;G3X7K5;A0A3Q1MY21	152;152;152;152	A0A3Q1M6W0	UID5154	A0A3Q1M6W0	KDRSLTGKLEPVSPPSPPHADPELELVPPRL
26.6558	26.1952	27.064	26.244	26.6538	26.4428	S	2	___2	1	4.79224e-38	106.58	92.986	106.58	0.23018	7226700000	80	A0A3Q1M720;A2VDM7	80;80	A0A3Q1M720	UID5158	A0A3Q1M720	LRTGDLGIPPNPEDRSPSPEPIYNSEGKRLN
26.6558	26.1952	27.064	26.244	26.6538	26.4428	S	2	___2	1	4.79224e-38	106.58	92.986	106.58	0.23018	7217800000	82	A0A3Q1M720;A2VDM7	82;82	A0A3Q1M720	UID5159	A0A3Q1M720	TGDLGIPPNPEDRSPSPEPIYNSEGKRLNTR
22.8327	22.8584	19.6299	22.2874	23.4828	19.8877	S	2	___2	1	1.06595e-123	211.51	190.11	211.51	-0.33797	456080000	425	A0A3Q1MAC0;A0A3Q1M7B9;F1MSM9	425;443;443	A0A3Q1MAC0	UID5165	A0A3Q1MAC0	RHSSDINHLVTQGRESPEGSYTDDANQEVRG
20.0897	22.948	23.2164	21.1303	22.3571	19.4409	S	2	___1	1	0.0142867	52.867	40.653	52.867	0.13701	69445000	1379	A0A3Q1LSM9;E1BNY9	1379;1395	A0A3Q1LSM9	UID518	A0A3Q1LSM9	AMSLGQDIPMDQRAESPEEVACRKEEEERKA
23.0761	22.1244	22.9734	22.989	22.6337	22.9535	S	2	___2	0.999942	0	275.69	241.31	237.21	-0.42406	4393600000	589	A0A3Q1M805;A0A3Q1LLM7;A0A3Q1N3M0;A0A3Q1LT18;A0A3Q1MHZ6;A0A3Q1MH82;A0A3Q1M7E1;A0A3Q1LFJ4;A0A3Q1M053;A8E4L8	589;599;847;1010;1077;1077;1077;1077;703;703	A0A3Q1M805	UID5187	A0A3Q1M805	EREAEAPRESVMRLPSPTSPCSSLSQDQAAT
21.6394	22.1244	22.9734	20.3818	22.6337	22.9535	S	2	___2	0.992913	4.00902e-137	188.6	164.19	130.77	-0.54103	505420000	592	A0A3Q1M805;A0A3Q1LLM7;A0A3Q1N3M0;A0A3Q1LT18;A0A3Q1MHZ6;A0A3Q1MH82;A0A3Q1M7E1;A0A3Q1LFJ4;A0A3Q1M053;A8E4L8	592;602;850;1013;1080;1080;1080;1080;706;706	A0A3Q1M805	UID5188	A0A3Q1M805	AEAPRESVMRLPSPTSPCSSLSQDQAATSKD
21.9703	21.6886	22.3385	19.7572	22.1187	21.9353	S	2	___1	0.996113	7.20155e-05	73.156	66.612	59.709	0.0044355	76293000	1891	A0A3Q1LSM9;E1BNY9	1891;1907	A0A3Q1LSM9	UID519	A0A3Q1LSM9	CIRIALPAPRGSGTASDDEFENLRIKGPNAV
22.8055	22.0416	23.2079	22.6016	22.9282	23.2521	S	2	___1	0.9938	1.32962e-51	142.91	120.38	107.82	0.33231	298540000	3739	A0A3Q1LSM9;E1BNY9	3739;3758	A0A3Q1LSM9	UID520	A0A3Q1LSM9	KKAKQTGRLGSSGLGSASSIQAAVRQLEAEA
23.1932	24.5125	24.1939	23.9942	23.7583	24.4959	S	4	___2	1	3.58367e-68	132.51	118.07	111.98	-0.87617	4458600000	510	F6R1H3;A6QQE3;A0A3Q1M8R6	510;526;510	F6R1H3	UID5219	F6R1H3	WSSPEQPRPSTSRAVSPPHLDGPPSPKSPIV
23.1932	24.5125	24.1939	23.9942	23.7583	24.4959	S	2	___2	1	3.58367e-68	132.51	118.07	93.776	-0.37874	4445300000	519	F6R1H3;A6QQE3;A0A3Q1M8R6	519;535;519	F6R1H3	UID5220	F6R1H3	STSRAVSPPHLDGPPSPKSPIVRDELSLPES
19.4858	20.7303	20.8749	21.1865	21.2255	21.1992	S	3	___1	0.997336	0.00268844	46.319	35.709	46.319	-0.39282	27055000	224	A0A3Q1NI16;A0A3Q1LSP6	224;257	A0A3Q1NI16	UID523	A0A3Q1NI16	FGPGRKPSPRSHAENSPPRDPLKLFDDPDLG
23.4825	23.7149	24.0439	20.3734	24.5159	23.1813	S	4	___1	1	9.04143e-97	125.36	120.35	94.623	-0.036698	1461400000	67	A0A3Q1LST8	67	A0A3Q1LST8	UID525	A0A3Q1LST8	PLALLAATCSKIGPPSPGDDEEEAAAAAGAP
20.3505	21.4148	20.7755	20.2055	19.8213	20.4153	S	2	___2	0.94486	2.42669e-17	116.63	96.172	116.19	-0.19562	115870000	305	A0A3Q1MA06;F1MS38;Q3SYX0;A0A3Q1M9W0;A0A3Q1LW82	305;321;333;333;364	A0A3Q1MA06	UID5256	A0A3Q1MA06	ASMTRLMRSRTASGSSVTSLEGARSRSHTSE
22.8528	20.6576	23.7125	19.8502	20.6601	20.3486	S	3	___2	0.999986	1.28137e-29	119.23	97.012	119.23	-0.4509	281820000	628	G3MYP5;A0A3Q1M9Z4	628;760	G3MYP5	UID5266	G3MYP5	AQKGAAPLPARELALSSPEDLTQDFEELKRE
22.8736	21.202	20.397	22.4165	23.571	21.8029	S	3	___1	1	2.7361e-25	120.33	114.68	120.33	-0.27302	526890000	262	A0A3Q1LT57;A5D7H5;A0A3Q1NIX3	262;265;282	A0A3Q1LT57	UID527	A0A3Q1LT57	PDDIKPRRIRKPRFGSPPQRDPSWIGERPNK
21.1215	22.4648	22.1592	22.8744	22.6701	19.2515	S	2	___2	1	8.69325e-07	67.827	61.057	44.299	-0.066551	226080000	266	A0A3Q1MAG2;Q0VCM8	266;266	A0A3Q1MAG2	UID5295	A0A3Q1MAG2	NSKSNQSKKKGPRTPSPPPPIQEDIALGKKY
20.7722	20.1474	20.584	23.2577	23.0291	20.2276	S	2	___1	1	5.42593e-18	142.76	118.3	124.48	0.27006	735310000	1528	Q9GLM4;A0A1P8NW33;A0A3Q1LRQ8;A0A3Q1MT62;A0A3Q1LZP3;A0A3Q1M746;E1BNT5;A0A3Q1LS30;A0A3Q1NDB6;A0A3Q1LLE9;A0A3Q1LL60;A0A3Q1MND0;A1A4J4	1360;1360;1528;1418;1437;1440;1458;1361;1361;1370;1395;1239;275	Q9GLM4;A0A3Q1LRQ8	UID53	A0A3Q1LRQ8	PATSPSPDSAAFRQGSPTPALPEKRRMSMGD
21.334	20.8098	20.7158	20.3455	21.4876	22.4827	S	2	___1	0.997855	2.31071e-56	118.24	103.78	118.24	-0.2387	2041900000	123	Q3ZBR8;E1BLT0;A0A3Q1LVX0;A0A3Q1LTM9	123;96;123;123	Q3ZBR8	UID531	Q3ZBR8	ADDTVSPGGVPSPSASPPRVTSMASTQNHDA
24.1762	24.9381	24.9772	24.285	25.1614	24.7801	S	3	___1	0.971346	4.41969e-119	178.53	162.77	141.78	0.0030032	2224600000	145	F1N4E5;A0A3Q1LTR8;Q2YDM4;A0A3Q1MJM3	145;145;145;145	F1N4E5	UID535	F1N4E5	LLQQQPHSPPPPLRPSPVTTRRGLRDSHSSE
20.555	21.0546	22.4398	21.8099	20.4487	20.091	S	3	___2	0.999992	1.39406e-168	228.49	211.55	228.49	0.16215	599780000	764	Q865S1;A0A3Q1MCC2	764;781	Q865S1	UID5352	Q865S1	RERRGTRRHSSLHTESDEDIAPAQRVDIVTE
20.0326	19.0142	21.7534	19.9187	20.9067	19.6045	S	3	___2	1	3.28674e-17	80.984	74.824	80.359	0.25398	234770000	6	A0A3Q1MCZ1	6	A0A3Q1MCZ1	UID5372	A0A3Q1MCZ1	__________MADGDSGSERGGGGPGGFQPA
20.7996	19.0142	21.7534	20.6454	20.9948	19.6045	S	3	___2	1	3.28674e-17	80.984	74.824	80.359	0.25398	244630000	8	A0A3Q1MCZ1	8	A0A3Q1MCZ1	UID5373	A0A3Q1MCZ1	________MADGDSGSERGGGGPGGFQPASR
19.7338	22.4231	21.4134	23.7764	21.8851	23.6256	S	3	___1	0.809132	5.32136e-86	128.97	114.49	128.97	-0.32406	449900000	1391	Q9GLM4;A0A1P8NW33;A0A3Q1LRQ8;A0A3Q1MT62;A0A3Q1LZP3;A0A3Q1M746;E1BNT5;A0A3Q1LS30;A0A3Q1NDB6;A0A3Q1LLE9;A0A3Q1LL60;A0A3Q1MND0;A1A4J4	1224;1224;1391;1281;1300;1303;1321;1224;1224;1233;1258;1102;138	Q9GLM4;A0A3Q1LRQ8	UID54	A0A3Q1LRQ8	NTGSSPQSSAATTPGSPSLGRHPGAHQVSNL;NTGSSPQSSAATTPGSPSLGRHPGAQVSNLH
26.5222	20.9486	25.114	26.236	26.9973	26.3331	S	2	___1	0.995485	5.03655e-113	158.16	148.01	92.336	-0.77149	4039200000	1606	A0A3Q1NB30;A0A3Q1LTX7;A0A3Q1MN10;A0A3Q1NGY7;A0A3Q1MGD3;A0A3Q1M9P3;A0A3Q1MTF8;A0A3Q1LYH2;A0A3Q1M0R9;E1BND6	1606;1574;1575;1606;1585;1604;1594;1577;1583;1606	A0A3Q1NB30	UID543	A0A3Q1NB30	SVEESESTSPAPRRNSGTGGETAPGLGSGAD
25.0393	25.053	24.7647	20.8264	23.4616	23.4989	S	3	___1	0.999988	4.56032e-76	115.57	111.9	115.57	-1.9672	500580000	1767	A0A3Q1NB30;A0A3Q1LTX7;A0A3Q1MN10;A0A3Q1NGY7;A0A3Q1MGD3;A0A3Q1M9P3	1767;1735;1736;1767;1746;1765	A0A3Q1NB30	UID544	A0A3Q1NB30	VSSVDSAQASDVGGESPGGRSSNAKLPAVPT
20.4358	22.4268	21.4643	20.7812	21.0976	20.5316	S	2	___2	0.99996	5.70393e-51	179.6	149.46	138.89	-0.30442	694800000	791	A0A3Q1MHP9;F1N2H2	791;791	A0A3Q1MHP9	UID5464	A0A3Q1MHP9	TDKAKKPRTRRSRFHSPSTTWSPNKDTAREK
20.4432	22.4268	21.4643	20.7223	21.0976	19.7499	S	3	___2	0.941493	2.47548e-10	97.32	81.201	69.737	-0.24042	266510000	797	A0A3Q1MHP9;F1N2H2	797;797	A0A3Q1MHP9	UID5465	A0A3Q1MHP9	PRTRRSRFHSPSTTWSPNKDTAREKKRSQSP
20.7801	24.2077	24.6299	24.7236	24.3302	24.4208	S	2	___1	0.978738	4.51525e-86	171.44	148.52	138.77	-0.45771	991560000	1684	A0A3Q1LU31;E1BGB0;A0A3Q1NIA2;A0A3Q1LUE5;A0A3Q1NM85;A0A3Q1M799;A0A3Q1N6E2;A0A3Q1MJR0;A0A3Q1NE99	1684;1735;1544;1544;1644;1651;1655;1661;1539	A0A3Q1LU31	UID547	A0A3Q1LU31	DGSAGAQALGKLEVSSDSEEASEVPEWLKEG
27.7616	28.1542	27.4946	28.1503	27.7694	28.3244	S	2	___1	1	5.23497e-52	200.68	149.57	178.84	-0.11254	25573000000	2201	A0A3Q1LU35;A0A3Q1LV98;E1BE25;A0A3Q1M304	2201;2228;2207;2223	A0A3Q1LU35;A0A3Q1M304	UID550	A0A3Q1LU35	FPAVFGDFLGRERLGSFGSITRQQEGEASSQ
20.4059	21.4791	21.2537	21.6543	22.0694	22.6161	S	2	___1	0.989118	1.83231e-06	133.42	94.666	127.42	0.029763	135610000	2204	A0A3Q1LU35;A0A3Q1LV98;E1BE25;A0A3Q1M304	2204;2231;2210;2226	A0A3Q1LU35;A0A3Q1M304	UID551	A0A3Q1LU35	VFGDFLGRERLGSFGSITRQQEGEASSQDMT
25.017	24.0647	25.1041	20.5781	24.6001	25.0421	S	3	___2	0.999995	6.78298e-20	94.856	80.622	75.326	-0.36796	1361500000	666	E1BLV9;A0A3Q1MKW7;G3N322;A0A3Q1MXQ4	666;673;677;725	E1BLV9	UID5519	E1BLV9	SLTPPQASPAASKDQSPPPSPPPSYHPPPPP
25.017	24.0647	25.1041	20.5781	24.6001	25.0421	S	3	___2	0.998954	1.16298e-19	93.767	81.915	68.074	0.009569	1203200000	670	E1BLV9;A0A3Q1MKW7;G3N322;A0A3Q1MXQ4	670;677;681;729	E1BLV9	UID5520	E1BLV9	PQASPAASKDQSPPPSPPPSYHPPPPPTKKP
21.7592	20.7308	21.1394	24.8237	20.4414	24.8381	S	3	___2	0.999996	3.38722e-09	77.221	71.891	60.991	-0.03089	1418200000	37	A0A3Q1MMQ2	37	A0A3Q1MMQ2	UID5560	A0A3Q1MMQ2	EHGWPPASSSTRPWRSAPPSPPPPGTRPTAL
21.7592	21.1567	21.1394	24.8237	20.8162	24.8381	S	3	___2	0.99963	2.27851e-08	72.145	62.357	60.991	-0.03089	659090000	41	A0A3Q1MMQ2	41	A0A3Q1MMQ2	UID5561	A0A3Q1MMQ2	PPASSSTRPWRSAPPSPPPPGTRPTALGPRS
23.6344	22.9759	22.8368	22.5811	22.9379	22.7005	S	2	___2	0.999999	0.000252627	90.05	75.275	79.23	-0.10831	844610000	735	E1BP16;A0A3Q1MP80;A0A3Q1MSC8	735;749;747	E1BP16	UID5582	E1BP16	RVSRTPEPKKIKKAASPSPQSVRRVSSSRSV
23.6344	22.9759	22.8368	22.5811	22.9379	22.7005	S	2	___2	0.999647	0.00168247	79.23	64.544	79.23	-0.10831	314810000	737	E1BP16;A0A3Q1MP80;A0A3Q1MSC8	737;751;749	E1BP16	UID5583	E1BP16	SRTPEPKKIKKAASPSPQSVRRVSSSRSVSG
25.2781	26.1754	26.3682	23.6819	25.3596	23.9841	S	3	___2	1	1.68099e-06	95.662	86.865	54.281	-0.12739	2131800000	400	E1BP16;A0A3Q1MP80;A0A3Q1MSC8	400;400;400	E1BP16	UID5585	E1BP16	RLSPSASPPRRRHRPSPPATPPPKTRHSPTP
19.3163	22.6032	20.9034	20.6106	20.381	22.1094	S	2	___2	1	4.04326e-93	182.7	151.74	74.12	0.61069	360930000	871	E1BP16;A0A3Q1MP80	871;885	E1BP16	UID5586	E1BP16	QEEPEAEPEPKKETESEPEDNLDDLEKHLRE
27.0032	26.6287	27.3499	26.9719	27.0638	27.001	S	3	___2	0.999989	8.23954e-76	140.94	134.44	130.56	-0.17147	15816000000	766	E1BP16;A0A3Q1MP80;A0A3Q1MSC8	766;780;778	E1BP16	UID5587	E1BP16	SGSPEPAAKKPPAPPSPVQSQSPSTNWSPAV
27.0032	26.6287	27.3499	26.9719	27.0638	27.001	S	3	___2	0.989091	3.66455e-65	134.17	124.45	90.843	0.049907	10486000000	772	E1BP16;A0A3Q1MP80;A0A3Q1MSC8	772;786;784	E1BP16	UID5588	E1BP16	AAKKPPAPPSPVQSQSPSTNWSPAVPVKKAK
21.2366	26.547	25.7692	26.155	20.2964	20.1416	S	3	___2	0.794559	1.79323e-75	139.6	136.07	118	-0.10217	835050000	774	E1BP16;A0A3Q1MP80;A0A3Q1MSC8	774;788;786	E1BP16	UID5589	E1BP16	KKPPAPPSPVQSQSPSTNWSPAVPVKKAKSP
23.4348	23.0309	23.6212	22.7644	23.3818	22.6049	S	2	___1	1	5.31868e-83	180.64	140.36	180.64	-0.58678	898140000	104	E1BF20;A0A3Q1LU71;A0A3Q1MIG4;A0A3Q1N348;A0A3Q1MIM4;Q3SZF3;A5D9B4	104;104;104;104;104;104;104	E1BF20	UID559	E1BF20	NNVEMDWVLKHTGPNSPDTANDGFVRLRGLP
24.0856	23.76	23.7149	22.8022	20.7361	22.8585	S	3	___2	1	0.00795649	60.401	49.877	41.644	0.56838	111790000	624	E1BP16;A0A3Q1MP80;A0A3Q1MSC8	624;638;636	E1BP16	UID5591	E1BP16	KRRTASPPPPPKRRASPSPPPKRRVSHSPPP
24.0856	23.76	23.7149	22.8022	20.4962	22.8585	S	3	___2	1	0.00795649	60.401	49.877	41.644	0.56838	111790000	626	E1BP16;A0A3Q1MP80;A0A3Q1MSC8	626;640;638	E1BP16	UID5592	E1BP16	RTASPPPPPKRRASPSPPPKRRVSHSPPPKQ
24.2193	23.7511	20.5689	20.5197	20.61	23.1999	S	2	___2	1	0.0148765	54.784	27.895	40.616	-0.40604	104960000	702	E1BP16;A0A3Q1MP80;A0A3Q1MSC8	702;716;714	E1BP16	UID5594	E1BP16	RAPQTSSPPPARRGASLSPQRRQSPSPSSRP
24.2193	23.7511	20.1917	20.3734	20.1711	23.1999	S	2	___2	1	0.0148765	54.784	27.895	40.616	-0.40604	104960000	704	E1BP16;A0A3Q1MP80;A0A3Q1MSC8	704;718;716	E1BP16	UID5595	E1BP16	PQTSSPPPARRGASLSPQRRQSPSPSSRPIR
20.8145	20.8884	25.5988	20.2232	24.0765	22.9371	S	2	___2	1	0.000382406	85.924	68.891	45.28	0.052213	616450000	389	E1BP16;A0A3Q1MP80;A0A3Q1MSC8	389;389;389	E1BP16	UID5597	E1BP16	KRTSSPPRKTRRLSPSASPPRRRHRPSPPAT
25.5221	25.4482	20.1852	23.8401	19.1686	19.8759	S	2	___2	1	0.000447101	84.169	70.16	45.28	0.052213	455140000	391	E1BP16;A0A3Q1MP80;A0A3Q1MSC8	391;391;391	E1BP16	UID5598	E1BP16	TSSPPRKTRRLSPSASPPRRRHRPSPPATPP
23.2869	20.6894	24.917	22.9727	21.3342	20.6443	S	3	___2	0.999761	0.000404359	67.115	58.939	57.159	-0.19998	438430000	710	E1BP16;A0A3Q1MP80;A0A3Q1MSC8	710;724;722	E1BP16	UID5599	E1BP16	PPARRGASLSPQRRQSPSPSSRPIRRVSRTP
23.275	22.816	21.2375	23.3423	22.8622	23.3019	S	3	___1	0.997304	1.72293e-31	127.17	122.69	127.17	0.11352	495640000	1030	Q9GLM4;A0A1P8NW33	1030;1030	Q9GLM4	UID56	Q9GLM4	AVAGPRTQEPEPKSFSAPAAQAYGHETPLRI
23.2869	20.6967	24.917	22.9727	21.0173	19.9741	S	3	___2	0.997635	0.00120274	57.159	57.159	55.173	-0.44105	240080000	712	E1BP16;A0A3Q1MP80;A0A3Q1MSC8	712;726;724	E1BP16	UID5600	E1BP16	ARRGASLSPQRRQSPSPSSRPIRRVSRTPEP
24.7323	23.7623	22.6996	23.5432	24.0196	23.5991	S	3	___2	1	0.0236124	57.164	18.29	42.031	0.10461	331370000	570	E1BP16;A0A3Q1MP80;A0A3Q1MSC8	570;584;582	E1BP16	UID5604	E1BP16	RRRSPSPAPPPRRRRSPTPPPRRRTPSPPPR
24.7572	24.6244	24.0139	24.4731	24.2442	24.5832	S	3	___2	1	0.0125938	67.385	34.122	52.693	0.036137	796390000	581	E1BP16;A0A3Q1MP80;A0A3Q1MSC8	581;595;593	E1BP16	UID5605	E1BP16	RRRRSPTPPPRRRTPSPPPRRRSPSPRRYSP
20.4859	23.3074	23.308	22.9569	22.8218	20.3958	S	2	___2	1	0.00948925	63.408	32.519	41.48	-0.011233	137700000	634	E1BP16;A0A3Q1MP80;A0A3Q1MSC8	634;648;646	E1BP16	UID5606	E1BP16	PKRRASPSPPPKRRVSHSPPPKQRSSPVTKR
20.4288	23.3074	23.308	22.9569	22.8218	20.7295	S	2	___2	1	0.00948925	63.408	32.519	41.48	-0.011233	137700000	636	E1BP16;A0A3Q1MP80;A0A3Q1MSC8	636;650;648	E1BP16	UID5607	E1BP16	RRASPSPPPKRRVSHSPPPKQRSSPVTKRRS
22.6747	24.2274	24.6091	23.5207	21.0186	24.2289	S	2	___2	0.997451	0.00762184	66.538	59.802	56.654	-0.21061	260360000	603	E1BP16;A0A3Q1MP80;A0A3Q1MSC8	603;617;615	E1BP16	UID5609	E1BP16	SPSPRRYSPPIQRRYSPSPPPKRRTASPPPP
24.0232	24.0562	22.4428	23.5772	20.2757	20.4158	S	3	___1	0.799466	2.74371e-11	64.701	56.262	62.285	0.76651	253790000	220	A0A3Q1N3D9;A0A3Q1LU77;F1MNV8	220;261;311	A0A3Q1N3D9	UID561	A0A3Q1N3D9	GSDGHSVSSRDSAAPSPIPPADSISADPVVS
22.6747	24.2274	24.6091	23.5207	21.0186	24.2289	S	2	___2	0.99991	0.00762184	66.538	59.802	66.538	-0.033181	260360000	605	E1BP16;A0A3Q1MP80;A0A3Q1MSC8	605;619;617	E1BP16	UID5610	E1BP16	SPRRYSPPIQRRYSPSPPPKRRTASPPPPPK
24.1248	23.6518	23.2574	20.7012	23.163	23.2067	S	2	___2	1	0.00422108	107.69	36.314	107.69	-0.47596	365980000	429	E1BP16;A0A3Q1MP80;A0A3Q1MSC8	429;429;429	E1BP16	UID5611	E1BP16	TPQQSNRTRKSRVSVSPGRTSGKVTKHKGTE
21.6812	23.4944	23.3594	21.6719	22.1498	22.2751	S	2	___1	0.997699	4.03322e-22	148.89	127.85	148.89	0.22016	136950000	862	A0A3Q1N3D9;A0A3Q1LU77;F1MNV8	862;903;953	A0A3Q1N3D9	UID562	A0A3Q1N3D9	SSNEEEEEEDEAQARSPSGQSQAPLDRESQG
25.9308	22.4183	22.181	19.8871	27.6732	20.2452	S	3	___1	0.99984	4.77147e-261	217.11	195.45	113.66	-0.26259	21523000000	368	A0A3Q1MR68;A0A3Q1LU90;Q1RMR3	368;368;405	A0A3Q1MR68	UID563	A0A3Q1MR68	QLDEQARAQKPTPPASPTPQPAQERPPSSPV
22.4623	19.9639	19.3966	20.7061	21.9927	20.0104	S	2	___1	0.945865	1.01966e-07	98.942	74.088	71.558	-0.17962	55136000	57	A0A3Q1LUB5;Q08DP5	57;57	A0A3Q1LUB5	UID565	A0A3Q1LUB5	VTRSSARLSQSSQDSSPVRNLQSFGTEEPAY
26.2756	24.256	24.756	25.2106	25.6045	25.1377	S	2	___1	1	2.02823e-09	159.58	104.21	158.87	0.10482	3125900000	142	Q1RMT6;A0A3Q1LUB7;A0A3S5ZP47;A0A3Q1N357;A0A3Q1M4B5	142;169;142;208;169	Q1RMT6	UID568	Q1RMT6	GAIGQRLSNGLARLSSPVLHRLRLREDENAE
20.545	22.4349	22.0181	21.9245	21.9397	21.7031	S	4	___1	0.996739	5.30153e-07	52.483	43.024	47.507	0.087979	85054000	1396	A0A3Q1LUB9;F1N1U1	1396;1441	A0A3Q1LUB9	UID571	A0A3Q1LUB9	SDPPDSGTGNLGRVHSAPLQVSASPAQEPPP
20.5587	19.5614	20.7936	21.5895	20.1614	20.5999	S	2	___1	1	3.42475e-06	65.949	52.676	65.949	0.19521	42165000	35	A0A3Q1M3M8;A0A3Q1LUD8	35;236	A0A3Q1M3M8	UID572	A0A3Q1M3M8	RCGGGHPPPPLRAPRSPAAPGGAPAEAGGDA
22.3888	20.1968	22.1803	21.6646	20.2979	21.1259	S	2	___2	0.993179	1.36591e-65	152.59	133.76	140.68	0.048377	637230000	1788	A0A3Q1MTY6;F1N1S2	1788;1662	A0A3Q1MTY6	UID5721	A0A3Q1MTY6	LSPKSDISPLTPRESSPLYSPSLSDSTSAVK
22.3888	19.9224	22.1803	21.6646	20.2979	19.2675	S	2	___2	0.993061	1.36591e-65	152.59	133.76	99.273	-0.2549	318150000	1792	A0A3Q1MTY6;F1N1S2	1792;1666	A0A3Q1MTY6	UID5722	A0A3Q1MTY6	SDISPLTPRESSPLYSPSLSDSTSAVKDSTA
21.1504	22.5656	20.9601	19.7892	24.2017	23.2154	S	3	___2	0.96238	1.59417e-198	202.66	194.04	86.145	0.39217	1729100000	1333	A0A3Q1MTY6;F1N1S2	1333;1207	A0A3Q1MTY6	UID5734	A0A3Q1MTY6	SQSVTGSAGHTPYYQSPTEEKSSHLPTEVIE
24.1227	22.8025	23.3133	23.7272	24.2738	23.7967	S	2	___1	0.979443	6.73013e-84	216.91	159.13	188.91	0.36707	394990000	1261	A0A3Q1LUE8;A0A3Q1M2S6;A0A3Q1MZG6;A0A3Q1MEZ6;A0A3Q1MN73;E1BFB4	1261;1241;1245;1261;1248;1261	A0A3Q1LUE8	UID574	A0A3Q1LUE8	ASGPVETGPMKKLHVSTINLQKAWGAARRVS
25.5638	25.5161	24.8967	25.125	24.7761	25.4799	S	2	___2	0.999315	1.44905e-12	114.27	79.238	49.333	-0.15528	2277300000	199	Q0VCY7;A0A3Q1MVT2	199;199	Q0VCY7	UID5749	Q0VCY7	EGETAYIRVKVDGPRSPSYGRSRSRSRSRSR
25.5638	25.5161	24.8967	25.125	24.7761	25.4799	S	2	___2	0.99374	0.000132049	69.331	51.63	49.333	-0.15528	2180700000	201	Q0VCY7;A0A3Q1MVT2	201;201	Q0VCY7	UID5750	Q0VCY7	ETAYIRVKVDGPRSPSYGRSRSRSRSRSRSR
22.7584	20.2559	20.7957	22.7304	20.5285	22.7159	S	2	___2	0.916649	1.71682e-09	100.04	88.35	75.911	-0.15875	211200000	2151	A0A3Q1MXU7;F1MYC9	2151;2164	A0A3Q1MXU7	UID5761	A0A3Q1MXU7	MVNGAAEQRTSSKESSPIPSPTSDRKAKTAL
20.4731	22.8982	22.7821	22.7304	22.3148	20.2952	S	2	___2	0.945777	1.30552e-19	116.99	116.99	96.773	-0.33276	590010000	2147	A0A3Q1MXU7;F1MYC9	2147;2160	A0A3Q1MXU7	UID5765	A0A3Q1MXU7	DTSEMVNGAAEQRTSSKESSPIPSPTSDRKA
22.6244	19.2847	20.2384	21.4448	20.1179	20.7914	S	2	___1	0.98412	1.18457e-82	180.74	139.33	149.59	-0.18262	136580000	257	Q9GL77;B2NIZ2;F6RYQ5;A0A3Q1LVR7;A0A3Q1LUF6	257;257;262;289;300	Q9GL77	UID577	Q9GL77	DNGSPAMTHRNLTSSSLNDISDKPEKDQLKN
24.16	23.8591	23.8294	24.1637	24.5195	24.126	S	3	___2	0.9047	2.8439e-126	164.55	144.95	115.3	-0.488	560630000	28	Q1JPD2;A0A3Q1N0G2	28;109	Q1JPD2	UID5774	Q1JPD2	LYKIYRERDSERAPSSVPGTPTSVTNPHSSS
26.1847	25.0742	22.7136	19.4534	26.0987	20.1486	S	3	___2	0.997641	6.25588e-67	116.36	108.29	107.36	0.070728	4944500000	118	A0A3Q1N173	118	A0A3Q1N173	UID5784	A0A3Q1N173	KKVQIPVNRPDPEPVSENEEDSYDEEAHDPR
[truncated: 380 more rows]
