# Supplementary material for: Phosphoproteomic Analysis of the Jejunum Tissue Response to Colostrum and Milk Feeding in Dairy Calves during the Passive Immunity Period
Source: Animals (Basel). 2022 Dec 30;13(1):145. doi: 10.3390/ani13010145 (PMC9817995; doi:10.3390/ani13010145)
Supplement: Supplementary file 1 [file animals-13-00145-s001.zip › Table S2.xlsx]

## Sheet: Table S2
Table S2. The differentially expressed phosphoproteins identified between CF and MF group.
CF_1 (log2intensity)	CF_2 (log2intensity)	CF_3 (log2intensity)	MF_1 (log2intensity)	MF_2 (log2intensity)	MF_3 (log2intensity)	C: Amino acid	C: Charge	C: Multiplicity	C: Student's T-test Significant CF_MF	C: Student's T-test significant	N: Localization prob	N: PEP	N: Score	N: Delta score	N: Score for localization	N: Mass error [ppm]	N: Intensity	N: Position	N: -Log Student's T-test p-value CF_MF	p-value	N: Student's T-test Difference CF_MF	N: Student's T-test Test statistic CF_MF	T: Proteins	T: Positions within proteins	T: Leading proteins	T: Unique identifier	N: -Log p-value	T: Protein	T: Sequence window	regualte
23.4354	23.7095	23.946	21.4134	22.9158	20.7882	S	3	___1	+	CF_MF	0.842449	6.34505e-50	98.595	88.884	90.644	-0.27242	390520000	126	1.42886	0.0372513	1.99117	0.926837	A5PJG3;A0A3Q1M5J7	126;126	A5PJG3	UID1007	1.42886	A5PJG3	TEPSPGGTPQPSRPVSPAGPPEGVPEDAQPP	up
24.3602	24.3754	24.6381	23.0468	20.4943	20.34	S	2	___1	+	CF_MF	0.954027	1.32858e-123	197.17	182.49	139.46	-0.098072	531450000	634	1.63756	0.0230377	3.16419	1.32821	F6RQ97;A0A3Q1M5U4	634;677	F6RQ97	UID1008	1.63756	F6RQ97	PKDEALAKLGISGASSPPQTLPSPGKAPPPA	up
21.8916	22.5229	22.6414	20.8429	21.181	21.2776	S	2	___1	+	CF_MF	1	1.06595e-123	211.51	190.11	211.51	-0.33797	456080000	425	2.02457	0.00944999	1.25146	0.708071	A0A3Q1MAC0;A0A3Q1M7B9;F1MSM9	425;443;443	A0A3Q1MAC0	UID1032	2.02457	A0A3Q1MAC0	RHSSDINHLVTQGRESPEGSYTDDANQEVRG	up
24.7078	24.1974	23.6632	20.1667	20.5383	20.5254	S	3	___1	+	CF_MF	1	5.07048e-46	118.43	107.12	112.39	0.095451	531270000	230	3.50378	0.000313488	3.77933	2.07058	A0A3Q1MM82;A0A3Q1M7R8;Q5EA29;Q2KIS3	230;230;230;230	A0A3Q1MM82	UID1041	3.50378	A0A3Q1MM82	SAYRDMPGGFLFEGLSDDEDDFHPSARSTPS	up
23.6873	23.8367	23.8177	23.3088	23.4997	23.1445	S	3	___1	+	CF_MF	0.999976	5.04007e-24	90.633	79.212	69.619	0.57792	464290000	313	1.82851	0.0148417	0.462917	0.287012	A0A3Q1M853;F1ML16	313;445	A0A3Q1M853	UID1067	1.82851	A0A3Q1M853	EEAGPPPDPFRGGGGSPGSEPPGRPDGPSLL	up
24.3667	24.0998	24.4368	18.8985	20.031	20.2652	S	2	___1	+	CF_MF	0.996452	1.50952e-83	190.86	163.21	183.41	-0.43636	512380000	213	3.33588	0.000461446	4.56953	2.36237	A0A3Q1M8Q6;A0A3Q1MGN2;F1N5K1	213;213;260	A0A3Q1M8Q6	UID1085	3.33588	A0A3Q1M8Q6	EKVEERDLLSDLQDVSDSERKTSSAESSSAE	up
22.0221	21.7887	22.3175	20.216	21.2165	19.6352	S	3	___3	+	CF_MF	0.852284	9.09315e-16	71.117	59.195	45.527	0.50912	79304000	14	1.59103	0.00049458	1.68685	0.849165	F6PXE3;Q17QZ6	14;71	F6PXE3	UID11388	1.59103	F6PXE3	__MQPEKAASSSPVPSSTPSPSLHLGSTEEA	up
23.2804	22.4235	22.3819	19.1877	19.918	19.879	S	2	___1	+	CF_MF	1	0.010003	80.755	43.411	58.981	2.3817	115160000	198	2.88857	0.00129249	3.03368	1.61639	A0A3Q1MAG2;Q0VCM8	198;198	A0A3Q1MAG2	UID1160	2.88857	A0A3Q1MAG2	ENMEKREEIIIKKEVSPEVVRSKLSPSPSLR	up
24.7016	23.7023	24.3446	22.2906	20.7422	21.9428	S	2	___3	+	CF_MF	1	0.000190268	115.92	72.638	111.31	0.030799	3320600000	189	2.02717	0.00939351	2.59093	1.2622	Q3MHR5	189	Q3MHR5	UID11725	2.02717	Q3MHR5	SSVSRSRSRSRSRSRSRSPPPVSKRESKSRS	up
24.7016	23.7023	24.3446	22.2906	19.6083	21.9428	S	2	___3	+	CF_MF	0.999999	0.000190268	115.92	72.638	109.96	-0.20516	3320600000	191	1.53618	0.0290952	2.9689	1.24146	Q3MHR5	191	Q3MHR5	UID11726	1.53618	Q3MHR5	VSRSRSRSRSRSRSRSPPPVSKRESKSRSRS	up
24.7016	23.7023	24.3446	22.2906	19.2449	21.9428	S	2	___3	+	CF_MF	0.999991	0.00235354	65.809	49.337	60.345	-0.36645	193530000	187	1.42911	0.0372294	3.09003	1.23308	Q3MHR5	187	Q3MHR5	UID11727	1.42911	Q3MHR5	KSSSVSRSRSRSRSRSRSRSPPPVSKRESKS	up
25.8719	26.0238	26.009	25.0592	25.5663	24.6284	S	2	___1	+	CF_MF	0.999999	3.15717e-09	137.89	131.46	129.82	-0.14915	4070900000	30	1.48654	0.0326179	0.883587	0.4977	A7YWF1;A0A3Q1MB37	30;30	A7YWF1	UID1190	1.48654	A7YWF1	GAREEAGARSPTRSWSPPPEVSRSAHVPSLQ	up
23.1445	21.5865	23.2483	20.2243	20.72	20.8135	S	2	___1	+	CF_MF	0.999974	0.00038421	61.167	48.807	57.804	0.18737	507400000	11	1.66331	0.0217114	2.07382	1.00297	A0A3Q1M6S3;G3N2N7;A0A3Q1LI46;A0A3Q1LT32;F1MR96;A0A3Q1MZC5;Q52ZG6;Q52ZH3	11;11;11;11;11;11;11;11	A0A3Q1M6S3	UID127	1.66331	A0A3Q1M6S3	_____MSQPGPKPAASPRPRRAARHTQEHVS	up
22.3501	22.1264	22.544	21.4047	20.1286	20.3819	S	2	___1	+	CF_MF	0.998176	3.1658e-06	94.767	86.591	94.767	-0.14393	51310000	870	1.85221	0.0140538	1.70178	0.89178	E1BKZ9;A0A3Q1MFM8	870;903	E1BKZ9	UID1290	1.85221	E1BKZ9	LDTASHTHKSGYHDDSDEDLLE_________	up
25.8867	25.1627	25.0484	21.1802	20.5336	20.1842	S	3	___1	+	CF_MF	0.999969	2.49523e-117	171.98	155.71	168.96	-0.17563	550820000	615	3.56702	0.000271005	4.73325	2.50113	A0A3Q1MGP0	615	A0A3Q1MGP0	UID1304	3.56702	A0A3Q1MGP0	QEVIRNIDQSEFEGFSFVNSEFLKPEVKS__	up
20.7601	22.0974	21.4347	19.5137	20.3256	20.3154	S	2	___1	+	CF_MF	1	2.47259e-06	95.57	81.664	95.57	0.85435	49042000	81	1.36898	0.0427587	1.37915	0.699899	A0A3Q1MIM9	81	A0A3Q1MIM9	UID1350	1.36898	A0A3Q1MIM9	QDVVTGRSPLLFRKLSNPDIFSSTGKAKLQR	up
22.191	21.4936	22.5072	20.3787	20.6029	20.015	S	2	___1	+	CF_MF	0.936962	2.3047e-17	117	102.31	101.15	0.30217	73675000	246	2.13167	0.00738472	1.73173	0.938631	A6QLC8;A0A3Q1MK52	246;251	A6QLC8	UID1368	2.13167	A6QLC8	EAAPRTPPQVVQPSPSLSKFFGDPTGSSSLA	up
25.6225	24.9449	25.3211	23.6372	23.0357	22.8778	S	3	___1	+	CF_MF	1	0	297.36	265.57	126.46	-0.92876	1344600000	2	2.65146	0.00223121	2.11257	1.17155	A0A3Q1ML00	2	A0A3Q1ML00	UID1397	2.65146	A0A3Q1ML00	______________MSDPAVNAQLDGIISDF	up
24.9993	25.4055	25.1114	23.397	24.2492	23.3551	S	3	___1	+	CF_MF	1	1.98469e-207	248.75	232.57	99.343	0.0057792	1237400000	17	2.05363	0.00883831	1.50492	0.82894	Q2HJE7;A0A3Q1MLJ5;E1BI58	17;20;20	Q2HJE7	UID1409	2.05363	Q2HJE7	RVPLATIADPQQQQLSPLKGLSLADKENTPP	up
24.3256	24.6081	24.3098	23.9805	24.1942	23.8641	S	2	___1	+	CF_MF	1	1.40739e-36	184.36	139.5	183.03	-0.11601	675110000	87	1.36998	0.0426596	0.401564	0.245322	A0A3Q1MNP0	87	A0A3Q1MNP0	UID1444	1.36998	A0A3Q1MNP0	ASPMEEEKAKKSFLQSLECLRRSTQSLSLQR	up
22.1198	22.4663	22.3837	21.6271	19.8867	20.0474	S	2	___1	+	CF_MF	0.999133	1.89979e-23	110.12	100.59	74.12	-0.8315	92521000	1130	1.4789	0.0331969	1.80288	0.87304	A0A3Q1MUY0;A0A3Q1MPT8;E1BD73	1130;1143;1187	A0A3Q1MUY0	UID1486	1.4789	A0A3Q1MUY0	QFTSFVAVEKRYGNESPSPDIPNTLELIAKE	up
29.7782	29.2857	29.4533	28.3963	28.2841	27.6148	S	3	___1	+	CF_MF	1	1.05249e-261	219.87	210.32	165.49	0.2929	22220000000	252	2.11419	0.00768792	1.40737	0.789083	A0A3Q1N134;A2VDN7	252;271	A0A3Q1N134	UID1645	2.11419	A0A3Q1N134	GYFEYIEENKYSRAKSPQPPVEEEDEHFDDT	up
20.8371	21.3871	20.8296	19.7469	19.9718	20.0683	S	2	___1	+	CF_MF	0.97595	2.70195e-05	83.204	66.178	83.204	0.036429	69473000	759	2.19877	0.00632743	1.0889	0.637645	A0A3Q1N3A8	759	A0A3Q1N3A8	UID1661	2.19877	A0A3Q1N3A8	PSRERDREKVTQRSVSPSPIPNAPPIRLRHR	up
22.8041	22.551	22.8348	20.9883	22.2504	21.5048	S	2	___1	+	CF_MF	0.994377	2.08143e-11	107.17	95.572	98.368	-0.0014052	154990000	371	1.41805	0.03819	1.14884	0.611994	Q58DL5;A0A140T848;A0A3Q1MGV1	371;371;372	Q58DL5	UID17	1.41805	Q58DL5	VGTSPCPNSPVFRTGSEPTLSPAVVRRVSSD	up
21.7616	22.7368	22.6707	20.9929	21.4987	21.459	S	2	___1	+	CF_MF	0.999952	1.39845e-13	106.52	83.804	106.52	0.10006	194120000	5609	1.41147	0.0387729	1.07287	0.578661	A0A3Q1NE82;F1MCK2;A0A3Q1MHT0	5609;5548;5609	A0A3Q1NE82	UID1743	1.41147	A0A3Q1NE82	KFTFSKPKGKAGVAGSPEASVSGSKGDLKSS	up
23.3988	24.1294	23.9003	20.7624	22.4721	22.6396	S	3	___1	+	CF_MF	0.963886	1.3158e-167	221.13	198.98	114.35	0.71016	1117100000	5617	1.35748	0.00975893	1.85148	0.866238	A0A3Q1NE82;F1MCK2;A0A3Q1MHT0	5617;5556;5617	A0A3Q1NE82	UID1744	1.35748	A0A3Q1NE82	GKAGVAGSPEASVSGSKGDLKSSKASLGSLE	up
24.3752	24.1009	21.1811	20.471	20.025	19.308	S	2	___1	+	CF_MF	0.999894	1.3465e-34	155.99	138.29	155.99	0.19654	371160000	21	1.42007	0.038013	3.28442	1.27465	A0A3Q1NIP5	21	A0A3Q1NIP5	UID1799	1.42007	A0A3Q1NIP5	LRVPEPEGLGHKRTSSEDNLYLAVLRASEGK	up
20.6362	21.7525	21.2337	18.3756	20.3011	19.5354	S	2	___1	+	CF_MF	0.91527	0.00013465	74.649	63.39	74.649	0.77452	26297000	79	1.30779	0.0492277	1.80338	0.840351	O18967;A0A3Q1NJ29	79;632	O18967	UID1800	1.30779	O18967	EEDRAQRLLKAKKLTSDEEGEPSGKRKAEDD	up
21.9744	22.0102	21.785	20.5513	20.7471	21.3753	S	2	___1	+	CF_MF	0.999998	4.95929e-05	77.527	52.735	77.527	0.412	27450000	62	1.7913	0.0161697	1.03198	0.586957	Q3SZD3;F1MCL6;A0A3Q1NKT9	62;62;104	Q3SZD3	UID1810	1.7913	Q3SZD3	AAPVLASAREFRRTRSLHGPCPVTTFGPKAC	up
22.536	22.4944	22.6364	20.998	20.765	20.554	S	2	___1	+	CF_MF	0.999927	0.000142762	83.647	59.128	83.647	-0.13343	47159000	69	3.72215	0.000189607	1.78328	1.09071	P07516;A0A3Q1NKY1	69;70	P07516	UID1812	3.72215	P07516	HQRASGEGHHLKSKRSNPCAYTPPSLKAVQR	up
24.9151	25.6557	25.9116	24.1458	24.5454	23.9911	S	2	___1	+	CF_MF	0.809993	2.01859e-231	273.07	232.48	273.07	-0.16468	1091400000	244	1.68511	0.00107565	1.26669	0.687896	Q0VCZ7;A0A3S5ZP82;A0A3Q1M4D8	244;244;250	Q0VCZ7	UID1828	1.68511	Q0VCZ7	TRPLAREHPASVECPSSPRGQRGAGGAGPEK	up
23.1486	22.9964	22.751	21.7898	22.6191	21.6959	S	2	___1	+	CF_MF	0.962883	0.0179902	52.725	28.695	52.725	-0.55585	82962000	309	1.37717	0.0419594	0.930394	0.512512	Q0IIG0;A0A3S5ZPM7	309;310	Q0IIG0	UID1842	1.37717	Q0IIG0	PPPSVPPPKKSLGTQSPKKAAEKQQTVESSE	up
21.7716	22.3933	21.9441	19.5306	19.7875	20.2475	S	2	___1	+	CF_MF	0.970004	0.0291087	55.401	24.511	41.109	-0.057028	56909000	33	2.83505	0.00146202	2.18116	1.22546	A4IFC8;A0A3S5ZPU0	33;185	A4IFC8	UID1843	2.83505	A4IFC8	KKPEKETAKSIRETESPPKVALKERNRVVSE	up
23.3966	22.089	23.3716	20.7666	20.599	20.6703	S	2	___1	+	CF_MF	0.98061	2.26305e-21	131.13	122.6	120.87	-0.15938	230140000	476	2.19586	0.0339691	2.27378	1.17539	E1BBG2;A0A452DIW6	476;476	E1BBG2	UID1880	2.19586	E1BBG2	SPKTKKRPAPRAPSTSPLTLHASRLSRSEPP	up
21.3177	22.8683	23.4907	19.9915	20.4792	20.7311	S	2	___1	+	CF_MF	0.900371	1.32883e-47	143.46	95.456	139.73	1.0154	103140000	611	1.46892	0.00151804	2.15831	0.989329	E1BBG2;A0A452DIW6	611;611	E1BBG2	UID1883	1.46892	E1BBG2	VLVGDKSPAPSPGTSSPQLQVKSSCKENPFN	up
21.4783	22.2973	22.0965	18.7258	19.6044	21.136	S	2	___1	+	CF_MF	1	0.000113756	71.558	58.942	57.348	-0.29195	28401000	119	1.33876	0.04584	2.1353	0.950668	A1A4H6	119	A1A4H6	UID1904	1.33876	A1A4H6	AKSGKSEKEKEAKEGSEPEEEEDLERKDVEA	up
24.3107	23.9921	23.5401	23.4122	22.8023	22.8955	S	2	___1	+	CF_MF	0.896274	4.01511e-98	186.56	165.33	172.93	-0.14897	691670000	16	1.44407	0.035969	0.910969	0.508019	A1L5B0;Q1LZF9;A4IF97;Q5E9E2	16;20;19;20	A1L5B0;A4IF97	UID1910	1.44407	A1L5B0	KKAKTKTKKRPQRATSNVFAMFDQSQIQEFK;RAKAKTTKKRPQRATSNVFAMFDQSQIQEFK	up
24.212	23.9416	24.0972	23.5277	23.2595	23.4007	S	2	___1	+	CF_MF	1	8.00473e-63	166.35	146.64	114.63	0.096049	487730000	25	2.47417	0.00335608	0.687664	0.427079	Q2KJD1;A1L5B7	25;25	Q2KJD1	UID1911	2.47417	Q2KJD1	GCVVTNRFDQLFDDESDPFEVLKAAENKKKE	up
24.1286	24.6026	24.6432	23.5146	24.015	23.5507	S	2	___1	+	CF_MF	0.999993	2.44222e-169	224.59	201.36	172.91	-0.036618	3900400000	296	1.52939	0.0295536	0.764681	0.441816	A2VDU0;G3MYE4	296;296	A2VDU0	UID1920	1.52939	A2VDU0	DVEFEDFSQPMNRVPSDSSLGTPSDGRPELR	up
24.8192	23.7129	24.5612	20.5788	23.1446	21.5269	S	3	___1	+	CF_MF	1	7.41538e-134	181.81	160.61	121.96	0.061717	1019100000	352	1.4776	0.0332965	2.61434	1.12678	A3KN01	352	A3KN01	UID1937	1.4776	A3KN01	LTIKELQKKEEENVDSDDEGELQDLLSQDWR	up
22.925	23.9775	23.6472	21.0042	22.2371	21.8708	S	2	___1	+	CF_MF	0.999838	0.00010219	65.107	49.217	64.52	0.24931	185380000	402	1.71056	0.0194735	1.81258	0.915536	M5FHN8;A4FV97;Q58DV6	402;402;402	M5FHN8	UID1962	1.71056	M5FHN8	KSPGPNTARAKKRKASPALETPIAAEPKTPG	up
21.0836	22.3132	22.0354	20.0012	20.2769	20.303	S	3	___1	+	CF_MF	0.998721	1.32576e-46	100.05	87.642	83.045	0.72392	351570000	306	1.86487	0.0269889	1.61702	0.858008	A4IFK4	306	A4IFK4	UID1993	1.86487	A4IFK4	KTEGCRLQAAKGCVDSPVEGGQSEAPPSLVS	up
23.9729	24.15	24.0568	22.6421	23.463	23.0911	S	2	___1	+	CF_MF	0.999976	0	315.43	286.47	315.43	-0.16118	6252000000	601	1.82685	0.00185774	0.994509	0.570643	A4IFK4	601	A4IFK4	UID2000	1.82685	A4IFK4	AKPFPGSGNQPATPFSPSRNVTSPIADFPAP	up
23.2003	23.5513	24.1423	19.7657	20.0194	20.9825	S	3	___1	+	CF_MF	0.979057	7.1506e-131	146.42	142.31	82.266	0.04133	6469600000	778	2.73102	0.00365054	3.37543	1.7209	A4IFK4	778	A4IFK4	UID2011	2.73102	A4IFK4	KSSSSQPVTPVSPLWSPGVAPAQPPAFPTSN	up
24.2473	23.8314	23.6545	22.6833	21.4141	20.3298	S	3	___1	+	CF_MF	1	2.05361e-84	170.49	153.21	94.192	-0.49495	279960000	117	1.59089	0.0256515	2.43533	1.10576	A5D7A5	117	A5D7A5	UID2022	1.59089	A5D7A5	ASAPRPSSQFVRRKKSEPDDELLFDFLNSSQ	up
23.5933	22.1048	21.974	19.9858	20.327	20.4228	S	2	___1	+	CF_MF	0.971462	5.27534e-10	106.29	86.634	81.278	0.046681	397840000	8	1.90272	0.0125105	2.31217	1.13563	F6QTA8;A5PK55;A0A3Q1LWL5;A0A3Q1LMM6	8;8;91;91	F6QTA8	UID2073	1.90272	F6QTA8	________MATSPQKSPSVPKSPTPKSPPSR	up
26.23	26.8123	25.9245	25.424	25.4461	25.2039	S	2	___1	+	CF_MF	0.999946	1.28477e-168	203.64	187.7	203.64	0.092311	2069100000	121	1.62343	0.0237994	0.964265	0.544282	A6QPB5	121	A6QPB5	UID2128	1.62343	A6QPB5	IIRKIKAIGGIILTASHNPGGPDGDFGIKFN	up
24.4143	24.1301	24.6382	21.0798	21.5425	20.1762	S	4	___1	+	CF_MF	1	9.40577e-102	141.13	136.42	141.13	-0.074545	1623300000	176	2.89879	0.00126243	3.46134	1.79596	A0A3Q1LKU3;A4FUC2;A0A3Q1LP65	176;195;195	A0A3Q1LKU3	UID214	2.89879	A0A3Q1LKU3	RGRGYFEHREDRRGRSPQPPAEEDEDDFDDT	up
25.1568	25.5161	25.2276	24.7711	24.5678	24.3031	S	3	___1	+	CF_MF	1	5.25315e-139	152.72	147.73	112.47	0.31577	1866700000	159	1.90351	0.012488	0.752857	0.449617	A7MB21	159	A7MB21	UID2181	1.90351	A7MB21	PRDPTKKKKKKLDDQSEDEALELEGPLITPG	up
26.2706	26.5604	26.81	24.9987	25.1331	24.643	S	3	___1	+	CF_MF	0.999996	6.22401e-19	139.86	118.23	133.15	-0.088388	8218800000	636	2.79143	0.00161648	1.62208	0.946525	A7MBI5;A0A3Q1LXY5	636;522	A7MBI5	UID2193	2.79143	A7MBI5	TSTPKASTPAGSTRGSPTRPNPPVRNLHQSG	up
23.7318	23.3802	23.7772	20.4377	22.3544	20.0123	S	3	___1	+	CF_MF	0.998536	3.61064e-76	117.28	111.22	82.363	-0.15911	152630000	315	1.67574	0.0210989	2.6949	1.20783	E1B7C4	315	E1B7C4	UID2279	1.67574	E1B7C4	RILQISPEGPPQGRRSAELTDLGLDSLDNAV	up
20.797	22.845	22.5869	20.0393	20.5867	19.8564	S	2	___1	+	CF_MF	0.999401	0.00135637	74.944	60.787	74.944	0.075307	87871000	272	1.31833	0.0480477	1.91546	0.87852	E1BBD8	272	E1BBD8	UID2333	1.31833	E1BBD8	FAKDDTIGRVGRLHGSVPNLSRYLESRDPSG	up
24.2792	23.5946	24.7741	23.0519	22.7344	22.9224	S	2	___1	+	CF_MF	1	4.4559e-20	118.55	95.311	102.66	0.085693	314260000	122	1.684	0.0207015	1.31309	0.708177	E1BCY1	122	E1BCY1	UID2367	1.684	E1BCY1	EPLPSLEYWPQKSDRSIPQLDLGWPDTIAYR	up
23.8894	23.5876	23.4732	20.7487	19.5017	20.9407	S	2	___1	+	CF_MF	1	1.97515e-19	110.38	92.873	98.942	-0.2121	547260000	452	2.64826	0.00224769	3.25304	1.65311	E1BD59	452	E1BD59	UID2375	2.64826	E1BD59	KRKFKGRLKSVSREPSPAPGPNLEGSGLLPR	up
21.6415	22.1839	21.7427	19.4475	20.092	20.2876	S	3	___1	+	CF_MF	0.999998	2.91724e-129	177.85	129.51	177.85	-0.22599	449800000	142	2.48991	0.00323661	1.91369	1.06106	P05059;A0A140T879;A0A3Q1NDZ8;Q3YE87	142;142;110;48	P05059;Q3YE87	UID24	2.48991	P05059	KDAAEKRDDFKEVEKSDEDSDGDRPQASPGL;KDAAEKRDDSKEVEKSDEDSDGDRPQASPGL	up
22.0999	21.7711	21.826	20.4586	21.077	19.444	S	2	___1	+	CF_MF	0.999815	1.54975e-06	78.326	68.268	78.326	0.88287	45414000	131	1.49541	0.0319591	1.57243	0.791462	Q58DQ8;E1BEA2	131;131	Q58DQ8	UID2401	1.49541	Q58DQ8	NIPKRTDVKSQDVAISPQQQQCSKSYVDRHT	up
25.8201	26.7048	26.552	23.9383	25.4608	25.1583	S	2	___1	+	CF_MF	0.999968	0	301.59	284.19	288.57	-0.20121	2793800000	360	1.30801	0.049203	1.50645	0.738629	E1BEG2;A0A3Q1LPR0	360;337	E1BEG2	UID2402	1.30801	E1BEG2	YGPMKGGSFGGRSSGSPYGGGYGSGGGSGGY	up
21.8218	22.2312	21.8578	20.3766	21.0057	21.0018	S	2	___1	+	CF_MF	0.999913	5.38892e-07	112.59	99.548	112.59	0.25206	169520000	137	2.0522	0.00886758	1.17556	0.673031	E1BEH7	137	E1BEH7	UID2406	2.0522	E1BEH7	PSYDVYNPFYKYQHVSPDLSRRFPPRSEATR	up
20.3422	21.4502	21.605	19.4736	18.7162	20.0313	S	2	___1	+	CF_MF	1	1.15489e-31	88.814	80.547	46.159	0.13764	1405100000	332	1.45478	0.035093	1.72543	0.841355	E1BEV0;G3N172	332;330	E1BEV0	UID2414	1.45478	E1BEV0	PPPPAQPPKKPSPQPSPPRQAKRAVVSAPAP	up
23.5687	23.6307	22.4163	19.8324	20.3032	22.2735	S	3	___1	+	CF_MF	1	1.50414e-239	222.66	219.73	148.76	-0.63547	836580000	2	1.32956	0.0468206	2.40221	1.02415	E1BFB9;A0A3Q1NHI6	2;60	E1BFB9	UID2417	1.32956	E1BFB9	______________MSDNGDDTLASGDKEEI	up
20.9781	20.5854	21.0587	19.7334	19.8755	19.0692	S	2	___1	+	CF_MF	0.99515	0.00791545	63.473	50.846	63.473	0.95364	47022000	1279	1.9854	0.0103419	1.31469	0.735149	A0A3Q1LLQ0;F1MPF7	1279;1319	A0A3Q1LLQ0	UID243	1.9854	A0A3Q1LLQ0	SEDHQPRRRLRNRAQSYDIQAWKKQCQELLN	up
25.4861	25.6613	24.729	21.9748	20.5479	20.8244	S	3	___1	+	CF_MF	1	4.05596e-215	198.02	190.7	122.96	0.44188	1390900000	2711	2.87759	0.00132558	4.17643	2.06526	F1MXS1;A0A3Q1LLS4;P48820	2711;2737;761	F1MXS1	UID250	2.87759	F1MXS1	FGAQSTSKVGEDEDGSDEEVVHNEDIHFEPI	up
22.6195	20.7239	23.0876	20.5204	19.8013	19.7239	S	2	___1	+	CF_MF	0.966297	7.96894e-18	121.45	104.88	119.87	0.15453	313150000	100	1.30228	0.0498558	2.12848	0.939377	E1BMU6	100	E1BMU6	UID2599	1.30228	E1BMU6	PAALLRAHPACRRSESSGSLPNPADTRLRPG	up
22.7363	22.9911	22.9311	19.9457	20.2448	20.5892	S	2	___1	+	CF_MF	0.9972	1.43641e-51	115.12	91.044	45.257	0.15376	284470000	229	3.7016	0.000198793	2.62633	1.54382	E1BNQ9	229	E1BNQ9	UID2619	3.7016	E1BNQ9	AYYEFREEAYHSRSKSPPPPEEEVKDEEEDH	up
20.8316	22.0882	21.9578	20.0072	20.1529	20.2939	S	3	___1	+	CF_MF	0.998276	0.000456263	50.938	44.357	50.938	0.011582	18395000	1289	1.65037	0.022368	1.47457	0.773079	E1BNV7;A0A3Q1MGV9	1289;1290	E1BNV7	UID2620	1.65037	E1BNV7	KSKPGIGPRAQERPDSPGGSTQIQRYRDPDT	up
29.4812	28.4836	28.7899	27.4626	26.5956	26.8307	S	3	___1	+	CF_MF	1	1.72956e-199	205.29	201.13	85.004	-0.011341	15946000000	352	2.11975	0.00759018	1.95524	1.03315	E1BPW1	352	E1BPW1	UID2634	2.11975	E1BPW1	AGPGKDQSCSGKGDLSDEDDENEFFDAPEII	up
24.293	24.1518	24.5237	23.8947	23.7246	23.8049	S	3	___1	+	CF_MF	0.912258	1.39565e-19	76.717	66.387	71.969	0.12205	1213400000	890	1.90709	0.0123855	0.51476	0.317952	F1MD34	890	F1MD34	UID2666	1.90709	F1MD34	DEDAGLPFEAAPEPPSPSSPDSVTELRGLLT	up
23.709	24.064	23.7673	23.3581	23.4727	23.302	S	2	___1	+	CF_MF	0.985723	3.98909e-61	181.71	164.04	91.858	0.23431	827070000	334	1.74956	0.0178008	0.469163	0.289457	Q3B7P0;F1ME83	334;334	Q3B7P0	UID2678	1.74956	Q3B7P0	READLREQRGLQRATSHQELVEIPARLLLSK	up
27.6879	27.8159	27.8855	26.8877	26.8154	27.0804	S	2	___1	+	CF_MF	1	1.95599e-202	211.5	191.8	211.5	-0.024274	9397600000	2421	3.04827	0.000894812	0.868539	0.54352	P08169;F1MIE6	2421;2421	P08169	UID2754	3.04827	P08169	RAADTLSALHGDEQDSEDEVLTLPEVKVRPP	up
22.8073	22.6521	21.7844	20.8511	20.9231	20.9336	S	2	___1	+	CF_MF	0.920805	1.72108e-08	88.019	77.962	82.248	2.3837	111840000	445	2.04237	0.00907056	1.51199	0.831073	A0A3Q1LML5;F1MDL4;A0A3Q1M353	445;445;445	A0A3Q1LML5	UID277	2.04237	A0A3Q1LML5	SSEDRNRMKTLGRRDSSDDWEIPDGQITVGQ	up
26.2761	25.2725	25.8373	23.8757	23.8668	23.9123	S	2	___1	+	CF_MF	1	3.3015e-176	244.27	230.18	199.7	0.043169	1620000000	383	2.55614	0.00277884	1.91036	1.06676	Q6PZ03;F1MJZ9	383;383	Q6PZ03	UID2778	2.55614	Q6PZ03	SLDSSDAERLERFFDSEDEDFEILSL_____	up
25.1999	24.5156	24.6598	23.2693	23.5218	23.384	S	2	___1	+	CF_MF	0.998291	0	294.14	278.32	294.14	-0.3737	2128100000	13	2.49986	0.00316333	1.40005	0.813644	G3MXI3;F1MPK1;A6QQQ9	13;13;13	G3MXI3	UID2842	2.49986	G3MXI3	___VDFSQRSFHRSLSSSSQSPGLSMSSSIY	up
22.4095	22.8204	22.7411	21.0832	21.0359	20.3551	S	2	___1	+	CF_MF	1	1.16782e-09	122.55	106.41	122.55	0.033243	338000000	1261	2.62836	0.00235307	1.83227	1.03708	F1MQ21	1261	F1MQ21	UID2849	2.62836	F1MQ21	PELEDEDVAPGGGRASPEVTLELERAMGRSE	up
27.3109	26.5201	27.1375	25.6889	26.2855	25.9111	S	2	___1	+	CF_MF	0.999994	0	262.55	250.63	262.55	-1.5317	4309800000	1496	1.5906	0.0256688	1.0277	0.572062	F1MU48;A0A3Q1M2L8;A0A3Q1M9M6	1496;1456;1459	F1MU48	UID2918	1.5906	F1MU48	KPPSKKPKKTSFDEDSDVDLFPSDLTTEPPS	up
21.3857	21.8609	21.8124	20.0695	21.0003	20.3367	S	2	___1	+	CF_MF	0.768097	6.91686e-06	74.141	56.929	42.242	-0.51858	22156000	570	1.74225	0.0181031	1.2175	0.670733	Q3SZ63;F1MW06	570;570	Q3SZ63	UID2936	1.74225	Q3SZ63	PKKKRKLSPKEEPLSSGPEEAAASKSSGSKK	up
23.3689	22.8812	22.3832	20.9746	20.1519	21.8826	S	3	___1	+	CF_MF	0.996812	7.32292e-13	73.603	61.289	67.78	0.46436	295030000	1025	1.50743	0.0310864	1.87477	0.903453	F1MXH6	1025	F1MXH6	UID2948	1.50743	F1MXH6	LGIPDENFEDHSAPPSPEEKDSGFFMLRKDS	up
21.986	22.1416	22.3007	20.9014	20.6745	20.183	S	2	___1	+	CF_MF	0.973834	1.17225e-17	108.34	95.237	101.15	-0.085484	139450000	339	2.59961	0.00251417	1.55647	0.899354	A0A3Q1M2L9;A0A3Q1LP91;A0A3Q1LN16;F1MG15	339;920;937;985	A0A3Q1M2L9	UID297	2.59961	A0A3Q1M2L9	LSGGRGGPAGLKKSHSSPSLNPDTSPVTAKV	up
22.2171	22.9685	23.1735	19.7794	20.276	21.3523	S	3	___1	+	CF_MF	1	0.00637452	54.199	42.987	54.199	0.050677	38636000	201	1.87404	0.0133648	2.31715	1.13157	G3N0H4;F1MYU1	201;201	G3N0H4	UID2978	1.87404	G3N0H4	SFRQRISTKNEEPVRSPERRDRKASANARKR	up
26.1396	25.7617	26.1111	25.1031	25.2754	23.9755	S	2	___1	+	CF_MF	0.999636	1.32878e-123	197.17	177.78	197.17	-0.058052	1592200000	551	1.34098	0.0227374	1.21946	0.633375	F1MZU1	551	F1MZU1	UID2988	1.34098	F1MZU1	EEVSNLKTLPKGLSASLPDLDSENWIEVKKR	up
24.5832	24.9592	24.8264	23.7771	24.1119	24.3431	S	3	___1	+	CF_MF	0.999711	5.07048e-46	118.43	106.37	117.83	-0.88348	991010000	144	1.64326	0.0456059	0.712258	0.41952	F1MZU1	144	F1MZU1	UID2989	1.64326	F1MZU1	TKNALPPVLATVNGQSPPEHSAPAKVVRAAV	up
24.5284	23.577	23.9042	20.1873	20.1904	20.3282	S	3	___1	+	CF_MF	0.999901	2.24781e-32	91.594	81.082	91.594	0.59309	198430000	1967	3.73586	0.000183713	3.76789	2.11335	F1N169;A0A3Q1M057;A0A3Q1LMA3	1967;1959;1967	F1N169	UID3023	3.73586	F1N169	VTGDDSMRMSHLKVGSAADIPINISETDLSL	up
24.1621	24.8707	24.9612	22.9076	22.9684	22.877	S	3	___1	+	CF_MF	1	1.34636e-05	109.42	73.085	76.01	-0.032479	579430000	1180	2.6301	0.0023437	1.74702	0.995978	A0A3Q1LWG5;A0A3Q1NKL1;E1BFB0;A0A3Q1MT78;A0A3Q1M8L3;A0A3Q1LNC8;A0A3Q1N827	1180;1209;1217;1213;1229;1229;1229	A0A3Q1LWG5	UID307	2.6301	A0A3Q1LWG5	PCGAFCSSELNERWRSLQQLAEERSQLLGSA	up
22.86	22.9293	22.9144	19.6809	20.938	19.8988	S	3	___1	+	CF_MF	1	3.10325e-37	127.92	113.4	48.848	-1.5869	676290000	232	2.66487	0.00216338	2.72868	1.44494	F1N4S3;Q3T129	232;232	F1N4S3	UID3079	2.66487	F1N4S3	REPSIFLLSPSRRSPSPEDPKWDKEVLDHVL	up
23.8389	23.9975	23.9508	23.2392	23.6308	23.4691	S	2	___1	+	CF_MF	0.997755	0	323.02	310.74	295.09	0.46962	802960000	13	1.7654	0.0171634	0.482707	0.297424	F1N506;A0A3Q1LHC9	13;13	F1N506	UID3085	1.7654	F1N506	___MAESSESFTLASSPGPRRRANEPLTSSP	up
26.8386	26.4892	26.097	25.6351	24.905	25.3169	S	4	___1	+	CF_MF	0.990914	2.19557e-239	219.93	206.69	140.34	-0.37587	3358000000	178	1.77507	0.0167855	1.18925	0.660365	F1N6W2	178	F1N6W2	UID3102	1.77507	F1N6W2	DDPFDDPPDLLIPDRSPEPTREQLDSGRIGA	up
22.2714	21.8988	21.7562	21.0025	21.2567	20.947	S	2	___1	+	CF_MF	0.973175	0.000288145	64.244	51.976	63.709	-0.0080715	83733000	109	2.13058	0.00846702	0.906766	0.5395	F6RM04	109	F6RM04	UID3142	2.13058	F6RM04	GRGGKASGDPGASGASPRASPLPPPPPPPGA	up
25.8629	24.8254	23.9045	20.222	20.58	20.8014	S	3	___1	+	CF_MF	1	1.37329e-36	138.55	121.25	52.784	0.26073	1123900000	176	2.73535	0.00183929	4.32983	2.07137	G3MXD0	176	G3MXD0	UID3157	2.73535	G3MXD0	NGFSKLEEPPELNRQSPNPRRGHAVPPTLVP	up
22.8366	22.3651	22.4045	20.651	21.8387	19.9544	S	2	___1	+	CF_MF	0.999861	1.63299e-86	176.04	150.72	171.08	-0.051326	144090000	130	1.40569	0.0392927	1.72073	0.831106	G3N1L5	130	G3N1L5	UID3175	1.40569	G3N1L5	AHDPWEPKPDWARAGSLSSEAAQEDTNGPLR	up
22.7336	23.0878	23.4854	20.7772	22.1695	20.7638	S	3	___1	+	CF_MF	1	6.80201e-84	202.92	176.38	90.316	-1.0561	625380000	226	1.65295	0.0222354	1.86542	0.926028	G5E507;Q76LV1;Q3SZD6;G3N2V5	226;226;226;147	G5E507	UID3193	1.65295	G5E507	YPITLYLEKEREKEISDDEAEEEKGEKEEED	up
23.7362	23.552	23.8128	22.6022	22.2539	22.54	S	3	___1	+	CF_MF	0.990733	5.44766e-84	131.81	120.68	131.81	-0.98973	280230000	2443	3.13536	0.000732214	1.23501	0.75663	G5E630;B7TCH8;C0KTK9	2443;2410;2441	G5E630	UID3206	3.13536	G5E630	RRPYTGNPQYTYNNWSPPVQSNETSNGYFLE	up
29.0658	28.358	28.9614	27.557	27.7163	27.8059	S	2	___1	+	CF_MF	0.999985	0	281.65	257.98	186.05	-0.011007	47080000000	28	2.04523	0.00901094	1.10203	0.636166	O62654	28	O62654	UID3229	2.04523	O62654	SYRRTFGGAPSFPLGSPLSSPVFPRAGFGTK	up
23.2472	23.5347	23.4748	21.7887	22.6539	22.0518	S	2	___1	+	CF_MF	1	0.000161195	134.25	77.989	116.52	-0.029383	300490000	104	2.00975	0.00977798	1.25412	0.708288	Q0VBZ9;G3MZA0	104;104	Q0VBZ9	UID3312	2.00975	Q0VBZ9	KKKFSFKKPFKLSGLSFKRNRKEGGGDSSAS	up
21.6057	20.6366	21.9247	19.5087	20.1764	19.6129	S	2	___1	+	CF_MF	0.948161	5.71504e-200	217.42	185.96	146.78	0.039813	141040000	18	1.6789	0.0209457	1.62298	0.836863	Q0VCK1	18	Q0VCK1	UID3316	1.6789	Q0VCK1	VTVTRTTVTTTMSSSSGLGSPTIVGSPRLLT	up
22.8351	22.095	22.7873	19.7124	20.3284	19.8371	S	2	___1	+	CF_MF	0.999897	7.99549e-98	185.33	147.14	137.44	0.45508	256050000	237	2.99615	0.00100891	2.61316	1.44838	Q1LZ80	237	Q1LZ80	UID3357	2.99615	Q1LZ80	GRDLFSLDSEDASPASPPLRSSGSLFPRQRK	up
21.2813	22.2169	21.9194	19.6037	19.8753	19.9259	S	3	___1	+	CF_MF	0.951596	1.05803e-14	81.297	73.675	81.297	-0.1404	30481000	382	2.61851	0.00240707	2.00421	1.11744	Q1RMW2	382	Q1RMW2	UID3387	2.61851	Q1RMW2	QATQEAPRPGQGSVPSPRTPTHSPDGGPGGG	up
22.3021	22.1327	21.7196	20.1806	20.6128	20.8045	S	2	___1	+	CF_MF	1	0.000354844	117.89	99.107	52.49	-0.002267	92781000	2	2.41214	0.00387133	1.51882	0.866444	Q24JZ8;G5E532	2;2	Q24JZ8	UID3389	2.41214	Q24JZ8	______________MSDFDEFERQLNENKQE	up
21.0537	22.4324	22.9562	19.7982	19.4496	20.9992	S	2	___1	+	CF_MF	1	3.01296e-123	197.14	181.38	122.1	-0.6561	289900000	699	1.31349	0.048586	2.0651	0.923428	Q28824;F1N269	699;691	Q28824	UID3396	1.31349	Q28824	LGEKPEEEPKDEVEVSDDDEKEPEVDYRTVT	up
24.9274	24.5117	24.6696	23.741	24.3494	23.8323	S	2	___1	+	CF_MF	1	0	353.31	343.55	260.25	0.0023988	7971700000	19	1.49966	0.0316475	0.728679	0.422462	Q29S11;A0A3Q1LNZ3	19;21	Q29S11	UID341	1.49966	Q29S11	PVRNRKVVDYSQFQESDDADEDYGRDSGPPA	up
22.5823	22.2295	22.1624	20.2312	20.8285	20.2525	S	2	___1	+	CF_MF	1	0.000109492	81.239	69.221	81.239	0.491	53516000	499	2.88455	0.00130453	1.88735	1.08781	Q3MHW6	499	Q3MHW6	UID3463	2.88455	Q3MHW6	SPEHKATEEDPKEAESPV_____________	up
20.387	21.243	20.8987	19.9891	20.0601	19.7604	S	2	___1	+	CF_MF	1	2.62203e-08	101.89	71.884	101.89	0.19496	49876000	160	1.57426	0.0266523	0.906373	0.513637	A0A3Q1MB77;A0A3Q1MSN1;F1MSQ8;A0A3Q1LSQ0;A0A3Q1LP00	160;160;343;343;343	A0A3Q1MB77	UID349	1.57426	A0A3Q1MB77	SPTLRPRGGPLARQHSPPLSAQGSYRFDPDL	up
24.0678	24.2253	24.2452	23.8361	23.524	23.7667	S	3	___1	+	CF_MF	1	9.01018e-101	158.62	146.54	158.62	-1.0876	464650000	87	1.89015	0.012878	0.470509	0.29224	Q3T0C8	87	Q3T0C8	UID3513	1.89015	Q3T0C8	SPSPLRLQLDRPQAASPGQANGESSLEVLAT	up
23.0295	24.546	24.172	21.8345	22.6939	22.6404	S	2	___1	+	CF_MF	1	8.9975e-25	130.61	113.11	124.51	-0.11833	297420000	14	1.33674	0.0254823	1.52626	0.750318	Q3ZBT6	14	Q3ZBT6	UID3529	1.33674	Q3ZBT6	__MSDSGEQNYGERESRSASRSGSAHGSGKS	up
22.9864	22.3474	22.2289	21.2633	22.0077	21.1415	S	2	___1	+	CF_MF	1	5.32419e-58	145.69	133.95	109.04	0.14369	97254000	14	1.36742	0.0429123	1.05006	0.564955	Q58DT8	14	Q58DT8	UID3546	1.36742	Q58DT8	__MDRMCEERAAEDGSDEEDPDATEAPARIR	up
27.3245	27.4895	27.2791	26.7908	25.6064	26.5185	S	3	___1	+	CF_MF	1	0	265.07	255.52	256.71	0.28101	20273000000	166	1.36034	0.0436178	1.05917	0.568286	Q5E9A1	166	Q5E9A1	UID3553	1.36034	Q5E9A1	SNIQENTQTPTVQEESEEEEVDETGVEVKDI	up
22.4189	20.8247	22.6299	20.359	19.2971	20.0062	S	2	___1	+	CF_MF	0.992459	2.08037e-09	97.203	82.784	97.203	-0.41186	179160000	289	1.47709	0.0333358	2.07037	0.963061	Q5E9Y2	289	Q5E9Y2	UID3558	1.47709	Q5E9Y2	LIQRRKQKMMEKLASSCPDLPSQTDKKCS__	up
27.92	27.387	27.837	26.6081	26.6819	26.5436	S	3	___1	+	CF_MF	0.999989	0	264.48	258.93	264.48	-0.013197	6435500000	51	2.53375	0.00292583	1.10342	0.660604	Q5EAE6	51	Q5EAE6	UID3567	2.53375	Q5EAE6	TREEKDKDDQEWESPSPPKPTVFISGVIARG	up
20.7428	21.5029	21.3133	20.2685	20.0828	20.015	S	2	___1	+	CF_MF	1	1.28169e-13	141.08	124.88	40.589	-1.9509	145580000	181	1.93961	0.011492	1.06426	0.611409	V6F957;Q9TS87	181;181	V6F957	UID3579	1.93961	V6F957	SQLQEGKHVIGLQMGSNRGASQAGMTGYGRP	up
23.0627	23.3836	22.9651	21.5515	20.827	19.5626	T	3	___1	+	CF_MF	1	1.06813e-23	111.67	100.25	54.259	0.87514	50138000	428	1.85884	0.0138407	2.49014	1.18876	A0A3Q1M0I2;E1BF92	428;428	A0A3Q1M0I2	UID3737	1.85884	A0A3Q1M0I2	AYMLVYRLQTRERPGTPIQVPAFLQELVDRD	up
24.8895	24.1743	24.527	22.9763	23.0032	22.7521	T	2	___1	+	CF_MF	0.999996	1.20514e-284	263.09	244.99	263.09	0.16284	1065700000	445	2.73212	0.001853	1.61974	0.941016	A0A3Q1MI34;Q2TBG2;F1N579	445;470;470	A0A3Q1MI34	UID3794	2.73212	A0A3Q1MI34	PPPAAAPTPTPPTRKTPESFLGPNAALVDLD	up
28.4429	27.78	28.3853	27.4878	27.3133	26.6432	T	3	___1	+	CF_MF	0.999473	3.78779e-280	227.77	215.91	227.77	0.062317	14836000000	906	1.46712	0.0341099	1.0546	0.575187	A0A3Q1MSB2;G3MWT9	906;823	A0A3Q1MSB2	UID3813	1.46712	A0A3Q1MSB2	SASVTEPLEQAEGEATPPSEEVLEREVVAEE	up
29.0196	28.4707	28.4132	27.5971	27.3842	27.6522	T	2	___1	+	CF_MF	0.99991	1.73495e-184	231.06	224.59	219.58	0.063707	22855000000	185	2.18461	0.00653714	1.09002	0.637508	A0A452DIU2;A0A3Q1N5A9;P00517;A0A3Q1LVC4;A0A3Q1LUR5;A6QNX4;A0A3Q1M8C0;E1BEN2;A0A452DJE2;A0A452DJ97;P05131	192;193;198;186;198;201;203;221;244;185;198	A0A452DIU2;A0A452DJ97;P05131	UID3829	2.18461	A0A452DJ97	VTDFGFAKRVKGRTWTLCGTPEYLAPEIILS	up
22.6469	23.3518	23.3592	20.7323	22.2422	21.1707	T	2	___1	+	CF_MF	0.945439	6.67498e-71	181.58	163.49	169.37	-0.36195	151500000	1789	1.57538	0.0265839	1.73753	0.865795	A0A3Q1NAK9;F1MEW3;Q28869;A0A3Q1MC49;A0A3Q1MQE4	1789;1961;273;485;511	A0A3Q1NAK9	UID3833	1.57538	A0A3Q1NAK9	REHAKARVDHGAEIITQSPGRSSVASPRRLS	up
22.4355	22.1942	21.5708	20.9176	20.8416	20.5712	T	3	___1	+	CF_MF	1	7.13626e-08	87.932	75.956	76.768	-0.30832	269280000	3970	2.0106	0.0439053	1.29002	0.725455	A0A3Q1NE82;F1MCK2;A0A3Q1MHT0	3970;3909;3970	A0A3Q1NE82	UID3838	2.0106	A0A3Q1NE82	PKADIDISGPKVDIDTPDIDIHGPEGKLKGP	up
22.3268	22.6453	22.3185	20.2455	21.7004	20.6102	T	2	___1	+	CF_MF	1	5.80796e-05	104.79	70.074	40.496	0.33719	134550000	155	1.60636	0.0247539	1.5782	0.809292	G3MZ17;A5PK74	155;155	G3MZ17	UID3877	1.60636	G3MZ17	LVEAHTPAARLVEAHTPPARLVEASALPARL	up
21.2059	20.8629	22.3131	19.8475	20.274	19.8448	T	2	___1	+	CF_MF	0.999004	2.09386e-05	66.965	57.532	66.965	-1.1515	25126000	267	1.4819	0.0329686	1.47183	0.750834	A6QNN9;F1MMB0	267;267	A6QNN9	UID3881	1.4819	A6QNN9	NSHKSNQNSETPAQATPPEEKIKTLDKAGVL	up
21.8074	20.9216	21.1875	19.8075	20.3031	19.3448	T	2	___1	+	CF_MF	0.999968	0.000362873	131.11	72.509	131.11	-0.48833	35773000	1877	1.75575	0.017549	1.487	0.790398	F1MX66	1877	F1MX66	UID3984	1.75575	F1MX66	CIYPSSLMKPFAKSVTPLSFKVLEQ______	up
21.0807	22.1419	22.2341	19.3724	20.6485	19.7739	S	2	___1	+	CF_MF	1	7.28983e-08	97.69	82.658	48.527	0.44642	60804000	4	1.63273	0.0232953	1.88732	0.930589	A0A3Q1LPX4;Q3ZC79;F6RJG0	4;46;55	A0A3Q1LPX4	UID403	1.63273	A0A3Q1LPX4	____________MPGSLPLNAEACWPKDVGI	up
23.8919	23.5147	23.7504	22.564	19.6997	20.7783	S	4	___1	+	CF_MF	0.999568	4.23187e-43	97.446	81.949	81.128	-0.29364	658400000	495	1.48731	0.0325607	2.70499	1.15478	A0A3Q1LPX4;Q6PTA0;Q3ZC79;F6RJG0	495;226;537;546	A0A3Q1LPX4	UID405	1.48731	A0A3Q1LPX4	GVGLVHPSTTAEHIPSPAKKVPRLPATAAEP	up
25.0484	24.4031	24.8486	24.0632	24.1787	24.0546	Y	2	___1	+	CF_MF	0.947606	3.62935e-13	140.16	128.67	120.76	-0.045966	1017600000	216	1.57521	0.0265947	0.667905	0.394076	A0A3Q1LMN7;G3N1T2;A0A3Q1MT31;A0A059UE90;A6H7A9;A0A3Q1NDU7;A0A059UMC6;F1MIC3;A6QLB8;A0A3S5ZPG7;A0A3Q1LJI4	216;216;216;216;216;216;216;216;279;279;279	A0A3Q1LMN7	UID4094	1.57521	A0A3Q1LMN7	FGSAKQLVRGEPNVSYICSRYYRAPELIFGA	up
22.3824	22.0191	22.495	19.8906	20.1619	19.3162	Y	2	___1	+	CF_MF	1	0.0315907	42.743	16.805	42.743	-0.8859	21205000	180	3.02141	0.000951896	2.50922	1.4036	F1MU84	180	F1MU84	UID4123	3.02141	F1MU84	HFGPYDNKARPNIPVYRDQEMVGRFYEEFPI	up
21.2754	23.7517	23.7944	20.8381	20.0544	20.4376	S	2	___2	+	CF_MF	0.988051	8.16828e-206	248.67	204.68	72.819	-1.0478	224910000	1454	1.35283	0.0443783	2.49715	1.05685	Q9GLM4;A0A1P8NW33;A0A3Q1LRQ8;A0A3Q1MT62;A0A3Q1LZP3;A0A3Q1M746;E1BNT5;A0A3Q1LS30;A0A3Q1NDB6;A0A3Q1LLE9;A0A3Q1LL60;A0A3Q1MND0;A1A4J4	1286;1286;1454;1344;1363;1366;1384;1287;1287;1296;1321;1165;201	Q9GLM4;A0A3Q1LRQ8	UID4180	1.35283	A0A3Q1LRQ8	VASPGSPSLGRHLGGSGSVVPGSPSLDRHVP	up
21.4342	21.5635	21.6673	19.6338	19.4415	20.7991	S	2	___1	+	CF_MF	1	4.48632e-05	116.03	73.602	40.616	-0.031224	98914000	513	1.68817	0.0205036	1.59683	0.827612	A0A3Q1N008;A0A3Q1LQG2;A0A3Q1LQB6;A0A3Q1LZ24;F6QP30;B0JYK1;A0A3Q1N839;A0JNH4;A0A3Q1NLN3	513;535;580;463;486;486;522;204;451	A0A3Q1N008	UID425	1.68817	A0A3Q1N008	PNGDKPQKRPEKRRQSLGGFFKGLGPKRMLD	up
24.732	24.0662	24.2363	23.2812	23.6716	23.3839	S	2	___2	+	CF_MF	1	1.17452e-123	211.13	186.28	121.99	0.12443	7312200000	144	1.75092	0.017745	0.899251	0.519382	A0A3Q1MVG1;A0A3Q1LLV8;A0A3Q1M8S2;F1N1R8	144;144;161;158	A0A3Q1MVG1	UID4385	1.75092	A0A3Q1MVG1	KEDSHSNDQSPQIRASPSPQPSSQPLQIHRQ	up
24.732	24.0662	24.2363	23.2812	23.6716	23.3839	S	2	___2	+	CF_MF	1	1.8495e-123	208.79	192.53	121.99	0.12443	4235800000	146	1.75092	0.017745	0.899251	0.519382	A0A3Q1MVG1;A0A3Q1LLV8;A0A3Q1M8S2;F1N1R8	146;146;163;160	A0A3Q1MVG1	UID4386	1.75092	A0A3Q1MVG1	DSHSNDQSPQIRASPSPQPSSQPLQIHRQTQ	up
24.7289	25.2799	24.9792	23.7974	24.5098	23.7063	S	3	___2	+	CF_MF	0.999283	1.14031e-56	121.26	115.47	102.03	0.13593	1207300000	16	1.52665	0.0297408	0.991492	0.550882	A0A3Q1LNJ9;F1MQT2;Q5E9Q9;Q0VC65	16;20;22;22	A0A3Q1LNJ9	UID4453	1.52665	A0A3Q1LNJ9	MALDKQERISYTPPESPVPSYASSTPLHVPV	up
23.7604	23.792	24.2637	21.2721	19.8312	22.0972	S	3	___2	+	CF_MF	0.999898	3.98161e-16	71.608	64.733	44.955	-0.12958	596430000	681	1.86759	0.0135646	2.87189	1.31627	E1BB50;A0A3Q1LPF6;G5E518	681;681;681	E1BB50	UID4514	1.86759	E1BB50	LTDLPLPPELPGGDPSPPDSPEPKAITPPQQ	up
23.7604	23.792	24.2637	20.8456	20.1828	22.0972	S	3	___2	+	CF_MF	0.999941	2.97208e-06	50.229	42.783	44.955	-0.12958	271700000	685	2.11226	0.00772212	2.89687	1.38979	E1BB50;A0A3Q1LPF6;G5E518	685;685;685	E1BB50	UID4515	2.11226	E1BB50	PLPPELPGGDPSPPDSPEPKAITPPQQPYKK	up
23.1858	23.5087	23.873	20.8773	21.1803	20.2912	S	2	___2	+	CF_MF	1	2.90947e-10	99.451	76.594	43.798	-0.35514	83094000	445	2.95017	0.00112159	2.73957	1.49878	A0A3Q1MSZ5;A0A3Q1LQQ3;A0A3Q1N603;F1MKX7	445;463;499;499	A0A3Q1MSZ5	UID4573	2.95017	A0A3Q1MSZ5	GSPSPRGGIKRKADDSDSEPEPEDNVRLWEA	up
23.1858	23.5087	23.873	20.8773	21.1803	20.2912	S	2	___2	+	CF_MF	1	2.90947e-10	99.451	76.594	43.798	-0.35514	83094000	447	2.95017	0.00112159	2.73957	1.49878	A0A3Q1MSZ5;A0A3Q1LQQ3;A0A3Q1N603;F1MKX7	447;465;501;501	A0A3Q1MSZ5	UID4574	2.95017	A0A3Q1MSZ5	PSPRGGIKRKADDSDSEPEPEDNVRLWEAGW	up
23.8066	23.7269	23.6759	22.6539	22.7806	22.6525	S	2	___2	+	CF_MF	1	1.15779e-77	154.47	138.5	96.591	-0.17163	1206200000	132	4.27657	0.0187892	1.04079	0.668461	Q08E18;Q9XSK7;G3X6L4;A0A3Q1M0D3	132;132;132;132	Q08E18	UID4930	4.27657	Q08E18	EATEGDGDKKGNAEGSSDEEGKLVIDEPTKE	up
23.8066	23.7269	23.6759	22.6539	22.7806	22.6525	S	2	___2	+	CF_MF	1	1.15779e-77	154.47	138.5	96.591	-0.17163	1206200000	133	4.27657	5.28966e-05	1.04079	0.668461	Q08E18;Q9XSK7;G3X6L4;A0A3Q1M0D3	133;133;133;133	Q08E18	UID4931	4.27657	Q08E18	ATEGDGDKKGNAEGSSDEEGKLVIDEPTKEK	up
25.1383	24.9677	24.9819	24.1398	23.4187	23.4131	S	2	___2	+	CF_MF	0.997878	5.63497e-202	238.19	216.13	184.88	-0.13027	1551000000	934	2.28642	0.00517103	1.37207	0.785203	A0A3Q1M0D6;F1MI03;A0A3Q1MP73	934;934;934	A0A3Q1M0D6	UID4939	2.28642	A0A3Q1M0D6	AVTSPVQSHSGFSSPSPSRMTSKTPPRQSRS	up
23.7414	24.8145	25.0164	22.7529	19.6353	20.655	S	2	___2	+	CF_MF	0.997382	0.000112024	79.466	64.079	45.207	0.55797	581700000	1101	1.60851	0.0176701	3.50969	1.40422	A0A3Q1M0D6;F1MI03;A0A3Q1MP73	1101;1101;1101	A0A3Q1M0D6	UID4970	1.60851	A0A3Q1M0D6	SCSRSSSPVAELAPRSPTRGELSASPRLKSE	up
23.7414	24.8145	25.0164	22.7529	20.897	20.422	S	2	___2	+	CF_MF	0.997228	0.00110273	71.279	55.907	70.134	0.79217	392150000	1110	1.75276	0.0246313	3.1668	1.36866	A0A3Q1M0D6;F1MI03;A0A3Q1MP73	1110;1110;1110	A0A3Q1M0D6	UID4971	1.75276	A0A3Q1M0D6	AELAPRSPTRGELSASPRLKSEISPEQSRSQ	up
21.7693	22.9504	22.7276	21.0056	20.7177	19.9965	S	3	___1	+	CF_MF	0.99953	3.24753e-05	66.874	51.282	56.708	0.5044	193790000	229	1.81315	0.0153761	1.90919	0.968887	A0A3Q1LSS3;A0A3Q1MKR0;Q2TA49	229;226;242	A0A3Q1LSS3	UID524	1.81315	A0A3Q1LSS3	PSLASAIAGAKLRKVSKQEEASAGPVAPKAE	up
21.9768	22.8473	22.7866	19.1907	19.771	20.1892	S	2	___2	+	CF_MF	0.999894	2.08141e-109	207.97	187.24	202.15	0.6448	1191400000	302	2.65785	0.00800723	2.81991	1.4817	A0A3Q1MA06;F1MS38;Q3SYX0;A0A3Q1M9W0;A0A3Q1LW82	302;318;330;330;361	A0A3Q1MA06	UID5255	2.65785	A0A3Q1MA06	MPSASMTRLMRSRTASGSSVTSLEGARSRSH	up
25.1	25.0077	25.1067	24.9771	24.9859	24.9052	S	2	___1	+	CF_MF	0.999616	0	396.49	379.34	233.46	0.086085	2933600000	918	1.3205	0.0478082	0.11541	0.0748967	A1A4I4;A0A3Q1LSW8;F1MFG6	918;924;930	A1A4I4	UID526	1.3205	A1A4I4	VSNFDEEFTGEAPTLSPPRDARPLTATEQAA	up
22.8528	21.074	23.7125	19.7108	19.5212	20.1034	S	3	___2	+	CF_MF	0.999986	1.28137e-29	119.23	97.012	119.23	-0.4509	305840000	629	1.59563	0.025373	2.768	1.20578	G3MYP5;A0A3Q1M9Z4	629;761	G3MYP5	UID5267	1.59563	G3MYP5	QKGAAPLPARELALSSPEDLTQDFEELKREE	up
22.0503	22.7975	23.2263	19.9497	20.7816	21.4682	S	3	___2	+	CF_MF	0.999065	1.41755e-29	117.26	108.66	107.47	0.077733	207060000	408	1.60881	0.0246147	1.95822	0.951752	A0A3Q1MBT4;F1N4J5	408;457	A0A3Q1MBT4	UID5341	1.60881	A0A3Q1MBT4	ADWQEPLGPPARRWRSLPSSPEFLHQEACPF	up
22.0503	22.7975	23.2263	19.1818	20.0652	20.4841	S	3	___2	+	CF_MF	0.952491	5.86957e-08	69.605	59.756	50.426	-0.8593	78202000	412	2.24425	0.00569834	2.78101	1.38005	A0A3Q1MBT4;F1N4J5	412;461	A0A3Q1MBT4	UID5342	2.24425	A0A3Q1MBT4	EPLGPPARRWRSLPSSPEFLHQEACPFVGRE	up
25.5221	25.4482	25.5988	23.8401	24.0765	22.9371	S	2	___2	+	CF_MF	1	0.000382406	85.924	68.891	45.28	0.052213	1044300000	387	2.25762	0.00552559	1.90514	1.02986	E1BP16;A0A3Q1MP80;A0A3Q1MSC8	387;387;387	E1BP16	UID5596	2.25762	E1BP16	PPKRTSSPPRKTRRLSPSASPPRRRHRPSPP	up
20.8652	21.5196	21.4942	20.0379	20.6517	19.6653	S	2	___2	+	CF_MF	0.994627	6.16e-55	154.69	141.51	150.37	-0.017389	177610000	422	1.51441	0.0305906	1.17469	0.632072	A0A3Q1N3Q6;A0A3Q1N2J5;A0A3Q1MRD9;Q3MHP6;F1MYS7	422;422;420;422;422	A0A3Q1N3Q6	UID5640	1.51441	A0A3Q1N3Q6	WRSEETQERERSRTGSESSQTGTSATSGRNA	up
23.6671	23.6784	24.1871	21.4752	20.5392	22.3948	S	3	___2	+	CF_MF	0.920453	1.24288e-16	74.393	60.127	57.736	1.2895	217260000	888	1.87101	0.0134584	2.37446	1.15129	A0A3Q1MSB2;G3MWT9	888;805	A0A3Q1MSB2	UID5660	1.87101	A0A3Q1MSB2	VDGTRAITNIEERAPSWISASVTEPLEQAEG	up
24.331	23.5649	23.7094	20.1281	20.2782	19.8974	S	3	___2	+	CF_MF	1	5.18448e-202	219.65	205.95	158.83	0.39179	1715000000	1394	3.88088	0.0139063	3.7672	2.14067	A0A3Q1MTY6;F1N1S2	1394;1268	A0A3Q1MTY6	UID5730	3.88088	A0A3Q1MTY6	PDSESPIEKVLSPLRSPPLIGSESAYESFLS	up
24.331	23.5649	23.7094	20.9399	20.4392	20.4642	S	3	___2	+	CF_MF	1	4.11088e-113	142.6	132.17	140.73	0.15907	1464400000	1390	3.46827	0.00188013	3.25399	1.82197	A0A3Q1MTY6;F1N1S2	1390;1264	A0A3Q1MTY6	UID5735	3.46827	A0A3Q1MTY6	DEPVPDSESPIEKVLSPLRSPPLIGSESAYE	up
23.7989	23.141	23.3562	20.0396	20.057	19.9681	S	3	___2	+	CF_MF	0.999999	3.17311e-23	80.93	71.344	60.876	-0.098471	658800000	534	4.19734	0.000174826	3.41043	2.01138	A0A3Q1MY78;Q08DA0	534;570	A0A3Q1MY78	UID5767	4.19734	A0A3Q1MY78	DAQRRAGEFPVREDLSDLTDEDAGPVQPPAP	up
21.6791	21.078	22.4029	19.503	19.8004	19.804	S	2	___2	+	CF_MF	0.973055	3.98629e-07	70.412	62.022	70.412	-0.080292	34600000	1670	2.15528	0.0343459	2.01754	1.06423	A0A3Q1N4H7;E1BP50	1670;1544	A0A3Q1N4H7	UID5806	2.15528	A0A3Q1N4H7	LFQDSTEPRASQTPSSDEEVVEEPQNRRTRV	up
22.9299	22.8597	22.3433	19.8903	20.3249	20.6717	S	2	___2	+	CF_MF	1	4.10918e-05	68.919	51.111	52.823	-0.98878	83077000	108	2.93301	0.00131145	2.41535	1.3478	Q3ZBP4;Q2KIA1;A0A3Q1N582	108;148;161	Q3ZBP4	UID5824	2.93301	Q3ZBP4	SSHLAPPNPDKQFLISPPASPPVGWKQVEDA	up
22.9299	22.8597	22.3433	20.7887	21.0578	20.5327	S	2	___2	+	CF_MF	1	4.10918e-05	68.919	51.111	52.823	-0.98878	106470000	112	2.88225	0.00116679	1.91791	1.10279	Q3ZBP4;Q2KIA1;A0A3Q1N582	112;152;165	Q3ZBP4	UID5825	2.88225	Q3ZBP4	APPNPDKQFLISPPASPPVGWKQVEDATPVI	up
23.3973	23.1842	23.252	21.1208	20.9067	20.8524	S	2	___2	+	CF_MF	1	0	317.97	317.97	240.14	-0.17113	6358300000	211	4.63218	2.33251e-05	2.31785	1.44571	A0A3Q1NE82;F1MCK2;A0A3Q1MHT0	211;211;211	A0A3Q1NE82	UID5891	4.63218	A0A3Q1NE82	VDVETQPGKTVIRLPSGSGAGSPTTASTVDI	up
23.3973	23.1842	23.252	20.199	20.9203	20.1477	S	2	___2	+	CF_MF	0.999959	0	354.36	326.68	280.19	-0.13315	6364500000	217	3.42637	0.000374658	2.85548	1.62498	A0A3Q1NE82;F1MCK2;A0A3Q1MHT0	217;217;217	A0A3Q1NE82	UID5892	3.42637	A0A3Q1NE82	PGKTVIRLPSGSGAGSPTTASTVDIRAGSIS	up
23.0351	23.308	22.5986	20.0225	21.5948	20.3816	S	2	___2	+	CF_MF	0.998474	2.06523e-71	176.23	149.27	121.99	0.086515	916510000	385	1.95314	0.0231724	2.31426	1.14646	A0A3Q1NHX1;F1MQG6;A0A3Q1M5U2	385;385;345	A0A3Q1NHX1	UID5916	1.95314	A0A3Q1NHX1	EREIKSSKGLEEKSKSPSPPQLTEDVAKAPV	up
23.0351	23.308	22.5986	21.1683	21.5948	19.7314	S	2	___2	+	CF_MF	0.999978	1.95223e-26	130.06	107.05	130.06	-0.20318	453000000	387	1.63503	0.0111393	2.14905	1.02319	A0A3Q1NHX1;F1MQG6;A0A3Q1M5U2	387;387;347	A0A3Q1NHX1	UID5917	1.63503	A0A3Q1NHX1	EIKSSKGLEEKSKSPSPPQLTEDVAKAPVVL	up
23.3013	23.4102	22.9826	20.2622	21.9346	20.168	S	2	___2	+	CF_MF	0.99997	1.09428e-29	150.22	127.89	148.41	0.070522	691340000	465	1.84761	0.0118171	2.44307	1.17006	A0A452DIN5;E1BFE9	465;466	A0A452DIN5	UID6003	1.84761	A0A452DIN5	QSRSRTPSHIPSRTPSPAPTPLPSSRRSSMG	up
22.88	23.0773	22.979	22.1016	22.618	22.2456	S	3	___2	+	CF_MF	0.99973	9.54997e-20	94.403	86.013	94.403	-0.067398	685730000	358	1.79435	0.0169706	0.657028	0.394841	G3N2J1;P29172;A0A452DJJ9;A0A452DIT6	358;403;554;572	G3N2J1	UID6008	1.79435	G3N2J1	NAKAKTDHGAEIVYKSPVVSGDTSPRHLSNV	up
23.7413	22.6023	23.1546	19.4943	20.7876	20.306	S	2	___2	+	CF_MF	1	0.0127621	46.926	32.962	43.791	0.71174	100070000	264	2.39316	0.00404428	2.97012	1.48464	A0A452DJ79	264	A0A452DJ79	UID6020	2.39316	A0A452DJ79	GPRARGKHGDWREAHSMAENRESRGTVEAEL	up
23.7413	22.6023	23.1546	20.3408	20.4392	19.7932	S	2	___2	+	CF_MF	1	0.0127621	46.926	32.962	43.791	0.71174	100070000	271	2.81924	0.0015162	2.97498	1.57791	A0A452DJ79	271	A0A452DJ79	UID6021	2.81924	A0A452DJ79	HGDWREAHSMAENRESRGTVEAELDPVEYTL	up
27.0813	27.156	27.0764	26.1326	26.7334	26.5823	S	2	___2	+	CF_MF	1	2.28667e-257	279.62	253.61	214.23	0.14933	38970000000	899	1.56881	0.00313113	0.621807	0.369625	A4IFK4	899	A4IFK4	UID6121	1.56881	A4IFK4	VVDSDTVQAHAARAHSPTPSLPAGWKYSSNV	up
27.0813	27.156	27.0764	26.1326	26.7334	26.5823	S	2	___2	+	CF_MF	0.999999	1.03162e-110	216.34	201.31	203.74	0.12873	6873600000	903	1.56881	0.0148987	0.621807	0.369625	A4IFK4	903	A4IFK4	UID6122	1.56881	A4IFK4	DTVQAHAARAHSPTPSLPAGWKYSSNVRAPP	up
25.6248	24.6312	25.4268	23.2224	22.3049	22.7799	S	3	___2	+	CF_MF	0.973033	2.16124e-96	125.87	121.63	84.529	0.25788	14670000000	774	2.43764	0.0269889	2.45854	1.29197	A4IFK4	774	A4IFK4	UID6143	2.43764	A4IFK4	KPAVKSSSSQPVTPVSPLWSPGVAPAQPPAF	up
25.6248	24.6312	25.4268	23.2224	22.3049	22.7799	S	3	___2	+	CF_MF	0.979057	7.1506e-131	146.42	142.31	82.266	0.04133	6469600000	778	2.43764	0.00365054	2.45854	1.29197	A4IFK4	778	A4IFK4	UID6144	2.43764	A4IFK4	KSSSSQPVTPVSPLWSPGVAPAQPPAFPTSN	up
24.1052	22.3704	24.332	20.5471	22.0088	20.8725	S	3	___2	+	CF_MF	0.999968	6.72288e-13	75.773	62.731	75.773	-0.18199	503270000	494	1.49495	0.0342455	2.45971	1.08757	A5D7G6	494	A5D7G6	UID6158	1.49495	A5D7G6	YLGDDMKRENPPVEDSSDEDDKRNPGNLYDK	up
24.1052	22.3704	24.332	21.0468	22.0088	20.4013	S	3	___2	+	CF_MF	0.999968	6.72288e-13	75.773	62.731	75.773	-0.18199	503270000	495	1.4654	0.0319929	2.45021	1.07662	A5D7G6	495	A5D7G6	UID6159	1.4654	A5D7G6	LGDDMKRENPPVEDSSDEDDKRNPGNLYDKA	up
21.4226	23.5594	23.3835	19.9287	20.3315	21.1754	S	3	___1	+	CF_MF	0.776464	3.44498e-26	84.369	79.464	63.433	0.084065	256360000	96	1.38676	0.0410427	2.30997	1.01443	A0A3Q1MZA6;A0A3Q1LVN5;A0A3Q1LYM9;E1BJD2	96;96;96;96	A0A3Q1MZA6	UID638	1.38676	A0A3Q1MZA6	EDSSNVDLPYIPAENSPTRQQFHSKPVDSDS	up
23.6777	23.1123	23.1448	22.5433	22.7676	22.3814	S	2	___1	+	CF_MF	0.993409	3.23221e-11	131.06	113.96	105.95	0.66172	192000000	778	1.59625	0.0253368	0.747538	0.435941	A0A3Q1LX56;E1BHU1;A0A3Q1LFY9;A6QP77	778;842;842;844	A0A3Q1LX56	UID692	1.59625	A0A3Q1LX56	GKTPQVRTASAPTKASPKKGAAPVPPGKAGP	up
23.8627	23.8956	23.449	20.1061	21.2211	22.4521	S	3	___2	+	CF_MF	0.999814	3.05695e-22	84.035	62.11	73.126	0.36443	191360000	1609	1.63318	0.0232715	2.47599	1.12926	F1MKC7	1609	F1MKC7	UID6921	1.63318	F1MKC7	PPQSRLLQYRQIQTRSPPAAPSPPSGADHST	up
23.8627	23.8956	23.449	20.3412	20.1998	22.4521	S	3	___2	+	CF_MF	0.919549	1.22109e-10	61.228	53.563	44.021	0.18876	106090000	1615	1.67671	0.0210519	2.73805	1.22105	F1MKC7	1615	F1MKC7	UID6922	1.67671	F1MKC7	LQYRQIQTRSPPAAPSPPSGADHSTHFPNFT	up
25.7879	25.4474	25.353	24.2495	25.1196	24.0462	S	2	___2	+	CF_MF	0.999101	5.5992e-83	185.14	175.46	161.19	-0.28167	1456800000	407	1.39081	0.0406623	1.05767	0.570265	F1MYG5;Q3SZI2	407;407	F1MYG5;Q3SZI2	UID7093	1.39081	F1MYG5	SPTSQRSRGRASSHSSQTQSGSSVTKKRKLE	up
23.7911	23.5068	23.9803	20.0282	20.2801	22.4453	S	3	___2	+	CF_MF	1	3.10325e-37	127.92	113.4	48.848	-1.5869	592960000	230	1.66046	0.0218546	2.84156	1.24661	F1N4S3;Q3T129	230;230	F1N4S3	UID7211	1.66046	F1N4S3	SIREPSIFLLSPSRRSPSPEDPKWDKEVLDH	up
23.7911	23.5068	23.9803	19.6226	20.2868	22.4453	S	3	___2	+	CF_MF	1	3.10325e-37	127.92	113.4	48.848	-1.5869	676290000	232	1.58264	0.0261431	2.97451	1.25873	F1N4S3;Q3T129	232;232	F1N4S3	UID7212	1.58264	F1N4S3	REPSIFLLSPSRRSPSPEDPKWDKEVLDHVL	up
24.0074	23.6904	23.9536	20.6079	20.7756	19.7258	S	3	___2	+	CF_MF	0.999553	6.16825e-127	155.61	144.21	116.28	0.23214	733410000	187	3.30576	0.0256432	3.51403	1.9098	F6PXE3;Q17QZ6	187;244	F6PXE3	UID7260	3.30576	F6PXE3	DENKSLEETLHTVDLSSDDELPHDEEALEDS	up
21.2448	22.1888	22.2836	20.3159	19.9024	19.9866	S	3	___2	+	CF_MF	0.927177	2.0867e-07	52.268	43.909	51.871	0.43038	81686000	566	2.17979	0.00661019	1.83741	0.990641	G5E6Q2	566	G5E6Q2	UID7341	2.17979	G5E6Q2	VPSPDSNSKSHPDPGSPICDTVSPALPTGES	up
26.727	26.3953	27.3838	24.4699	24.5469	24.3684	S	2	___2	+	CF_MF	0.999985	0	281.65	257.98	186.05	-0.011007	47080000000	28	2.88767	0.00129518	2.37364	1.32236	O62654	28	O62654	UID7362	2.88767	O62654	SYRRTFGGAPSFPLGSPLSSPVFPRAGFGTK	up
26.727	26.3953	27.3838	24.4699	24.5469	24.3684	S	2	___2	+	CF_MF	0.970979	2.18682e-123	178.72	156.56	155.11	0.15869	10930000000	32	2.88767	0.00129518	2.37364	1.32236	O62654	32	O62654	UID7364	2.88767	O62654	TFGGAPSFPLGSPLSSPVFPRAGFGTKGSSS	up
20.9241	23.4987	22.8804	20.0303	20.053	20.1817	S	2	___1	+	CF_MF	0.903185	1.27715e-98	171.71	152.89	171.71	0.51375	89749000	375	1.40623	0.0392434	2.34611	1.03017	A0A3Q1MDT3;A1A4K6;A0A3Q1LZ16	375;375;376	A0A3Q1MDT3	UID758	1.40623	A0A3Q1MDT3	SPHAPDLSALLCRNSSLGSPSNLCGSPPGSI	up
27.6987	26.722	27.0633	25.6941	25.7943	25.5368	S	2	___2	+	CF_MF	1	0.000190268	115.92	72.638	111.31	0.030799	3320600000	189	2.13284	0.00736482	1.48627	0.827618	Q3MHR5	189	Q3MHR5	UID7592	2.13284	Q3MHR5	SSVSRSRSRSRSRSRSRSPPPVSKRESKSRS	up
27.6987	26.722	27.0633	25.6941	25.7943	25.5368	S	2	___2	+	CF_MF	0.999999	0.000190268	115.92	72.638	109.96	-0.20516	3320600000	191	2.13284	0.00736482	1.48627	0.827618	Q3MHR5	191	Q3MHR5	UID7593	2.13284	Q3MHR5	VSRSRSRSRSRSRSRSPPPVSKRESKSRSRS	up
22.4218	23.4638	23.5348	19.4698	19.717	21.1994	S	3	___1	+	CF_MF	0.988738	4.30945e-24	86.552	77.251	62.663	0.53665	1006900000	160	2.01191	0.00972959	3.01141	1.40136	A3KMX4;A0A3Q1LZ35;F6Q4T4	160;170;170	A3KMX4	UID762	2.01191	A3KMX4	VDQQEPVSPVVSPQQSPPASPHTWRKHNRHP	up
23.6968	24.4819	24.3596	22.6341	23.5123	23.3515	S	2	___1	+	CF_MF	0.998553	2.09323e-60	174.39	128.96	157.5	-0.023746	831340000	222	1.30512	0.0495319	1.01345	0.543753	A6QR39;A0A3Q1LZL1;A0A3Q1LG07;A0A3Q1MAH8;A0A3Q1LUW9;A0A3Q1MQ81;F1MI97	222;300;404;375;376;404;410	A6QR39	UID77	1.30512	A6QR39	EGYQDGRDRMIHRSTSQGSINSPVYSRHSYT	up
21.9768	22.8473	22.7866	20.5788	20.3708	21.1851	T	2	___2	+	CF_MF	0.994207	0.000562859	67.153	57.2	65.225	0.79008	217300000	300	2.09652	0.0021986	1.8253	0.975042	A0A3Q1MA06;F1MS38;Q3SYX0;A0A3Q1M9W0;A0A3Q1LW82	300;316;328;328;359	A0A3Q1MA06	UID7903	2.09652	A0A3Q1MA06	GYMPSASMTRLMRSRTASGSSVTSLEGARSR	up
23.6671	23.6784	24.1871	19.153	19.9029	22.3948	T	3	___2	+	CF_MF	0.999473	3.78779e-280	227.77	215.91	227.77	0.062317	14836000000	906	1.55559	0.0278234	3.36063	1.3471	A0A3Q1MSB2;G3MWT9	906;823	A0A3Q1MSB2	UID7946	1.55559	A0A3Q1MSB2	SASVTEPLEQAEGEATPPSEEVLEREVVAEE	up
23.7989	23.141	23.3562	19.9814	20.4569	20.2455	T	3	___2	+	CF_MF	0.999998	1.70378e-16	75.248	64.617	60.876	-0.098471	645880000	537	3.75739	6.34829e-05	3.20407	1.84402	A0A3Q1MY78;Q08DA0	537;573	A0A3Q1MY78	UID7955	3.75739	A0A3Q1MY78	RRAGEFPVREDLSDLTDEDAGPVQPPAPPKP	up
24.7038	24.0454	23.6449	22.754	21.7691	19.9816	T	3	___2	+	CF_MF	0.800738	5.39478e-114	164.62	153.63	125.49	-0.077348	414350000	296	1.41102	0.0388129	2.62983	1.11049	Q0VCZ7;A0A3S5ZP82;A0A3Q1M4D8	296;296;302	Q0VCZ7	UID7982	1.41102	Q0VCZ7	VRTPSMEAEPEAPSPTRASPTFSSALQRSSP	up
23.3013	23.4102	22.9826	21.3439	21.9346	20.4356	T	3	___2	+	CF_MF	0.951158	4.29249e-07	62.303	51.151	43.895	0.024873	183120000	463	1.92749	0.0142032	1.99331	1.01989	A0A452DIN5;E1BFE9	463;464	A0A452DIN5	UID7984	1.92749	A0A452DIN5	DGQSRSRTPSHIPSRTPSPAPTPLPSSRRSS	up
22.5107	21.4786	21.9105	20.3512	20.6992	20.9243	S	2	___1	+	CF_MF	0.853196	0.0185821	40.475	29.577	40.475	-0.28931	21440000	202	1.72609	5.28966e-05	1.30841	0.7101	Q08E18;Q9XSK7;G3X6L4;A0A3Q1M0D3	202;202;202;202	Q08E18	UID799	1.72609	Q08E18	GERPLPVEAEKNSTPSEPGSGRGPPQEEEEE	up
22.9734	23.2905	22.8101	20.8221	20.5051	20.4702	T	3	___2	+	CF_MF	0.993234	7.90749e-39	107.23	99.61	63.726	0.26002	184330000	1365	3.75523	0.000175699	2.42552	1.44372	E1BLR9	1365	E1BLR9	UID8070	3.75523	E1BLR9	TGSKKSLLSHEFQDETDTEEETLYSSKH___	up
22.9734	23.2905	22.8101	19.8152	20.0855	20.5244	T	3	___2	+	CF_MF	0.99099	1.94832e-45	118.01	110.39	63.726	0.26002	207060000	1367	3.48964	0.000323865	2.88299	1.64724	E1BLR9	1367	E1BLR9	UID8071	3.48964	E1BLR9	SKKSLLSHEFQDETDTEEETLYSSKH_____	up
25.7491	25.0528	25.8224	24.5258	24.7919	23.9972	S	2	___1	+	CF_MF	1	5.33169e-18	134.56	127.34	101.89	-0.20652	2184700000	2440	1.50643	0.00334211	1.10311	0.599956	A0A3Q1M0D6;F1MI03	2440;2440	A0A3Q1M0D6	UID822	1.50643	A0A3Q1M0D6	APSQSALPPAQDRPRSPVPSAFSDQSRSLLA	up
20.787	21.424	21.5488	20.677	20.2291	20.2706	Y	2	___2	+	CF_MF	1	0.00688098	52.693	6.8133	52.693	-0.26837	7417300	47	1.45023	0.0354625	0.861031	0.484868	E1BNJ8	47	E1BNJ8	UID8254	1.45023	E1BNJ8	PGQQEELPRDQVTADYPGCPRSGLEKKVSLD	up
23.0065	23.1272	22.3362	20.2456	20.6382	20.5339	S	2	___1	+	CF_MF	1	7.61992e-85	205.27	177.07	88.421	0.29356	805610000	569	3.00237	0.000994567	2.35073	1.32613	A0A3Q1M0U3;A0A3Q1LGV7;Q29RN1;A0A3Q1LIZ0;A6QLW6	569;497;522;571;572	A0A3Q1M0U3	UID858	3.00237	A0A3Q1M0U3	EPRVRLCDDGPQLPASPRLPTARLVCRPSSP	up
27.2507	27.0897	27.0188	26.6971	26.2623	26.5042	S	2	___1	+	CF_MF	1	0	498.76	498.76	365.61	0.83893	11961000000	576	1.93555	0.0115998	0.6319	0.384535	A0A3Q1M0V1;Q3MHM6;F1MM34;A0A3Q1MLR1;A0A3Q1M9M0	576;641;641;645;654	A0A3Q1M0V1	UID864	1.93555	A0A3Q1M0V1	RKAVLMIRTPEELDDSDFETEDFDVRSRTSV	up
21.6501	22.2863	22.0099	20.9937	20.9641	20.5759	S	2	___1	+	CF_MF	0.999991	0.00449388	95.502	75.22	93.649	-0.50983	172080000	234	2.12141	0.00756115	1.13753	0.658251	A0A3Q1M1P0;A0A3Q1MAG3;A0A3Q1M087;A0A3Q1MSW4;O97790	234;234;234;234;234	A0A3Q1M1P0;A0A3Q1MAG3	UID874	2.12141	A0A3Q1MAG3	PGDGERGPRPMRKSFSQPGLRSLAFRKEFQD	up
23.5679	24.4786	24.0538	22.2745	22.718	22.3838	S	3	___1	+	CF_MF	0.842238	8.0379e-45	129.72	116.1	63.573	-0.42576	239910000	1318	2.22675	0.00593272	1.57467	0.877262	A0A3Q1MJ52;A0A3Q1M1S4;A0A3Q1NGG7;F1N032;A0A3Q1NBE4	1318;1269;1318;1318;1333	A0A3Q1MJ52	UID877	2.22675	A0A3Q1MJ52	SGATSTFIHSLERRSSLPLDHGPPAQESPGS	up
23.2497	22.2264	23.3101	21.6286	21.8227	22.0445	S	2	___1	+	CF_MF	0.999146	3.01502e-107	174.82	162.9	123.43	-0.19339	195570000	238	1.37789	0.0418902	1.0968	0.586036	A0A3Q1M2J9;Q0Z7W6	238;245	A0A3Q1M2J9	UID924	1.37789	A0A3Q1M2J9	LKKVEEEQEADVEDVSEEESESKEGANKDFA	up
21.7122	20.9988	20.8917	20.4369	19.9443	19.9041	S	2	___1	+	CF_MF	0.941709	1.56388e-05	88.101	74.071	64.82	-0.89715	38431000	54	1.63337	0.0232612	1.10578	0.611177	A0A3Q1M2U3;F1N6C4;A0A3Q1M2P8;E1BCX9;Q29RL8	54;54;71;73;71	A0A3Q1M2U3	UID927	1.63337	A0A3Q1M2U3	SAKALYEQRKNYARDSVSSVSDISQYRVEHL	up
21.58	21.6442	21.8473	19.5774	19.9388	20.1481	S	2	___3	+	CF_MF	0.999361	2.18535e-07	91.518	76.004	91.518	-0.24352	86270000	371	3.20515	0.00827118	1.80237	1.06957	A0A3Q1MAG2	371	A0A3Q1MAG2	UID9431	3.20515	A0A3Q1MAG2	PSPSYQRTITPPLRRSASPYPSHSLASPQRK	up
21.58	21.6442	21.8473	20.6535	20.3664	21.107	S	2	___3	+	CF_MF	0.999552	2.18535e-07	91.518	76.004	91.518	-0.24352	86270000	373	1.8859	0.000623523	0.981539	0.567313	A0A3Q1MAG2	373	A0A3Q1MAG2	UID9432	1.8859	A0A3Q1MAG2	PSYQRTITPPLRRSASPYPSHSLASPQRKQS	up
21.58	21.6442	21.8473	19.7722	20.7289	20.3481	S	2	___3	+	CF_MF	0.999812	2.18535e-07	91.518	76.004	91.518	-0.24352	67290000	382	2.08243	0.0130047	1.40742	0.786484	A0A3Q1MAG2	382	A0A3Q1MAG2	UID9433	2.08243	A0A3Q1MAG2	PLRRSASPYPSHSLASPQRKQSPPRHRSPVR	up
21.9873	21.699	21.5407	21.1647	20.9872	20.2319	S	3	___1	+	CF_MF	0.888656	0.00607494	47.532	33.274	47.532	-0.36699	16567000	223	1.40457	0.00756948	0.947746	0.522334	A0A3Q1M3G8;A0A3Q1NFU0;A0A3Q1M694;F1MBM9;A0A3Q1M662	223;197;141;223;194	A0A3Q1M3G8	UID949	1.40457	A0A3Q1M3G8	RTGWFPSNYVREVKPSEKPVSPKSGTLKSPP	up
22.6382	22.123	22.7597	19.2864	19.8322	20.8696	S	2	___1	+	CF_MF	1	0.000353542	63.29	51.424	63.29	0.40044	22591000	687	2.12093	0.0393941	2.51089	1.25314	A0A3Q1M3G8;A0A3Q1NFU0;A0A3Q1M694;F1MBM9	687;691;694;776	A0A3Q1M3G8	UID950	2.12093	A0A3Q1M3G8	PSDEEFALRKSSRKESAPQVLLPEEEKIIVE	up
21.6126	21.8331	21.7427	20.2837	20.9162	19.8793	S	2	___1	+	CF_MF	0.970472	3.14338e-11	105.14	86.305	99.927	-0.41784	79382000	100	1.94596	0.011325	1.36975	0.757424	A0A3Q1M3I7	100	A0A3Q1M3I7	UID952	1.94596	A0A3Q1M3I7	RAPERGVRLSLPRASSLNENVDHSALLKLGT	up
24.1635	22.9457	23.2643	20.7337	20.9819	20.7101	S	2	___3	+	CF_MF	1	8.21753e-24	103.39	83.181	103.39	-0.4324	778740000	1246	2.67484	0.000340198	2.64926	1.41306	A0A3Q1MTY6;F1N1S2	1246;1120	A0A3Q1MTY6	UID9844	2.67484	A0A3Q1MTY6	LEIKDTVSPVLDEKLSPPKSPSLSPSPPSPI	up
24.4422	22.9457	23.2643	21.3014	20.9926	20.4671	S	3	___3	+	CF_MF	0.953696	8.21753e-24	85.998	79.771	47.251	0.081337	607540000	1250	2.15474	0.000131558	2.63033	1.30462	A0A3Q1MTY6;F1N1S2	1250;1124	A0A3Q1MTY6	UID9845	2.15474	A0A3Q1MTY6	DTVSPVLDEKLSPPKSPSLSPSPPSPIEKTP	up
24.4422	22.9457	23.2643	19.799	19.3133	20.178	S	3	___3	+	CF_MF	0.825519	1.96487e-16	85.006	78.07	50.029	0.35152	368360000	1252	2.72581	0.00662902	3.78727	1.87547	A0A3Q1MTY6;F1N1S2	1252;1126	A0A3Q1MTY6	UID9846	2.72581	A0A3Q1MTY6	VSPVLDEKLSPPKSPSLSPSPPSPIEKTPLG	up
24.4422	22.9457	23.2643	21.7523	20.5806	20.2601	S	2	___3	+	CF_MF	0.99981	6.0184e-71	184	171.08	141	-0.32657	352520000	1254	1.85679	0.00211426	2.68634	1.25383	A0A3Q1MTY6;F1N1S2	1254;1128	A0A3Q1MTY6	UID9847	1.85679	A0A3Q1MTY6	PVLDEKLSPPKSPSLSPSPPSPIEKTPLGER	up
24.4422	22.9457	23.2643	20.256	20.3559	21.2972	S	2	___3	+	CF_MF	0.999993	3.16455e-197	253.16	234.9	253.16	0.12606	1800900000	1259	2.17855	0.00700254	2.91436	1.41257	A0A3Q1MTY6;F1N1S2	1259;1133	A0A3Q1MTY6	UID9849	2.17855	A0A3Q1MTY6	KLSPPKSPSLSPSPPSPIEKTPLGERSVNFS	up
21.3505	20.2007	20.191	22.3238	21.5369	21.8957	S	3	___3	+	CF_MF	0.99973	9.54997e-20	94.403	86.013	94.403	-0.067398	685730000	358	1.39556	0.00731693	-1.3381	-0.687236	G3N2J1;P29172;A0A452DJJ9;A0A452DIT6	358;403;554;572	G3N2J1	UID10141	1.39556	G3N2J1	NAKAKTDHGAEIVYKSPVVSGDTSPRHLSNV	down
19.5718	20.3664	20.4259	22.3238	21.5369	21.8957	S	3	___3	+	CF_MF	0.92768	1.452e-15	86.732	80.156	45.941	-0.092401	227650000	362	2.13567	0.0402197	-1.79743	-0.967861	G3N2J1;P29172;A0A452DJJ9;A0A452DIT6	362;407;558;576	G3N2J1	UID10142	2.13567	G3N2J1	KTDHGAEIVYKSPVVSGDTSPRHLSNVSSTG	down
20.4645	20.4157	19.0881	22.3238	21.5369	21.8957	S	2	___3	+	CF_MF	0.935894	4.36611e-22	158.86	143.19	140.01	0.0096155	262900000	366	1.72657	0.0160566	-1.92938	-0.962288	G3N2J1;P29172;A0A452DJJ9;A0A452DIT6	366;411;562;580	G3N2J1	UID10143	1.72657	G3N2J1	GAEIVYKSPVVSGDTSPRHLSNVSSTGSIDM	down
20.3667	21.9371	22.1652	23.3325	23.3231	22.8852	S	2	___1	+	CF_MF	0.993044	9.78037e-25	126.63	105.79	92.8	0.38265	183730000	692	1.35258	0.0444041	-1.69061	-0.811131	E1BK57;A0A3Q1M881	692;712	E1BK57	UID1070	1.35258	E1BK57	LNSRSSTLSSSSVSLSPKLCPEKEAATSELQ	down
21.2366	20.3757	19.7684	22.8105	22.2017	22.2343	S	2	___1	+	CF_MF	0.9945	6.4592e-08	98.582	83.322	98.582	-0.028365	133780000	190	1.85072	0.0141021	-1.95525	-0.992719	A5D9H5;A6H6Y0;A0A3Q1M8I4	190;190;238	A5D9H5	UID1080	1.85072	A5D9H5	MKTKEPVKKIFVGGLSPDTPEEKIREYFGGF	down
21.3657	20.9163	20.1488	22.1327	21.6213	22.3971	S	3	___1	+	CF_MF	1	1.10212e-05	73.208	61.768	43.794	-0.61281	102630000	307	1.37226	0.0424367	-1.24009	-0.645219	A0A3Q1M8Y2;F1MCL7;B6Z9Q5	307;311;307	A0A3Q1M8Y2	UID1097	1.37226	A0A3Q1M8Y2	SGPVWYVPDKRRAPPSPPPPPPPLRRDSFAA	down
20.3299	20.6285	19.6391	22.3756	22.6871	22.5528	S	2	___1	+	CF_MF	0.999901	1.34994e-50	169.54	148.08	135.47	-0.39033	535700000	133	2.80019	0.00158418	-2.33932	-1.29489	L7R5X3;A5D989;A0A3Q1M9K4;A0A452DIM3;L7R4Y6	133;133;133;490;533	L7R5X3	UID1114	2.80019	L7R5X3	SSPAHRATTPQTQHVSPMRQVEPPSRKAATA	down
23.982	24.4294	24.0951	24.9704	24.5634	24.8873	S	2	___1	+	CF_MF	1	1.08492e-154	223.76	208.22	80.975	0.77257	3381300000	2	1.59963	0.0251403	-0.638215	-0.379233	A0A3Q1MA06;F1MS38;Q3SYX0;A0A3Q1M9W0;A0A3Q1LW82	2;2;2;2;33	A0A3Q1MA06	UID1121	1.59963	A0A3Q1MA06	______________MSRELQDVDLAEVKPLV	down
20.5728	19.4891	19.9496	22.4802	22.5199	21.4883	S	2	___1	+	CF_MF	1	2.69381e-45	115.76	109.39	114.02	0.4008	217760000	1245	2.0259	0.00942098	-2.15893	-1.10097	G3MYP5;A0A3Q1M9Z4	1245;1377	G3MYP5	UID1139	2.0259	G3MYP5	EPQKEEVLQIPDRGLSPEEAESLSVLSVVSP	down
20.6627	20.3502	21.0782	22.3238	21.5369	21.8957	T	3	___3	+	CF_MF	0.893318	2.28746e-27	160.52	144.86	47.397	0.077745	298990000	365	1.7703	0.0187685	-1.22179	-0.674962	G3N2J1;P29172;A0A452DJJ9;A0A452DIT6	365;410;561;579	G3N2J1	UID12118	1.7703	G3N2J1	HGAEIVYKSPVVSGDTSPRHLSNVSSTGSID	down
20.5234	21.0037	20.5161	21.3959	21.4622	21.283	S	2	___1	+	CF_MF	0.837331	5.61455e-11	88.507	81.619	88.507	-0.42023	32932000	102	1.83635	0.0145765	-0.699276	-0.418828	F1MW73;A0A3Q1MCK6;A6QPE4;F1MJF9	102;221;65;65	F1MW73	UID1233	1.83635	F1MW73	LILSDTENKSSETPSSPSPLNLPGARSEMEE	down
21.2151	21.1114	20.7547	24.7318	23.1668	24.7315	S	3	___1	+	CF_MF	0.778565	7.27344e-11	74.123	59.509	64.845	0.35253	220150000	44	2.38283	0.00414166	-3.18301	-1.56034	A6QLJ2;A0A3Q1MFK9	44;44	A6QLJ2	UID1286	2.38283	A6QLJ2	SPRTQESCGIAPLTPSQSPKPEARGPQQAPF	down
20.3785	20.5537	21.1874	22.8297	24.0838	22.9109	S	2	___1	+	CF_MF	0.999981	1.46028e-13	141.58	115.46	95.273	0.83712	565570000	723	2.2505	0.00561699	-2.56822	-1.30113	A0A3Q1MJU5;F1MFZ9;A0A3Q1NN09;A0A3Q1M366	723;775;865;646	A0A3Q1MJU5	UID1364	2.2505	A0A3Q1MJU5	HTSMDLPKLASDDRPSPPRGLVAAYSGESDS	down
19.3983	21.2173	19.9398	23.6221	23.841	23.2917	S	3	___1	+	CF_MF	0.868268	1.0118e-10	65.155	52.959	57.351	1.4172	121490000	834	2.42289	0.00377672	-3.3998	-1.64848	E1BLV9;A0A3Q1MKW7;G3N322;A0A3Q1MXQ4	834;841;845;893	E1BLV9	UID1393	2.42289	E1BLV9	RLRSVGAPTVTPNPASGPSPPQKPLRRALSG	down
19.6758	22.1751	21.1681	23.6447	23.6724	23.3637	S	4	___1	+	CF_MF	0.927704	2.30829e-11	65.248	58.296	50.705	0.021445	125550000	14	1.59825	0.0252205	-2.55393	-1.14388	F1MJ19;A6QQS6;A0A3Q1MM42;A1L582	14;14;14;14	F1MJ19	UID1418	1.59825	F1MJ19	__MANENHGSPREEASLLSHSPGTSSQSQPC	down
20.5964	20.7413	20.6037	23.1616	22.3198	22.09	S	3	___1	+	CF_MF	0.974145	1.05042e-06	71.535	55.943	68.88	0.14633	128460000	1248	2.33029	0.00467428	-1.87669	-1.02602	A0A3Q1MMP5;A0A3Q1NAV9;E1BNT2	1248;1255;1255	A0A3Q1MMP5	UID1424	2.33029	A0A3Q1MMP5	ERFKERRDTALYKSLSVPAAGSAKPSPPPRS	down
20.5855	21.9556	19.7122	22.8927	22.5384	22.9541	S	3	___1	+	CF_MF	0.997835	4.26945e-107	170.56	135.95	133.1	-0.12434	290910000	44	1.42869	0.0372654	-2.04398	-0.943827	A0A3Q1MNN2;F1MZC0;A6QPH7	44;44;44	A0A3Q1MNN2	UID1443	1.42869	A0A3Q1MNN2	AAANAMSRSPRAASGSPARPATVLGTMEMGR	down
20.0134	20.7544	20.6046	23.626	24.9885	23.7609	S	2	___1	+	CF_MF	1	0.00422108	107.69	36.314	107.69	-0.47596	365980000	429	2.77229	0.00168932	-3.66766	-1.84406	E1BP16;A0A3Q1MP80;A0A3Q1MSC8	429;429;429	E1BP16	UID1478	2.77229	E1BP16	TPQQSNRTRKSRVSVSPGRTSGKVTKHKGTE	down
20.3303	21.2557	19.9522	22.552	22.6352	22.5008	S	2	___1	+	CF_MF	0.95197	6.44663e-07	74.786	64.998	65.225	-0.26216	90658000	186	2.20605	0.00622223	-2.04993	-1.0851	A0A3Q1MR22;E1BKT9	186;186	A0A3Q1MR22	UID1497	2.20605	A0A3Q1MR22	VRRASSKGGGGYTCQSGSGWDEFTKRLTSEC	down
21.3291	20.0218	20.6156	24.1035	24.7642	23.9869	S	3	___1	+	CF_MF	0.825766	3.48347e-15	113.53	88.638	107.72	0.16597	485320000	854	2.89614	0.00127016	-3.62934	-1.86239	E1BAV9;A0A3Q1N141	854;914	E1BAV9	UID1648	2.89614	E1BAV9	EEEAPSDRAPPARPSSPPLSSWERVSRLMEE	down
21.6221	20.074	22.2574	24.1061	23.9876	23.7532	S	2	___1	+	CF_MF	1	1.83106e-38	132.64	122.54	119.68	0.22268	852320000	353	1.79485	0.0160379	-2.6311	-1.22	A0A3Q1N9S5;Q3T0D0;A0A3Q1NEH2	353;379;289	A0A3Q1N9S5	UID1719	1.79485	A0A3Q1N9S5	QGGSGYDYSYAGGRGSYGDLGGPIITTQVTI	down
20.1482	20.286	19.2883	22.4007	22.4647	22.571	S	2	___1	+	CF_MF	0.906022	1.06115e-182	215.51	197.76	205.62	0.69254	130730000	2	2.90581	0.00124218	-2.57133	-1.41587	A0A3Q1ND55;F1MVP8;A5PJL6	2;2;2	A0A3Q1ND55	UID1734	2.90581	A0A3Q1ND55	______________MSESNLAALSDGLEGQV	down
20.802	20.039	19.2778	21.2181	21.6028	22.5194	S	3	___1	+	CF_MF	0.889291	1.0517e-13	65.315	51.775	65.315	0.44805	42202000	374	1.38725	0.0409964	-1.74051	-0.83465	A0A3Q1ND60;A2VDZ6;G5E5E8	374;376;445	A0A3Q1ND60	UID1735	1.38725	A0A3Q1ND60	PVFGEPPALPHAGAVSLGEGQGSEVDVSDLG	down
22.9314	23.1612	23.3181	23.8373	23.6718	23.6912	S	2	___1	+	CF_MF	0.999981	5.81543e-72	172.9	154.16	166.92	-0.21074	679920000	239	2.06849	0.00854107	-0.596535	-0.367361	A0A3Q1NKP5;F1MRD0;Q862P9;G8JKX4;P60712;P62739;A5D7J0;A0A452DJE4;Q58DT9;P63258;Q5E9B5;F1MKC4	240;239;118;239;239;241;241;204;241;239;240;240	A0A3Q1NKP5;F1MRD0;G8JKX4;P60712;P62739;P63258;Q5E9B5	UID1809	2.06849	P63258	ENEMATAASSSSLEKSYELPDGQVITIGNER;EQEMATAASSSSLEKSYELPDGQVITIGNER;EQEMVSTAASSSLERSYELPDGQVITIGNER	down
20.8574	20.7233	19.9094	26.9902	26.2617	26.4949	S	3	___1	+	CF_MF	1	1.01288e-278	236.28	221.02	225.23	0.16752	6005200000	102	4.11618	7.65272e-05	-6.08558	-3.26154	P07516;A0A3Q1NKY1	102;103	P07516	UID1811	4.11618	P07516	ESHLQSISNLGENQASEEEDELGELRELGYP	down
20.478	20.9386	19.7079	22.9603	22.9561	22.6623	S	2	___1	+	CF_MF	1	1.83855e-08	105.03	94.123	66.285	0.19133	206250000	456	2.5817	0.00261998	-2.48475	-1.3271	F1N565;F1N567;Q3ZC82;A0A3Q1NMZ1	456;490;515;545	F1N565	UID1818	2.5817	F1N565	HLVQTRDLVQPDKPASPKFIVTLDGVPSPPG	down
23.9316	22.644	23.2238	24.7733	24.4194	24.7903	S	3	___1	+	CF_MF	1	4.90717e-31	111.65	95.952	98.132	0.057359	729960000	251	1.62839	0.0235292	-1.39455	-0.737297	F1CYZ1;A0A3Q1NNL3	251;250	F1CYZ1	UID1820	1.62839	F1CYZ1	PVANGNSLNKVIPAKSPPPPAHSAQLGAPSR	down
19.4757	20.7385	19.6511	23.0426	22.9734	23.0043	S	3	___1	+	CF_MF	0.999975	6.19881e-16	71.472	64.52	66.879	0.27483	182920000	578	2.81872	0.00637004	-3.05166	-1.60999	E1BBG2;A0A452DIW6	578;578	E1BBG2	UID1881	2.81872	E1BBG2	RTPQASPGLAPNSRGSPGPPPAKPCSGTAPT	down
21.1447	20.3502	19.5816	22.6748	22.8898	22.6027	S	2	___1	+	CF_MF	0.960451	4.63131e-05	64.275	42.879	55.261	-0.33818	101270000	260	2.16952	0.00676838	-2.36363	-1.20629	A0A3Q1LJS6;A6QLT3;A0A3Q1ME92;A0A3Q1M2V2;A0A3Q1MG72;A0A3Q1N459	260;260;260;260;260;260	A0A3Q1LJS6	UID192	2.16952	A0A3Q1LJS6	LDKLSSPAAFLPACNSPSKEMKEIPFNEDPN	down
27.3583	27.4576	27.409	28.4181	28.0348	28.0991	S	3	___1	+	CF_MF	0.971686	0	265.13	243.25	125.11	0.291	25052000000	608	2.5043	0.01365	-0.775705	-0.478255	A4IFK4	608	A4IFK4	UID1998	2.5043	A4IFK4	GNQPATPFSPSRNVTSPIADFPAPPPYSAVT	down
20.429	20.5248	22.7494	23.8815	24.3651	23.6184	S	3	___1	+	CF_MF	0.999988	6.40446e-75	138.11	118.38	121.86	-0.113	786950000	79	1.58353	0.0260898	-2.72058	-1.18859	A0A3Q1MBW4;A0A3Q1LK90;A0A3Q1N855;A4FUC8	79;79;76;79	A0A3Q1MBW4	UID205	1.58353	A0A3Q1MBW4	FHVARWFRHVTAILGSPPAARPPCGLQATGG	down
20.8988	19.9741	21.1791	22.663	22.5599	22.953	S	2	___1	+	CF_MF	0.999994	9.94538e-12	116.51	99.299	83.869	-0.30382	379200000	604	2.22605	0.00594227	-2.0413	-1.08432	A5PJP2	604	A5PJP2	UID2062	2.22605	A5PJP2	SQDRKSASREKRSVVSFDEVKESRKSRDSES	down
24.2127	24.3292	23.9375	24.901	24.7887	25.3053	S	2	___1	+	CF_MF	1	6.83837e-13	165.15	89.327	40.475	-0.05662	1207700000	104	1.89679	0.0126826	-0.838511	-0.494647	A5PJQ6;F6QJJ8	104;128	A5PJQ6	UID2064	1.89679	A5PJQ6	ESPAASLPRMKKRDFSLEQLRQYDGSRNPRI	down
26.3358	25.9525	26.1108	26.6068	26.6277	26.3585	S	2	___1	+	CF_MF	1	0	345.35	325.96	337.71	0.10823	39646000000	122	1.32239	0.0476009	-0.397931	-0.242511	A6QNJ7	122	A6QNJ7	UID2122	1.32239	A6QNJ7	IIRKIKAAGGIILTASHCPGGPGGEFGVKFN	down
20.3434	20.9198	19.8534	24.2749	24.303	24.3412	S	3	___1	+	CF_MF	0.999989	4.4603e-06	91.969	79.798	89.136	-0.2161	244110000	105	3.66039	0.000218579	-3.93417	-2.17506	A6QPM1;G3MWU7	105;481	A6QPM1	UID2132	3.66039	A6QPM1	TTALVDPAVRWQRPPSPPPSPRAAAEAEPAQ	down
20.0697	20.0878	20.7842	21.7572	21.8045	22.0398	S	2	___1	+	CF_MF	1	7.12626e-05	77.078	55.849	77.078	-0.31717	37964000	15	2.46075	0.00346138	-1.55324	-0.887103	A6QQN2	15	A6QQN2	UID2143	2.46075	A6QQN2	_MEMEKEFEQIDRAGSWAAIYQDIRHEASDF	down
20.9141	20.0168	20.4745	22.6092	22.0809	22.3533	S	2	___1	+	CF_MF	0.999994	1.25406e-08	104.17	82.617	104.17	1.5969	155500000	426	2.47647	0.00333836	-1.87934	-1.04372	A7MBK6;F6RJL7	426;693	A7MBK6	UID2197	2.47647	A7MBK6	DPNWKNFQKPGTWRGSLDESSLGFGYPKFIS	down
23.0227	22.803	22.9827	23.2081	24.032	23.6861	S	2	___1	+	CF_MF	1	2.66246e-42	170.18	60.103	147.87	0.33435	516920000	114	1.33091	0.0466751	-0.705958	-0.403815	A7YY55	114	A7YY55	UID2204	1.33091	A7YY55	RPLFLAPDFDRWLDESDAEMELRAKEEEQLN	down
21.068	20.384	21.2248	21.6532	21.6933	21.96	S	2	___1	+	CF_MF	1	6.54379e-05	101.3	82.163	51.531	0.15397	103900000	431	1.47523	0.0334787	-0.876569	-0.493703	F1MDQ6;D5HSX1	431;431	F1MDQ6	UID2272	1.47523	F1MDQ6	HAKRSMSSWKLSKALSLEMIQLKEKVARFSS	down
20.1018	19.9415	20.1029	22.1064	22.0336	21.0337	S	3	___1	+	CF_MF	0.803405	2.02118e-13	62.489	52.778	62.489	-0.76398	12354000	307	2.05846	0.00874053	-1.67582	-0.905757	E1B9A8	307	E1B9A8	UID2296	2.05846	E1B9A8	DSPCPVSPSPAPASVSPRTPSKDIFDFNLSS	down
21.9296	20.7545	19.8303	22.3006	22.5503	23.0351	S	2	___1	+	CF_MF	0.999826	7.0356e-49	151.04	124.92	122.08	-0.10079	328080000	190	1.3016	0.0499349	-1.79053	-0.834901	E1BAP3	190	E1BAP3	UID2322	1.3016	E1BAP3	GLTMTLRETIQKGRLSPVSSDSLTPQIKDKE	down
20.46	21.9993	22.1963	23.8898	22.9804	23.4395	S	2	___1	+	CF_MF	0.975215	7.40052e-06	111.86	75.522	108.9	0.93187	120940000	606	1.44005	0.0363033	-1.88468	-0.893882	E1BCH5	606	E1BCH5	UID2354	1.44005	E1BCH5	DNVDTGDKEKKQITTSPITVRKNKKDEERRE	down
22.5925	21.7583	22.6602	23.4735	23.4207	22.9829	S	2	___1	+	CF_MF	0.999999	6.2728e-11	124.12	104.85	114.87	0.019895	215300000	261	1.35686	0.0439687	-0.955374	-0.522332	E1BE68	261	E1BE68	UID2399	1.35686	E1BE68	DLEINSKTTISNLQVSPKSEDISKFDWLDLD	down
25.422	24.9271	25.4675	25.869	25.8286	25.6856	S	2	___1	+	CF_MF	0.999992	9.11989e-22	145.95	114.6	131.12	-0.19293	1851600000	295	1.34338	0.018575	-0.522202	-0.310503	E1BFX6	295	E1BFX6	UID2438	1.34338	E1BFX6	HRHPPGGGGGGQRSLSPGGAALGYRDYRLQQ	down
21.4006	20.7608	21.2141	23.2849	22.8577	21.8106	S	3	___1	+	CF_MF	0.993776	4.61185e-11	65.171	57.082	54.582	1.1525	143070000	614	1.48124	0.0330189	-1.52586	-0.771652	E1BI70	614	E1BI70	UID2494	1.48124	E1BI70	IAKERRGGRGHQVHKSWPISISDSEASLDPS	down
20.0125	20.1416	20.8543	22.8979	23.4917	22.2154	S	3	___1	+	CF_MF	0.997686	1.80448e-06	62.781	52.092	53.188	0.052762	86677000	1042	2.30174	0.00499189	-2.53218	-1.29711	E1BIF6	1042	E1BIF6	UID2495	2.30174	E1BIF6	SFDIPTGSLRDSRAQSPVSGSNVAHFTSAAT	down
24.2111	24.7669	24.443	24.9507	25.1561	25.1516	S	2	___1	+	CF_MF	1	2.14957e-207	266.97	252.47	182.03	-0.046956	5717200000	1198	1.60507	0.0248275	-0.612481	-0.365695	E1BIS6	1198	E1BIS6	UID2506	1.60507	E1BIS6	GPAELPTEPPRFGRHSPFGSQQFYAQREVIF	down
22.2741	20.2104	20.4343	23.284	23.0684	23.4072	S	2	___1	+	CF_MF	1	5.65833e-33	133.98	114.62	57.288	-0.60992	492690000	99	1.58349	0.0260922	-2.28024	-1.05506	G3N1X6;E1BLD0	99;97	G3N1X6	UID2574	1.58349	G3N1X6	ESPGFESRSPGFVPPSPEFAPRSPESDSQSP	down
20.0328	19.5277	20.2904	22.804	23.0865	22.6962	S	3	___1	+	CF_MF	0.951098	1.22051e-184	197.35	173.29	197.35	0.2436	829770000	62	3.49155	0.000322438	-2.91195	-1.66168	E1BMU6	62	E1BMU6	UID2596	3.49155	E1BMU6	LRAGPEAQEVLPVEDSRPGAASPPPERELCG	down
24.8935	24.9643	25.0092	25.337	25.8043	25.4007	S	3	___1	+	CF_MF	0.995641	2.5302e-172	174.6	168.2	144	0.26368	1186500000	611	1.6885	0.0204878	-0.558329	-0.338357	E1BPA1	611	E1BPA1	UID2626	1.6885	E1BPA1	RSNSVASEKDYSPGDSPPGTPPASPLSSAWH	down
23.1406	23.168	23.1174	23.3163	23.5598	23.6529	S	2	___1	+	CF_MF	1	3.52829e-16	145.61	101	123.76	-0.042907	433270000	48	1.65273	0.0222469	-0.367673	-0.229593	G3X807;G3N081;P62803;A0A3Q1MEZ8;E1BBP7;A0A3Q1LM20;G3N2B8;E1B9M9;A0A3Q1MH02;A0A3Q1MJQ1;A0A452DJ35;A0A3Q1NHG3;A0A3Q1M8Q4;E1BLC2;A0A3Q1N666;A0A452DJB2;A0A3Q1LMV7;A0A452DJJ1;A0A3Q1MFY5;A0A452DJ40;A5D792;G3MYX0;A0A3Q1MDT7;A0A3Q1M1Z1;A0A3Q1MEY7	43;48;48;48;48;48;48;48;48;48;48;48;48;48;48;48;48;48;48;48;48;48;48;48;48	G3X807;A0A3Q1MDT7;A0A3Q1MEY7	UID263	1.65273	A0A3Q1MDT7	PAIRRLARRGGVKRISGLIYEETRGVLKVFL	down
20.7456	19.9043	20.1761	29.3788	29.258	23.5256	S	2	___1	+	CF_MF	0.895941	1.39192e-71	172.2	152.63	55.452	-2.6089	20550000000	79	1.66316	0.0217191	-7.11213	-2.06324	Q3T149;E9RHW1;A0A1C9EIX6;A0A1C9EIX3;A0A1B0Z542;G3X7S2;Q58DP7	79;79;79;79;79;79;79	Q3T149	UID2648	1.66316	Q3T149	IEGPAYNRALSRQLSSGVSEIQQTADRWRVS	down
21.4615	20.8148	20.7516	22.3139	21.8064	22.2469	S	3	___1	+	CF_MF	1	1.75937e-19	93.226	82.872	91.655	0.27536	624090000	462	1.79829	0.0159116	-1.11308	-0.626337	F1MEK3	462	F1MEK3	UID2693	1.79829	F1MEK3	RRKILTQRRERYRQRSPSPAVAPAPAAPTGP	down
20.3278	20.1765	20.2781	22.2357	22.6471	21.783	S	3	___1	+	CF_MF	0.999983	5.23462e-09	77.681	69.031	71.527	0.3096	108530000	71	2.82316	0.00150258	-1.96117	-1.11846	Q862R3;Q3T003;F1MHJ6	71;71;71	Q862R3	UID2743	2.82316	Q862R3	KSSGEIVYCGQVFEKSPLRVKNFGIWLRYDS	down
20.9227	20.845	21.0484	23.7381	22.3714	23.8669	S	2	___1	+	CF_MF	1	9.41048e-22	166.45	117.47	166.45	0.01381	497120000	788	2.11015	0.0077598	-2.38675	-1.20412	F1MJB0	788	F1MJB0	UID2773	2.11015	F1MJB0	HFSKSLRPNLNGRRISDPQVFSKEVQTEAVD	down
22.1797	22.4412	22.0867	22.5769	22.7792	22.7172	S	3	___1	+	CF_MF	1	3.77386e-11	87.802	77.605	61.612	-0.76781	171020000	627	1.69486	0.0201901	-0.455233	-0.280688	F1MRH9	627	F1MRH9	UID2869	1.69486	F1MRH9	EPLTAARRARLQKRNSVELAGLAHGLEGLRL	down
21.4445	21.051	20.9995	21.9573	22.5012	21.9544	S	2	___1	+	CF_MF	1	0.00112562	105.1	32.871	48.423	0.14368	109740000	384	1.87481	0.0133411	-0.97264	-0.562288	F1MRW8;J9JH84	384;403	F1MRW8	UID2871	1.87481	F1MRW8	SPCTPPKRLPDGRVLSPLIIKSTPRNLNRSL	down
21.5475	20.9884	21.9217	22.5486	22.5647	22.1757	S	2	___1	+	CF_MF	0.869792	5.80072e-20	116.96	97.383	116.96	-0.60165	69374000	1072	1.46266	0.0344618	-0.943776	-0.524477	F1MTG3	1072	F1MTG3	UID2882	1.46266	F1MTG3	GSPRGFVAQLTDGATSPDGRQPPLRAAGGAE	down
20.1053	20.4465	19.6238	20.9858	21.0137	20.7075	S	2	___1	+	CF_MF	0.998278	0.00507208	72.2	48.524	56.359	-0.73522	45750000	16	1.51243	0.0307307	-0.843771	-0.479995	F1MTR1	16	F1MTR1	UID2887	1.51243	F1MTR1	MPHEDQPSLQRPRYGSIVDDERLSAEEMDER	down
20.2099	20.3717	20.4374	24.5957	24.394	24.5222	S	3	___1	+	CF_MF	0.999995	1.06686e-74	135.47	124.86	135.47	0.69078	655360000	658	5.89043	1.28696e-06	-4.16428	-2.61956	F1MFT9;A2VDL5;A0A3Q1MA02;A0A3Q1MFX5;A0A3Q1M554;A0A3Q1LRR1;A0A3Q1LMW0	658;658;609;658;647;658;658	F1MFT9	UID289	5.89043	F1MFT9	SSDPSLNEKWQEHRRSLELSTLAGPGEEPVE	down
21.139	21.5173	22.3279	22.7239	23.2335	22.9767	S	2	___1	+	CF_MF	0.999737	0.0039596	97.277	73.091	97.277	-0.04384	311680000	451	1.58901	0.0257627	-1.31668	-0.700254	F1MVE1	451	F1MVE1	UID2932	1.58901	F1MVE1	PEDSPVHVTCSQRSQSLPILKNAPPGIFPKC	down
24.7439	24.3356	24.6424	25.0662	25.7199	25.5553	S	4	___1	+	CF_MF	0.986601	0	220.44	210.94	136.03	-0.49786	1760800000	1514	1.70837	0.0195716	-0.873209	-0.504307	F1N0Y1	1514	F1N0Y1	UID2999	1.70837	F1N0Y1	LEDLGPQTGTSPGRLSPDFAEELRSLEPPPS	down
20.5812	19.0475	20.2082	23.0923	21.0136	23.684	S	4	___1	+	CF_MF	0.999993	3.76687e-44	89.628	76.615	88.381	-1.3834	298040000	5	1.33083	0.0466842	-2.65097	-1.08996	G3N166	5	G3N166	UID3174	1.33083	G3N166	___________MANNSPALTGNSQPQHQAAA	down
20.2227	20.6012	20.2489	22.17	22.0815	21.0378	S	2	___1	+	CF_MF	0.996308	8.53536e-10	97.129	79.321	97.129	-0.19922	189990000	266	1.66796	0.0214803	-1.4055	-0.746231	G3X7R1;Q0VCA5	266;266	G3X7R1	UID3191	1.66796	G3X7R1	EDILFIKEQITGPPESPIKDASKWLYKGRPK	down
21.1327	20.3971	20.3165	22.1024	23.2296	22.2474	S	2	___1	+	CF_MF	0.999999	8.43795e-14	102.38	81.508	102.38	-0.15362	182020000	271	1.91601	0.0121337	-1.91103	-0.985538	G5E5X0	271	G5E5X0	UID3204	1.91601	G5E5X0	EKPAGVWTTASSQRVSPGLPSAGPENGALPR	down
22.1561	22.3391	20.7331	23.4665	23.3953	23.3604	S	2	___1	+	CF_MF	0.990034	1.52339e-84	164.01	140.05	126.07	-1.2465	387320000	210	1.51296	0.0306932	-1.66466	-0.828785	P62261;A0A3Q1MP67;A0A3Q1M119	210;218;210	P62261	UID3276	1.51296	P62261	AKAAFDDAIAELDTLSEESYKDSTLIMQLLR	down
22.8886	20.1006	20.9117	23.764	23.4129	23.703	S	2	___1	+	CF_MF	0.974278	1.39367e-43	154.72	132	120.29	-0.17455	347690000	205	1.30529	0.0495116	-2.32633	-0.996291	Q0VCT3	205	Q0VCT3	UID3319	1.30529	Q0VCT3	LRGQEHKYLLGEAPVSPSSQKLKRKAEQDPE	down
20.4067	20.4879	20.6019	21.7036	20.9224	22.2474	S	2	___1	+	CF_MF	1	1.55446e-17	106.28	90.888	95.666	-0.054992	217640000	320	1.35374	0.0442856	-1.12565	-0.596003	A0A3Q1LNU3;A8E4N8	320;347	A0A3Q1LNU3	UID333	1.35374	A0A3Q1LNU3	NGSLGSGDMDGLPKNSPNNISGISNPPGTPR	down
20.3018	22.4248	22.0463	24.7094	25.3829	24.3422	S	3	___1	+	CF_MF	0.984273	5.02982e-64	140.09	109.67	100.42	0.1703	1309800000	185	1.95398	0.0111179	-3.22053	-1.44984	Q3SYT9	185	Q3SYT9	UID3480	1.95398	Q3SYT9	PPKGVTIPYRPKPSSSPVIFAGGQDRYSTGS	down
20.4273	20.1605	20.9832	23.1355	22.4769	22.5653	S	3	___1	+	CF_MF	0.989082	1.22137e-06	69.122	63.912	62.966	-0.55316	105240000	503	2.64006	0.00229055	-2.20227	-1.21115	Q3SZ56	503	Q3SZ56	UID3488	2.64006	Q3SZ56	YECLIRPLLSTVHPASPPLLCTREDVEVAES	down
20.2653	21.842	20.6717	22.569	22.6098	22.476	S	2	___1	+	CF_MF	0.993638	0.000138178	77.789	71.549	70.488	-0.3115	75188000	552	1.5749	0.0266131	-1.62527	-0.82322	Q5E9Z3;Q3SZP7	552;552	Q5E9Z3	UID3502	1.5749	Q5E9Z3	AASLNSNDVFILKTQSCCYLWCGKGCSGDER	down
20.6766	21.2445	20.7424	22.7142	22.447	23.123	T	3	___1	+	CF_MF	0.810976	8.16714e-11	83.31	77.051	65.753	-0.12378	172260000	1322	2.6687	0.00214438	-1.87354	-1.06085	A0A3Q1N9U7;F1MV51;A0A3Q1MUQ9;A0A3Q1LPA1;A0A3Q1LMC7	1322;1440;1450;1458;1491	A0A3Q1N9U7	UID3652	2.6687	A0A3Q1N9U7	LPDSPGQTMPPSRSKTPPPPPPPPPQTVQTK	down
19.7288	20.085	20.7496	22.3191	23.1263	22.4413	T	2	___1	+	CF_MF	1	8.29208e-07	119.27	88.927	91.937	0.11764	370940000	2086	2.47598	0.0311584	-2.44112	-1.29119	A0A3Q1M0D6;F1MI03;A0A3Q1MP73	2086;2086;2086	A0A3Q1M0D6	UID3725	2.47598	A0A3Q1M0D6	RSATPPATRNHSGSRTPPVALNSSRMGCFSR	down
23.2013	23.0209	23.3504	23.7213	24.1868	23.7335	T	3	___1	+	CF_MF	0.999928	1.35666e-10	95.428	73.871	81.665	-0.38375	374630000	398	1.72739	0.0187331	-0.689631	-0.410397	A0A3Q1MUW9;Q58DG6;A0A3Q1M2Q0	398;417;423	A0A3Q1MUW9	UID3743	1.72739	A0A3Q1MUW9	THLPNIKVHAYFAPVTPPPSVGGSRQRFCRC	down
19.8323	20.4009	21.0408	24.9494	24.2939	24.8482	T	2	___1	+	CF_MF	0.999739	6.92135e-36	135.89	114.59	126.48	0.11338	733170000	501	3.34385	0.00045305	-4.2725	-2.24377	A0A3Q1MLW1;A0A3Q1MQ69;Q95L46;F2Z4C6	501;539;508;508	A0A3Q1MLW1	UID3797	3.34385	A0A3Q1MLW1	QITMIPPSAQPPRTQTPPLGQTPQLGLKTNP	down
24.606	22.7845	24.3944	26.3875	25.7139	25.4474	T	2	___1	+	CF_MF	1	9.01989e-93	167.9	154.92	100.97	-1.4411	4876000000	18	1.40031	0.0397825	-1.92126	-0.89797	A7MAZ5	18	A7MAZ5	UID3884	1.40031	A7MAZ5	ETAPVAPAAPAPAEKTPVKKKAKKSGVAAGK	down
20.5189	19.853	19.4139	21.08	21.6422	21.9472	T	3	___1	+	CF_MF	1	7.14511e-05	93.345	74.134	45.33	0.11432	123060000	1246	1.78342	0.0164657	-1.62786	-0.852509	E1BB52	1246	E1BB52	UID3909	1.78342	E1BB52	QDDLIQHQDMRLLELTPEPDRPRILPPDQRP	down
21.798	20.7712	20.4508	23.6384	23.7313	23.9557	T	3	___1	+	CF_MF	0.99726	6.59369e-09	79.511	59.13	64.845	0.44241	299500000	388	2.57284	0.00267397	-2.76848	-1.44409	F1MQK9	388	F1MQK9	UID3970	2.57284	F1MQK9	QSSTELDKPVPASALTPPRMSRPTDSPGEER	down
20.4983	19.9317	20.91	21.9586	22.3814	21.7938	T	2	___1	+	CF_MF	0.999934	0.000687597	71.241	54.215	71.241	-0.38553	80306000	8	2.0615	0.00867963	-1.59792	-0.871636	F1MUZ3	8	F1MUZ3	UID3982	2.0615	F1MUZ3	________MSSILPFTPPIVKRLLGWKKGEQ	down
23.252	23.0174	22.8116	23.7899	24.309	23.7512	T	2	___1	+	CF_MF	1	8.47848e-76	210.64	199.18	105	-0.24061	376650000	254	1.86017	0.0137983	-0.923037	-0.536569	Q3SZC6;F1MZ46	254;264	Q3SZC6	UID3995	1.86017	Q3SZC6	EEEEESGKGEKRKRETDDEGEDD________	down
20.4581	20.5048	21.2379	22.2422	22.1225	22.8999	T	4	___1	+	CF_MF	0.999999	0.000152559	71.558	56.789	65.716	-0.82608	262290000	537	2.07227	0.0074032	-1.68792	-0.91262	F6RM04;Q0V8I6;Q3MHV8	537;186;203	F6RM04	UID4016	2.07227	F6RM04	TRHRNLDADLRVRDRTPPHLLYSDRERTFLE	down
25.6925	25.9623	25.6987	25.9993	26.3013	26.1553	T	3	___1	+	CF_MF	1	0	261.28	240.91	149.99	-0.097515	4931500000	15	1.37733	0.0419445	-0.367411	-0.226166	Q08E58	15	Q08E58	UID4050	1.37733	Q08E58	_MQADPTPERSSRVLTPDPEPGPGSESILDP	down
20.0046	20.4138	20.1858	25.3861	24.5198	25.319	T	2	___1	+	CF_MF	1	8.00417e-06	84.498	43.068	58.981	1.2068	738950000	254	4.06206	8.66846e-05	-4.87354	-2.70394	Q3T161	254	Q3T161	UID4069	4.06206	Q3T161	GRQNELPLTEAVRPKTPPVVIKSQLKTQEDE	down
25.4068	25.5574	25.4381	25.8446	26.507	26.1122	T	3	___1	+	CF_MF	0.999978	4.87167e-36	116.65	116.65	82.59	-0.25632	4316700000	201	1.59376	0.0460529	-0.687174	-0.404747	Q3ZBT6	201	Q3ZBT6	UID4073	1.59376	Q3ZBT6	GRRIRVDFSITKRPHTPTPGIYMGRPTYGSS	down
24.185	24.1831	24.0747	25.2589	24.6287	25.1507	S	3	___1	+	CF_MF	1	4.42442e-25	118.19	114.58	84.946	-0.029985	1617600000	366	1.92217	0.0119627	-0.865168	-0.509536	A0A3Q1LZ25;A0A3Q1LQ51;A0A3Q1NJU0;A6QNZ5;A0A3Q1M529;A0A3Q1M9Q2;A0A3Q1NCT6;A7E3T9;A0A3Q1MVJ5	366;379;381;389;389;404;426;363;338	A0A3Q1LZ25	UID418	1.92217	A0A3Q1LZ25	PPGPVKAAPAQLRPPSPGNIRPVKREVRVES	down
20.346	20.527	19.8618	23.4615	23.5984	22.9465	S	4	___2	+	CF_MF	0.826259	9.33143e-11	59.77	54.663	59.77	0.13223	160270000	257	3.4124	0.000386901	-3.09057	-1.73557	A0A3Q1LZ92;B3FXL3;B3FXL5;A0A3Q1LLP4;A0A3Q1N803	257;286;375;378;473	A0A3Q1LZ92	UID4374	3.4124	A0A3Q1LZ92	FAEDPPTSLKSFRSPSPLFFDNVPSIPVEDD	down
20.2569	21.6677	21.0837	23.4615	23.5984	22.9465	S	4	___2	+	CF_MF	0.965806	9.33143e-11	59.77	54.663	59.77	0.13223	128750000	279	2.16464	0.00684475	-2.33271	-1.1933	A0A3Q1LZ92;B3FXL3;B3FXL5;A0A3Q1LLP4;A0A3Q1N803	279;308;397;400;495	A0A3Q1LZ92	UID4375	2.16464	A0A3Q1LZ92	VPSIPVEDDENQNNPSPPHDQSLRKDRMTQK	down
20.8767	20.1359	19.4564	22.6702	21.9764	22.0846	S	2	___1	+	CF_MF	0.999974	9.37276e-13	134.75	119.87	134.75	0.25861	93901000	463	1.96749	0.0107773	-2.08742	-1.06322	A0A3Q1LRQ8;A0A3Q1MT62;A0A3Q1LZP3;A0A3Q1M746;E1BNT5;A0A3Q1LS30;A0A3Q1NDB6;A0A3Q1LLE9;A0A3Q1LL60;A0A3Q1MND0	463;366;364;409;435;338;338;347;463;338	A0A3Q1LRQ8	UID482	1.96749	A0A3Q1LRQ8	VSVDYNTSDPLIRWDSYDNFNGHRDDGMEEV	down
20.712	19.5025	20.2516	23.7324	23.4016	23.9865	S	2	___2	+	CF_MF	0.993854	3.81644e-124	203.52	162.96	173.51	-0.3426	7455600000	4260	3.08897	0.000814768	-3.55147	-1.87806	A0A3Q1LXK9;A0A3Q1M2E4;E1BF59;A0A3Q1MQG2;A0A3Q1M6Q7;A0A3Q1LJL6;A0A3Q1LVA4;A0A3Q1LXH1;A0A3Q1MRS3;A0A3Q1NIP5	4218;4240;4373;4237;4250;4260;4299;4402;4414;4260	A0A3Q1LXK9;A0A3Q1NIP5	UID4841	3.08897	A0A3Q1NIP5	DMLSGNAGGFRSRSSSVGSSSSYPISPAVSR	down
21.9802	20.7121	20.4574	22.7233	22.6006	22.6913	S	2	___2	+	CF_MF	0.912161	3.37708e-44	126.31	109.63	115.54	0.077345	116660000	380	1.57759	0.0264487	-1.62186	-0.822299	A0A3Q1M6M8;E1B8E7	380;362	A0A3Q1M6M8	UID5151	1.57759	A0A3Q1M6M8	SGSIVELIAGGGSSCSPVLSRKQKGDYFRND	down
20.6174	20.5804	20.575	21.7619	22.9071	21.9375	S	3	___1	+	CF_MF	0.83032	2.08914e-117	173.07	162.95	81.346	-1.6925	315470000	79	1.97289	0.0106441	-1.61123	-0.867966	A0A3Q1LSK1;O18978;F1MS08	79;79;79	A0A3Q1LSK1	UID517	1.97289	A0A3Q1LSK1	AGDGLGRPLGPTPSQSRFQVDLVSENAGRAA	down
19.9169	20.1441	20.9142	21.964	21.5447	21.5247	S	2	___1	+	CF_MF	1	1.11014e-13	101.39	86.967	95.015	-0.04106	239630000	628	1.81016	0.0154826	-1.35275	-0.737573	A0A3Q1M6U6;A0A3Q1M6A5;A0A3Q1LTU6;A0A3Q1MBF9;Q2KJE0	628;641;652;670;694	A0A3Q1M6U6	UID541	1.81016	A0A3Q1M6U6	AFYPDEIQRPPVRVPSWGLEDNVVCSQPARN	down
21.0605	20.9306	23.0542	24.588	23.1364	24.4824	S	4	___1	+	CF_MF	0.999003	1.07501e-18	75.509	65.451	75.509	0.00052559	442940000	957	1.34335	0.0453578	-2.38714	-1.02406	A0A3Q1N3D9;A0A3Q1LU77;F1MNV8	957;998;1048	A0A3Q1N3D9	UID560	1.34335	A0A3Q1N3D9	PTSIPPRPPGPVAVDSEGEEALGDTHVREEE	down
22.5411	21.1806	20.3468	23.2755	23.8174	23.2043	S	3	___2	+	CF_MF	0.996148	9.74312e-54	125.71	118.68	61.099	-0.47036	231920000	169	1.4442	0.0359581	-2.07626	-0.957622	E1BKI9;A0A3Q1N0C8	169;218	E1BKI9	UID5772	1.4442	E1BKI9	QEARELEKPIHSKPQSPVIQAAAGSPKFNRL	down
22.5411	21.0346	20.759	23.2755	23.8174	23.2043	S	2	___2	+	CF_MF	1	4.02866e-89	158.8	143.86	99.344	-0.076227	2451700000	178	1.55925	0.0275896	-1.98754	-0.952479	E1BKI9;A0A3Q1N0C8	178;227	E1BKI9	UID5773	1.55925	E1BKI9	IHSKPQSPVIQAAAGSPKFNRLKQSQAQSKP	down
23.2233	23.2233	23.2015	24.4775	24.4154	23.5595	S	2	___2	+	CF_MF	0.999908	7.61963e-280	236.6	222.19	126.26	-1.1679	2256500000	488	1.46413	0.00699391	-0.934811	-0.520413	A0A3Q1N4H7;E1BP50	488;488	A0A3Q1N4H7	UID5815	1.46413	A0A3Q1N4H7	TFPTRPAGLGVWRLDSPPPSPITEAAEAAEA	down
23.2233	23.2233	23.2015	24.4775	24.4154	23.5595	S	2	___2	+	CF_MF	0.995363	7.13209e-114	156.43	149.05	128.49	-1.9717	1057100000	492	1.46413	0.0343459	-0.934811	-0.520413	A0A3Q1N4H7;E1BP50	492;492	A0A3Q1N4H7	UID5816	1.46413	A0A3Q1N4H7	RPAGLGVWRLDSPPPSPITEAAEAAEAAEAG	down
21.3637	21.3913	20.6362	25.0426	23.9521	24.7313	S	2	___2	+	CF_MF	0.999992	2.36272e-146	186.24	163.23	171.74	-0.15969	4255700000	299	2.96833	0.0206485	-3.44493	-1.80572	Q0VCZ7;A0A3S5ZP82;A0A3Q1M4D8	299;299;305	Q0VCZ7	UID5960	2.96833	Q0VCZ7	PSMEAEPEAPSPTRASPTFSSALQRSSPRTI	down
19.9095	19.8226	20.3231	24.7089	23.7922	23.7493	S	3	___1	+	CF_MF	0.999415	2.19766e-53	107.59	101.29	107.59	0.035849	687120000	2168	3.50807	0.000310409	-4.06507	-2.19857	A0A3Q1MPB3;A0A3Q1LVA9;F1N647	2168;2172;2213	A0A3Q1MPB3	UID613	3.50807	A0A3Q1MPB3	AGTADELTDSTPKFGSPAQSQTQLNLSTLLV	down
23.5076	24.5029	24.1242	25.429	24.9434	25.5659	S	2	___1	+	CF_MF	1	1.69695e-71	177.07	168.12	177.07	0.079521	10230000000	290	1.66714	0.021521	-1.26784	-0.686762	A0A3Q1LVH1;F1MQU4;A5D7B8;A0A3Q1MP92;A0A3Q1LRT1	290;290;290;290;290	A0A3Q1LVH1	UID634	1.66714	A0A3Q1LVH1	GSVGNGSSRYSPSQNSPIHHIPSRRSPAKTI	down
21.4478	22.0306	23.0058	23.9619	23.8147	23.9642	S	2	___2	+	CF_MF	0.996633	9.48281e-07	77.391	72.843	44.765	-0.27833	353180000	675	1.73107	0.045354	-1.75222	-0.89528	E1BFX6	675	E1BFX6	UID6569	1.73107	E1BFX6	SDRPRKRHCAPSPDRSPELGSSRDRYNSDND	down
20.4231	20.6344	20.0243	21.3306	22.0045	21.1873	S	2	___1	+	CF_MF	1	4.7591e-12	86.455	71.253	86.455	-0.91698	15361000	16	1.6857	0.0206206	-1.14685	-0.633981	Q3ZBZ8;A0A3Q1LW78;A0A3Q1LW53	16;72;16	Q3ZBZ8	UID657	1.6857	Q3ZBZ8	MEQVNELKEKGNKALSAGNIDDALQCYSEAI	down
21.1816	21.2821	20.4878	24.7785	24.8385	24.6334	S	3	___2	+	CF_MF	0.996731	1.037e-47	112.9	102.2	111.52	-0.63495	618170000	335	3.89892	0.000126206	-3.7663	-2.14356	E1BJ67	335	E1BJ67	UID6654	3.89892	E1BJ67	LNPDGTPALSTLGGFSPASKPSSPREVKTEE	down
20.388	19.8041	20.3777	22.3191	22.868	22.2071	S	3	___2	+	CF_MF	0.996081	3.64225e-79	155.25	141.02	155.25	0.17092	370540000	384	2.89801	0.0012647	-2.27479	-1.27729	Q3B7N6	384	Q3B7N6	UID7585	2.89801	Q3B7N6	CDVKSPPAPAPEGSVSPLTLLAIQRALDDDD	down
20.3472	20.306	19.9486	23.1445	22.4863	23.2067	T	3	___2	+	CF_MF	0.987453	3.91306e-09	66.282	59.088	58.26	0.45093	89674000	118	3.32285	0.000475502	-2.7452	-1.55718	A4FV28;F1N3Q9	118;118	A4FV28	UID7996	3.32285	A4FV28	TLRWEEALTPESQPDTPPSTPPVTREGEEEN	down
22.38	21.095	20.4304	22.7592	23.1002	23.0297	T	3	___2	+	CF_MF	0.901704	3.18774e-13	66.878	61.447	64.612	0.58912	100090000	204	1.33632	0.0460976	-1.66121	-0.798054	F1MI29	204	F1MI29	UID8094	1.33632	F1MI29	GILETVWDKHSVTAATPPPSPTSGESGDLLS	down
23.4737	20.6675	21.7569	25.0569	23.9522	24.6056	S	4	___1	+	CF_MF	0.990609	1.00709e-22	76.104	71.911	76.104	0.32617	771140000	401	1.36896	0.04276	-2.57218	-1.08188	A0A3Q1M211;G3MYE7	401;413	A0A3Q1M211	UID893	1.36896	A0A3Q1M211	PPPPPPEPQSSEDPASPPEPQDLSSSVCKEE	down
20.4179	19.2576	20.2378	23.5587	22.6885	23.8955	S	2	___1	+	CF_MF	1	0.000133357	101.93	86.727	86.463	-0.23409	242120000	1396	2.58716	0.00258724	-3.40977	-1.69708	E1B925;A0A3Q1N3L4;A0A3Q1M2B9	1396;1753;1753	E1B925	UID899	2.58716	E1B925	VGDPGQRTLLDPGRFSKASSPAPVEGEEEED	down
