# Supplementary material for: Phosphoproteomic Analysis of the Jejunum Tissue Response to Colostrum and Milk Feeding in Dairy Calves during the Passive Immunity Period
Source: Animals (Basel). 2022 Dec 30;13(1):145. doi: 10.3390/ani13010145 (PMC9817995; doi:10.3390/ani13010145)
Supplement: Supplementary file 1 [file animals-13-00145-s001.zip › Table S3.xlsx]

## Sheet: Table S3
Table S3. GO enrichment analysis for the target genes of differentially expressed phosphoproteins between CF and MF group.
Category	Term	Count	%	P-Value	Fold Enrichment	FDR
GOTERM_BP_ALL	GO:0009987~cellular process	169	68.6992	0.000296562	1.06492	0.00494423
GOTERM_BP_ALL	GO:0044699~single-organism process	149	60.5691	0.00184568	1.11653	0.022473
GOTERM_BP_ALL	GO:0044763~single-organism cellular process	137	55.6911	7.59092e-06	1.24104	0.000199017
GOTERM_BP_ALL	GO:0065007~biological regulation	136	55.2846	0.00521347	1.12903	0.0529656
GOTERM_BP_ALL	GO:0050789~regulation of biological process	135	54.878	0.000323054	1.18424	0.00525125
GOTERM_BP_ALL	GO:0050794~regulation of cellular process	130	52.8455	0.00019395	1.20929	0.00342681
GOTERM_BP_ALL	GO:0008152~metabolic process	125	50.813	0.0862285	1.07797	0.480839
GOTERM_BP_ALL	GO:0071704~organic substance metabolic process	123	50	0.0529471	1.09545	0.329122
GOTERM_BP_ALL	GO:0044237~cellular metabolic process	121	49.187	0.0393625	1.10718	0.264396
GOTERM_BP_ALL	GO:0043170~macromolecule metabolic process	115	46.748	0.0040509	1.18274	0.0436075
GOTERM_BP_ALL	GO:0044260~cellular macromolecule metabolic process	110	44.7154	0.00172652	1.21931	0.0214884
GOTERM_BP_ALL	GO:0071840~cellular component organization or biogenesis	107	43.4959	1.60967e-10	1.63413	7.09474e-09
GOTERM_BP_ALL	GO:0016043~cellular component organization	105	42.6829	1.55872e-10	1.65289	7.03803e-09
GOTERM_BP_ALL	GO:0050896~response to stimulus	104	42.2764	0.00711719	1.19325	0.0696927
GOTERM_BP_ALL	GO:0051716~cellular response to stimulus	96	39.0244	0.000147223	1.34172	0.00265901
GOTERM_BP_ALL	GO:0019222~regulation of metabolic process	94	38.2114	9.76517e-05	1.3638	0.00189511
GOTERM_BP_ALL	GO:0060255~regulation of macromolecule metabolic process	90	36.5854	3.55916e-05	1.41696	0.00080915
GOTERM_BP_ALL	GO:0032501~multicellular organismal process	89	36.1789	0.00806265	1.22916	0.0769625
GOTERM_BP_ALL	GO:0031323~regulation of cellular metabolic process	88	35.7724	9.79323e-05	1.39381	0.00189511
GOTERM_BP_ALL	GO:0006807~nitrogen compound metabolic process	88	35.7724	0.0331591	1.17215	0.233334
GOTERM_BP_ALL	GO:0044707~single-multicellular organism process	86	34.9593	0.000145066	1.39055	0.0026347
GOTERM_BP_ALL	GO:0048518~positive regulation of biological process	85	34.5528	7.10518e-05	1.42151	0.0014529
GOTERM_BP_ALL	GO:0080090~regulation of primary metabolic process	85	34.5528	0.000362796	1.36231	0.00572549
GOTERM_BP_ALL	GO:0034641~cellular nitrogen compound metabolic process	85	34.5528	0.0210664	1.19969	0.164329
GOTERM_BP_ALL	GO:0032502~developmental process	84	34.1463	0.000131631	1.40478	0.00244532
GOTERM_BP_ALL	GO:0007154~cell communication	84	34.1463	0.00090858	1.33232	0.0128426
GOTERM_BP_ALL	GO:1901360~organic cyclic compound metabolic process	84	34.1463	0.00111707	1.32434	0.0152499
GOTERM_BP_ALL	GO:0006996~organelle organization	83	33.7398	9.42945e-14	2.16696	9.57973e-12
GOTERM_BP_ALL	GO:0044767~single-organism developmental process	83	33.7398	0.000136789	1.40888	0.00250888
GOTERM_BP_ALL	GO:0023052~signaling	83	33.7398	0.00135401	1.32109	0.0176611
GOTERM_BP_ALL	GO:0044700~single organism signaling	82	33.3333	0.00176911	1.3146	0.0217856
GOTERM_BP_ALL	GO:0048522~positive regulation of cellular process	81	32.9268	8.55569e-06	1.5245	0.00022075
GOTERM_BP_ALL	GO:0048856~anatomical structure development	81	32.9268	6.65826e-05	1.44769	0.00137873
GOTERM_BP_ALL	GO:0046483~heterocycle metabolic process	81	32.9268	0.00125895	1.33275	0.0166026
GOTERM_BP_ALL	GO:0006725~cellular aromatic compound metabolic process	81	32.9268	0.00156401	1.32389	0.019809
GOTERM_BP_ALL	GO:0048519~negative regulation of biological process	79	32.1138	0.000354777	1.39389	0.00562625
GOTERM_BP_ALL	GO:0006139~nucleobase-containing compound metabolic process	79	32.1138	0.00137454	1.33818	0.0177327
GOTERM_BP_ALL	GO:0010467~gene expression	79	32.1138	0.00445212	1.28767	0.0468409
GOTERM_BP_ALL	GO:0051179~localization	78	31.7073	0.0129924	1.2422	0.113239
GOTERM_BP_ALL	GO:0090304~nucleic acid metabolic process	77	31.3008	0.00014954	1.44059	0.00268594
GOTERM_BP_ALL	GO:0007275~multicellular organism development	76	30.8943	7.10585e-05	1.47759	0.0014529
GOTERM_BP_ALL	GO:0007165~signal transduction	74	30.0813	0.00965731	1.27041	0.089447
GOTERM_BP_ALL	GO:0019538~protein metabolic process	74	30.0813	0.0180435	1.23883	0.145197
GOTERM_BP_ALL	GO:1901576~organic substance biosynthetic process	74	30.0813	0.0460336	1.18837	0.29931
GOTERM_BP_ALL	GO:0009058~biosynthetic process	74	30.0813	0.0632168	1.1701	0.377097
GOTERM_BP_ALL	GO:0048731~system development	73	29.6748	1.03602e-05	1.58088	0.000258354
GOTERM_BP_ALL	GO:0048523~negative regulation of cellular process	73	29.6748	0.000302449	1.43554	0.00501663
GOTERM_BP_ALL	GO:0044267~cellular protein metabolic process	73	29.6748	0.00175514	1.35612	0.0216956
GOTERM_BP_ALL	GO:0044249~cellular biosynthetic process	73	29.6748	0.050934	1.18509	0.322108
GOTERM_BP_ALL	GO:0016070~RNA metabolic process	72	29.2683	0.000115325	1.48477	0.00217978
GOTERM_BP_ALL	GO:0010468~regulation of gene expression	70	28.4553	0.000467602	1.43464	0.00717064
GOTERM_BP_ALL	GO:0009059~macromolecule biosynthetic process	67	27.2358	0.0126283	1.28342	0.110959
GOTERM_BP_ALL	GO:0051171~regulation of nitrogen compound metabolic process	66	26.8293	0.00126516	1.41093	0.0166026
GOTERM_BP_ALL	GO:0034645~cellular macromolecule biosynthetic process	66	26.8293	0.0138502	1.28229	0.119435
GOTERM_BP_ALL	GO:0048869~cellular developmental process	65	26.4228	6.47227e-05	1.56754	0.00134881
GOTERM_BP_ALL	GO:0042221~response to chemical	65	26.4228	0.000432208	1.47245	0.00669098
GOTERM_BP_ALL	GO:0043412~macromolecule modification	64	26.0163	9.4771e-05	1.55736	0.00185603
GOTERM_BP_ALL	GO:0044271~cellular nitrogen compound biosynthetic process	64	26.0163	0.0199388	1.26892	0.1581
GOTERM_BP_ALL	GO:0070887~cellular response to chemical stimulus	61	24.7967	4.42674e-08	1.99142	1.48364e-06
GOTERM_BP_ALL	GO:0019219~regulation of nucleobase-containing compound metabolic process	61	24.7967	0.000137367	1.56514	0.00250888
GOTERM_BP_ALL	GO:0030154~cell differentiation	61	24.7967	0.000256583	1.53146	0.00438352
GOTERM_BP_ALL	GO:1901362~organic cyclic compound biosynthetic process	61	24.7967	0.0010358	1.45495	0.0142686
GOTERM_BP_ALL	GO:0010556~regulation of macromolecule biosynthetic process	61	24.7967	0.00223161	1.4118	0.0262862
GOTERM_BP_ALL	GO:0009889~regulation of biosynthetic process	61	24.7967	0.00807266	1.33687	0.0769625
GOTERM_BP_ALL	GO:0010033~response to organic substance	60	24.3902	3.28378e-07	1.90065	1.00886e-05
GOTERM_BP_ALL	GO:2000112~regulation of cellular macromolecule biosynthetic process	60	24.3902	0.00297874	1.40155	0.0336246
GOTERM_BP_ALL	GO:0031326~regulation of cellular biosynthetic process	60	24.3902	0.00972976	1.33068	0.0898621
GOTERM_BP_ALL	GO:0071310~cellular response to organic substance	59	23.9837	2.86789e-10	2.31724	1.19532e-08
GOTERM_BP_ALL	GO:0065008~regulation of biological quality	59	23.9837	0.000254445	1.54967	0.00437672
GOTERM_BP_ALL	GO:0051128~regulation of cellular component organization	58	23.5772	9.98926e-10	2.2693	3.96038e-08
GOTERM_BP_ALL	GO:0044085~cellular component biogenesis	58	23.5772	2.3594e-06	1.82301	6.39202e-05
GOTERM_BP_ALL	GO:0010646~regulation of cell communication	58	23.5772	1.51887e-05	1.71847	0.000363078
GOTERM_BP_ALL	GO:0048513~animal organ development	58	23.5772	1.72562e-05	1.7113	0.000409488
GOTERM_BP_ALL	GO:0023051~regulation of signaling	58	23.5772	2.15172e-05	1.69889	0.000503255
GOTERM_BP_ALL	GO:0034654~nucleobase-containing compound biosynthetic process	58	23.5772	0.0014098	1.45938	0.0181157
GOTERM_BP_ALL	GO:0018130~heterocycle biosynthetic process	58	23.5772	0.00212972	1.43481	0.0253948
GOTERM_BP_ALL	GO:0019438~aromatic compound biosynthetic process	58	23.5772	0.00224386	1.43168	0.026335
GOTERM_BP_ALL	GO:0006950~response to stress	57	23.1707	0.00391121	1.40454	0.0423844
GOTERM_BP_ALL	GO:1902589~single-organism organelle organization	56	22.7642	2.34157e-15	3.20512	3.04497e-13
GOTERM_BP_ALL	GO:0051252~regulation of RNA metabolic process	56	22.7642	0.000231106	1.58413	0.00401779
GOTERM_BP_ALL	GO:0048583~regulation of response to stimulus	56	22.7642	0.0141105	1.32757	0.121358
GOTERM_BP_ALL	GO:0022607~cellular component assembly	55	22.3577	1.62946e-06	1.89217	4.52766e-05
GOTERM_BP_ALL	GO:0051246~regulation of protein metabolic process	55	22.3577	3.39052e-05	1.71018	0.000776237
GOTERM_BP_ALL	GO:0032268~regulation of cellular protein metabolic process	54	21.9512	7.82737e-06	1.81312	0.000203574
GOTERM_BP_ALL	GO:0032774~RNA biosynthetic process	53	21.5447	0.00216333	1.47203	0.0255745
GOTERM_BP_ALL	GO:0097659~nucleic acid-templated transcription	52	21.1382	0.00188702	1.4896	0.0228907
GOTERM_BP_ALL	GO:0009966~regulation of signal transduction	51	20.7317	0.000111667	1.68736	0.00213547
GOTERM_BP_ALL	GO:0009892~negative regulation of metabolic process	51	20.7317	0.000915573	1.54753	0.0128854
GOTERM_BP_ALL	GO:0006351~transcription, DNA-templated	51	20.7317	0.0012621	1.52585	0.0166026
GOTERM_BP_ALL	GO:0044710~single-organism metabolic process	51	20.7317	0.0411918	1.27418	0.273854
GOTERM_BP_ALL	GO:0010605~negative regulation of macromolecule metabolic process	50	20.3252	0.000322538	1.62902	0.00525125
GOTERM_BP_ALL	GO:0006355~regulation of transcription, DNA-templated	50	20.3252	0.00213251	1.4991	0.0253948
GOTERM_BP_ALL	GO:1903506~regulation of nucleic acid-templated transcription	50	20.3252	0.00215682	1.49831	0.0255745
GOTERM_BP_ALL	GO:2001141~regulation of RNA biosynthetic process	50	20.3252	0.00248198	1.48845	0.0286132
GOTERM_BP_ALL	GO:0033043~regulation of organelle organization	49	19.9187	5.04975e-16	3.78719	7.8175e-14
GOTERM_BP_ALL	GO:0033036~macromolecule localization	49	19.9187	0.00012268	1.70809	0.00229214
GOTERM_BP_ALL	GO:0007049~cell cycle	47	19.1057	1.92128e-10	2.75409	8.32809e-09
GOTERM_BP_ALL	GO:0008104~protein localization	46	18.6992	3.91674e-05	1.83727	0.000868504
GOTERM_BP_ALL	GO:0031324~negative regulation of cellular metabolic process	46	18.6992	0.00179229	1.55188	0.0219877
GOTERM_BP_ALL	GO:0051130~positive regulation of cellular component organization	45	18.2927	2.65896e-13	3.46856	2.27481e-11
GOTERM_BP_ALL	GO:0051641~cellular localization	45	18.2927	0.000509104	1.6602	0.0077341
GOTERM_BP_ALL	GO:0043933~macromolecular complex subunit organization	44	17.8862	1.84714e-06	2.11589	5.08903e-05
GOTERM_BP_ALL	GO:0050793~regulation of developmental process	44	17.8862	0.000238838	1.73353	0.00413011
GOTERM_BP_ALL	GO:0065009~regulation of molecular function	44	17.8862	0.00409284	1.50824	0.0439137
GOTERM_BP_ALL	GO:0009719~response to endogenous stimulus	43	17.4797	7.7103e-09	2.61167	2.81642e-07
GOTERM_BP_ALL	GO:0009653~anatomical structure morphogenesis	43	17.4797	0.000559698	1.68125	0.00844754
GOTERM_BP_ALL	GO:0051239~regulation of multicellular organismal process	43	17.4797	0.015506	1.40541	0.127944
GOTERM_BP_ALL	GO:0006793~phosphorus metabolic process	43	17.4797	0.0242069	1.36596	0.183015
GOTERM_BP_ALL	GO:0009893~positive regulation of metabolic process	43	17.4797	0.0882544	1.24343	0.489616
GOTERM_BP_ALL	GO:0071495~cellular response to endogenous stimulus	42	17.0732	1.65017e-11	3.25729	9.41176e-10
GOTERM_BP_ALL	GO:0051704~multi-organism process	42	17.0732	0.0028772	1.55969	0.0325915
GOTERM_BP_ALL	GO:0006796~phosphate-containing compound metabolic process	42	17.0732	0.0244886	1.37233	0.184716
GOTERM_BP_ALL	GO:0031325~positive regulation of cellular metabolic process	42	17.0732	0.0454564	1.31427	0.296744
GOTERM_BP_ALL	GO:0007010~cytoskeleton organization	41	16.6667	2.16559e-10	3.05615	9.20596e-09
GOTERM_BP_ALL	GO:0033554~cellular response to stress	41	16.6667	7.50059e-06	2.07944	0.000198247
GOTERM_BP_ALL	GO:0050790~regulation of catalytic activity	40	16.2602	0.000462105	1.7455	0.00711992
GOTERM_BP_ALL	GO:0010604~positive regulation of macromolecule metabolic process	40	16.2602	0.0858713	1.26145	0.479669
GOTERM_BP_ALL	GO:1902578~single-organism localization	40	16.2602	0.0998032	1.24514	0.533022
GOTERM_BP_ALL	GO:0097435~supramolecular fiber organization	39	15.8537	4.56076e-16	4.89238	7.41351e-14
GOTERM_BP_ALL	GO:0007399~nervous system development	39	15.8537	0.000622089	1.73669	0.00927712
GOTERM_BP_ALL	GO:0010629~negative regulation of gene expression	39	15.8537	0.00119483	1.67792	0.0160512
GOTERM_BP_ALL	GO:0000278~mitotic cell cycle	38	15.4472	1.25815e-12	3.8912	8.70264e-11
GOTERM_BP_ALL	GO:0022402~cell cycle process	38	15.4472	1.15937e-08	2.81583	4.18792e-07
GOTERM_BP_ALL	GO:0065003~macromolecular complex assembly	37	15.0407	1.47784e-05	2.13277	0.000355885
GOTERM_BP_ALL	GO:0008219~cell death	37	15.0407	0.000686799	1.76428	0.0101031
GOTERM_BP_ALL	GO:0010638~positive regulation of organelle organization	36	14.6341	9.32161e-17	5.63413	1.78262e-14
GOTERM_BP_ALL	GO:0034613~cellular protein localization	36	14.6341	0.000103126	1.97072	0.0019838
GOTERM_BP_ALL	GO:0070727~cellular macromolecule localization	36	14.6341	0.000116804	1.9584	0.00219497
GOTERM_BP_ALL	GO:0006928~movement of cell or subcellular component	36	14.6341	0.00171778	1.69375	0.0214788
GOTERM_BP_ALL	GO:0035556~intracellular signal transduction	36	14.6341	0.0451522	1.35828	0.295352
GOTERM_BP_ALL	GO:0009725~response to hormone	35	14.2276	3.67672e-12	4.0744	2.34373e-10
GOTERM_BP_ALL	GO:0012501~programmed cell death	35	14.2276	0.000804996	1.78876	0.0115288
GOTERM_BP_ALL	GO:0045595~regulation of cell differentiation	34	13.8211	0.000316268	1.90832	0.00519287
GOTERM_BP_ALL	GO:2000113~negative regulation of cellular macromolecule biosynthetic process	34	13.8211	0.00179917	1.72596	0.0219891
GOTERM_BP_ALL	GO:0010558~negative regulation of macromolecule biosynthetic process	34	13.8211	0.00230234	1.70003	0.0269242
GOTERM_BP_ALL	GO:0031327~negative regulation of cellular biosynthetic process	34	13.8211	0.0038088	1.6469	0.0415517
GOTERM_BP_ALL	GO:0009890~negative regulation of biosynthetic process	34	13.8211	0.00469831	1.62465	0.0485866
GOTERM_BP_ALL	GO:0051172~negative regulation of nitrogen compound metabolic process	34	13.8211	0.00684734	1.5845	0.0672529
GOTERM_BP_ALL	GO:0016310~phosphorylation	34	13.8211	0.0120443	1.52363	0.107572
GOTERM_BP_ALL	GO:0032879~regulation of localization	34	13.8211	0.09604	1.28496	0.517736
GOTERM_BP_ALL	GO:1903047~mitotic cell cycle process	33	13.4146	6.27066e-11	3.88555	3.1363e-09
GOTERM_BP_ALL	GO:0051276~chromosome organization	33	13.4146	1.76009e-07	2.79702	5.72204e-06
GOTERM_BP_ALL	GO:0051649~establishment of localization in cell	33	13.4146	0.00511995	1.632	0.0521786
GOTERM_BP_ALL	GO:0048468~cell development	33	13.4146	0.00574972	1.61926	0.057871
GOTERM_BP_ALL	GO:0071702~organic substance transport	33	13.4146	0.06931	1.3331	0.409685
GOTERM_BP_ALL	GO:0032870~cellular response to hormone stimulus	32	13.0081	7.30987e-14	5.20239	7.66593e-12
GOTERM_BP_ALL	GO:0006259~DNA metabolic process	32	13.0081	2.39295e-08	3.12683	8.18892e-07
GOTERM_BP_ALL	GO:0016032~viral process	32	13.0081	2.38389e-07	2.82219	7.67328e-06
GOTERM_BP_ALL	GO:0044764~multi-organism cellular process	32	13.0081	3.2864e-07	2.781	1.00886e-05
GOTERM_BP_ALL	GO:0044403~symbiosis, encompassing mutualism through parasitism	32	13.0081	6.02254e-07	2.70416	1.7639e-05
GOTERM_BP_ALL	GO:0044419~interspecies interaction between organisms	32	13.0081	7.06347e-07	2.68411	2.0503e-05
GOTERM_BP_ALL	GO:0006915~apoptotic process	32	13.0081	0.000998388	1.83335	0.0139303
GOTERM_BP_ALL	GO:2000026~regulation of multicellular organismal development	32	13.0081	0.00905154	1.58462	0.0852944
GOTERM_BP_ALL	GO:0009056~catabolic process	32	13.0081	0.093519	1.30294	0.510975
GOTERM_BP_ALL	GO:0051241~negative regulation of multicellular organismal process	31	12.6016	4.05806e-06	2.51991	0.000109031
GOTERM_BP_ALL	GO:0045934~negative regulation of nucleobase-containing compound metabolic process	31	12.6016	0.000136168	2.09166	0.00250888
GOTERM_BP_ALL	GO:0071705~nitrogen compound transport	31	12.6016	0.0233339	1.48758	0.177493
GOTERM_BP_ALL	GO:0034622~cellular macromolecular complex assembly	30	12.1951	4.74435e-06	2.55422	0.000126425
GOTERM_BP_ALL	GO:0051253~negative regulation of RNA metabolic process	30	12.1951	4.80752e-05	2.25702	0.00104195
GOTERM_BP_ALL	GO:0043603~cellular amide metabolic process	30	12.1951	0.000933624	1.89323	0.0130828
GOTERM_BP_ALL	GO:0040011~locomotion	30	12.1951	0.0131183	1.57301	0.114031
GOTERM_BP_ALL	GO:0014070~response to organic cyclic compound	29	11.7886	2.48672e-07	3.03553	7.92581e-06
GOTERM_BP_ALL	GO:0051093~negative regulation of developmental process	29	11.7886	4.24703e-07	2.95622	1.27843e-05
GOTERM_BP_ALL	GO:0046907~intracellular transport	29	11.7886	0.00466458	1.72072	0.0485147
GOTERM_BP_ALL	GO:0042592~homeostatic process	29	11.7886	0.00727403	1.66484	0.0710146
GOTERM_BP_ALL	GO:0033993~response to lipid	28	11.3821	4.09206e-07	3.04347	1.2433e-05
GOTERM_BP_ALL	GO:0010608~posttranscriptional regulation of gene expression	28	11.3821	1.00849e-05	2.56747	0.000256147
GOTERM_BP_ALL	GO:0030030~cell projection organization	28	11.3821	0.00156595	1.88587	0.019809
GOTERM_BP_ALL	GO:1901700~response to oxygen-containing compound	28	11.3821	0.00427233	1.75527	0.0455076
GOTERM_BP_ALL	GO:0010941~regulation of cell death	28	11.3821	0.00564005	1.71908	0.0571209
GOTERM_BP_ALL	GO:0019220~regulation of phosphate metabolic process	28	11.3821	0.00949116	1.65099	0.0881593
GOTERM_BP_ALL	GO:0051174~regulation of phosphorus metabolic process	28	11.3821	0.0100648	1.64329	0.0921705
GOTERM_BP_ALL	GO:0015833~peptide transport	28	11.3821	0.0159442	1.58255	0.130896
GOTERM_BP_ALL	GO:0042886~amide transport	28	11.3821	0.0197815	1.55383	0.157237
GOTERM_BP_ALL	GO:0045184~establishment of protein localization	28	11.3821	0.0248559	1.5232	0.18662
GOTERM_BP_ALL	GO:0006468~protein phosphorylation	28	11.3821	0.0255388	1.51955	0.190866
GOTERM_BP_ALL	GO:0016192~vesicle-mediated transport	28	11.3821	0.0399288	1.45868	0.267096
GOTERM_BP_ALL	GO:0045892~negative regulation of transcription, DNA-templated	27	10.9756	0.000270041	2.15756	0.00457241
GOTERM_BP_ALL	GO:1903507~negative regulation of nucleic acid-templated transcription	27	10.9756	0.000279059	2.153	0.00470063
GOTERM_BP_ALL	GO:1902679~negative regulation of RNA biosynthetic process	27	10.9756	0.000339013	2.12603	0.0054561
GOTERM_BP_ALL	GO:0042981~regulation of apoptotic process	27	10.9756	0.00263523	1.84599	0.0300601
GOTERM_BP_ALL	GO:0043067~regulation of programmed cell death	27	10.9756	0.00344014	1.8099	0.0381703
GOTERM_BP_ALL	GO:0048870~cell motility	27	10.9756	0.0150866	1.6088	0.12636
GOTERM_BP_ALL	GO:0051674~localization of cell	27	10.9756	0.0150866	1.6088	0.12636
GOTERM_BP_ALL	GO:0015031~protein transport	27	10.9756	0.0199944	1.56994	0.158155
GOTERM_BP_ALL	GO:0071407~cellular response to organic cyclic compound	26	10.5691	4.78847e-10	4.55411	1.94591e-08
GOTERM_BP_ALL	GO:0045596~negative regulation of cell differentiation	26	10.5691	3.41922e-08	3.68204	1.1579e-06
GOTERM_BP_ALL	GO:0044087~regulation of cellular component biogenesis	26	10.5691	1.8604e-05	2.6035	0.000438273
GOTERM_BP_ALL	GO:0006518~peptide metabolic process	26	10.5691	0.00235523	1.89193	0.0272485
GOTERM_BP_ALL	GO:0031399~regulation of protein modification process	26	10.5691	0.0360333	1.5033	0.24662
GOTERM_BP_ALL	GO:1901566~organonitrogen compound biosynthetic process	26	10.5691	0.0791313	1.3851	0.449748
GOTERM_BP_ALL	GO:0051052~regulation of DNA metabolic process	25	10.1626	1.05961e-10	5.12464	5.06587e-09
GOTERM_BP_ALL	GO:0000280~nuclear division	25	10.1626	1.22778e-10	5.08777	5.70216e-09
GOTERM_BP_ALL	GO:0048285~organelle fission	25	10.1626	6.11246e-10	4.69901	2.45328e-08
GOTERM_BP_ALL	GO:0071396~cellular response to lipid	25	10.1626	5.66081e-09	4.19703	2.09128e-07
GOTERM_BP_ALL	GO:0030029~actin filament-based process	25	10.1626	3.28941e-07	3.37969	1.00886e-05
GOTERM_BP_ALL	GO:0006974~cellular response to DNA damage stimulus	25	10.1626	2.16337e-06	3.03845	5.91019e-05
GOTERM_BP_ALL	GO:0006417~regulation of translation	25	10.1626	2.40545e-05	2.63144	0.00055858
GOTERM_BP_ALL	GO:0034248~regulation of cellular amide metabolic process	25	10.1626	5.8709e-05	2.48795	0.00125568
GOTERM_BP_ALL	GO:0032989~cellular component morphogenesis	25	10.1626	8.91763e-05	2.42192	0.00176776
GOTERM_BP_ALL	GO:0043604~amide biosynthetic process	25	10.1626	0.00232778	1.92698	0.0271241
GOTERM_BP_ALL	GO:0007067~mitotic nuclear division	24	9.7561	3.91833e-13	7.09047	2.96244e-11
GOTERM_BP_ALL	GO:0016071~mRNA metabolic process	24	9.7561	1.04606e-06	3.27581	3.00951e-05
GOTERM_BP_ALL	GO:0000902~cell morphogenesis	24	9.7561	5.93036e-05	2.5523	0.0012601
GOTERM_BP_ALL	GO:0006412~translation	24	9.7561	0.00153382	2.02812	0.0195547
GOTERM_BP_ALL	GO:0043043~peptide biosynthetic process	24	9.7561	0.00202241	1.98512	0.0243513
GOTERM_BP_ALL	GO:0009057~macromolecule catabolic process	24	9.7561	0.00346702	1.90172	0.0383377
GOTERM_BP_ALL	GO:0071822~protein complex subunit organization	24	9.7561	0.0154561	1.67117	0.127857
GOTERM_BP_ALL	GO:0016477~cell migration	24	9.7561	0.0191486	1.63791	0.152953
GOTERM_BP_ALL	GO:0033044~regulation of chromosome organization	23	9.34959	4.79767e-11	5.91477	2.47575e-09
GOTERM_BP_ALL	GO:0006325~chromatin organization	23	9.34959	1.04105e-05	2.944	0.000258354
GOTERM_BP_ALL	GO:0040029~regulation of gene expression, epigenetic	23	9.34959	2.54964e-05	2.77748	0.000587864
GOTERM_BP_ALL	GO:0002520~immune system development	23	9.34959	0.000205853	2.40749	0.00361745
GOTERM_BP_ALL	GO:1901701~cellular response to oxygen-containing compound	23	9.34959	0.00116867	2.11585	0.0158306
GOTERM_BP_ALL	GO:0042325~regulation of phosphorylation	23	9.34959	0.0435557	1.52729	0.28722
GOTERM_BP_ALL	GO:0022008~neurogenesis	23	9.34959	0.0523521	1.49655	0.327301
GOTERM_BP_ALL	GO:0030036~actin cytoskeleton organization	22	8.94309	1.19905e-06	3.50119	3.41939e-05
GOTERM_BP_ALL	GO:1901698~response to nitrogen compound	22	8.94309	0.00103139	2.18747	0.0142683
GOTERM_BP_ALL	GO:0030182~neuron differentiation	22	8.94309	0.0165672	1.71325	0.135667
GOTERM_BP_ALL	GO:0006396~RNA processing	22	8.94309	0.0268069	1.63129	0.19717
GOTERM_BP_ALL	GO:0048699~generation of neurons	22	8.94309	0.0489983	1.52721	0.311729
GOTERM_BP_ALL	GO:0007059~chromosome segregation	21	8.53659	8.49728e-11	6.47464	4.12308e-09
GOTERM_BP_ALL	GO:0060249~anatomical structure homeostasis	21	8.53659	4.64372e-09	5.14327	1.76845e-07
GOTERM_BP_ALL	GO:0019058~viral life cycle	21	8.53659	2.51567e-07	4.03428	7.94023e-06
GOTERM_BP_ALL	GO:0006281~DNA repair	21	8.53659	4.37623e-07	3.8954	1.30524e-05
GOTERM_BP_ALL	GO:0030097~hemopoiesis	21	8.53659	0.000408817	2.41729	0.00638973
GOTERM_BP_ALL	GO:0060341~regulation of cellular localization	21	8.53659	0.000507981	2.37619	0.0077341
GOTERM_BP_ALL	GO:0048534~hematopoietic or lymphoid organ development	21	8.53659	0.00067512	2.32277	0.00997643
GOTERM_BP_ALL	GO:1902580~single-organism cellular localization	21	8.53659	0.00105617	2.23958	0.0144878
GOTERM_BP_ALL	GO:0048666~neuron development	21	8.53659	0.00361461	2.01543	0.0397471
GOTERM_BP_ALL	GO:0001932~regulation of protein phosphorylation	21	8.53659	0.0478176	1.55307	0.307551
GOTERM_BP_ALL	GO:2001252~positive regulation of chromosome organization	20	8.13008	1.4136e-13	9.96934	1.27656e-11
GOTERM_BP_ALL	GO:0098813~nuclear chromosome segregation	20	8.13008	2.95311e-11	7.37147	1.57386e-09
GOTERM_BP_ALL	GO:0048545~response to steroid hormone	20	8.13008	4.67816e-09	5.45311	1.76845e-07
GOTERM_BP_ALL	GO:0051493~regulation of cytoskeleton organization	20	8.13008	1.2219e-06	3.81626	3.45427e-05
GOTERM_BP_ALL	GO:0000904~cell morphogenesis involved in differentiation	20	8.13008	6.43691e-05	2.87919	0.00134881
GOTERM_BP_ALL	GO:0032880~regulation of protein localization	20	8.13008	0.000819061	2.35243	0.0116788
GOTERM_BP_ALL	GO:0010243~response to organonitrogen compound	20	8.13008	0.00118901	2.27899	0.0160393
GOTERM_BP_ALL	GO:0033365~protein localization to organelle	20	8.13008	0.00173176	2.20569	0.0214884
GOTERM_BP_ALL	GO:0044092~negative regulation of molecular function	20	8.13008	0.0147421	1.79892	0.124485
GOTERM_BP_ALL	GO:0051336~regulation of hydrolase activity	20	8.13008	0.0151968	1.79322	0.126679
GOTERM_BP_ALL	GO:0043085~positive regulation of catalytic activity	20	8.13008	0.0488795	1.57265	0.311729
GOTERM_BP_ALL	GO:0000819~sister chromatid segregation	19	7.72358	1.87139e-12	9.38816	1.26748e-10
GOTERM_BP_ALL	GO:0071383~cellular response to steroid hormone stimulus	19	7.72358	1.6908e-11	8.23712	9.47724e-10
GOTERM_BP_ALL	GO:0071824~protein-DNA complex subunit organization	19	7.72358	5.39414e-09	5.76378	2.01567e-07
GOTERM_BP_ALL	GO:0044089~positive regulation of cellular component biogenesis	19	7.72358	1.00851e-05	3.44533	0.000256147
GOTERM_BP_ALL	GO:0002683~negative regulation of immune system process	19	7.72358	7.35455e-05	2.96128	0.00149435
GOTERM_BP_ALL	GO:0016458~gene silencing	19	7.72358	0.000737135	2.44862	0.0107463
GOTERM_BP_ALL	GO:0051338~regulation of transferase activity	19	7.72358	0.00448368	2.07518	0.0468696
GOTERM_BP_ALL	GO:0007167~enzyme linked receptor protein signaling pathway	19	7.72358	0.00840502	1.94913	0.0798969
GOTERM_BP_ALL	GO:0006461~protein complex assembly	19	7.72358	0.0415848	1.63118	0.27534
GOTERM_BP_ALL	GO:0070271~protein complex biogenesis	19	7.72358	0.0415848	1.63118	0.27534
GOTERM_BP_ALL	GO:0000723~telomere maintenance	18	7.31707	1.16859e-13	12.196	1.15123e-11
GOTERM_BP_ALL	GO:0043401~steroid hormone mediated signaling pathway	18	7.31707	3.36078e-13	11.4423	2.6014e-11
GOTERM_BP_ALL	GO:0032200~telomere organization	18	7.31707	5.29439e-13	11.1297	3.91183e-11
GOTERM_BP_ALL	GO:0051053~negative regulation of DNA metabolic process	18	7.31707	2.6504e-12	10.0829	1.72329e-10
GOTERM_BP_ALL	GO:0006333~chromatin assembly or disassembly	18	7.31707	6.23292e-12	9.56214	3.621e-10
GOTERM_BP_ALL	GO:0009755~hormone-mediated signaling pathway	18	7.31707	3.65436e-11	8.55772	1.91618e-09
GOTERM_BP_ALL	GO:1902275~regulation of chromatin organization	18	7.31707	1.29799e-10	7.89433	5.94335e-09
GOTERM_BP_ALL	GO:0006302~double-strand break repair	18	7.31707	1.62215e-09	6.69979	6.35374e-08
GOTERM_BP_ALL	GO:0071103~DNA conformation change	18	7.31707	1.94021e-08	5.67336	6.81851e-07
GOTERM_BP_ALL	GO:0006310~DNA recombination	18	7.31707	2.19202e-08	5.62634	7.58113e-07
GOTERM_BP_ALL	GO:0008380~RNA splicing	18	7.31707	1.41534e-06	4.19082	3.96661e-05
GOTERM_BP_ALL	GO:0006397~mRNA processing	18	7.31707	1.07196e-05	3.59847	0.00026401
GOTERM_BP_ALL	GO:1901699~cellular response to nitrogen compound	18	7.31707	0.0004168	2.66589	0.00648333
GOTERM_BP_ALL	GO:0009894~regulation of catabolic process	18	7.31707	0.00440988	2.13718	0.0465471
GOTERM_BP_ALL	GO:0006886~intracellular protein transport	18	7.31707	0.0349596	1.6987	0.242332
GOTERM_BP_ALL	GO:0048646~anatomical structure formation involved in morphogenesis	18	7.31707	0.0406784	1.66672	0.271551
GOTERM_BP_ALL	GO:0061024~membrane organization	18	7.31707	0.0441975	1.64918	0.290275
GOTERM_BP_ALL	GO:0051726~regulation of cell cycle	18	7.31707	0.0743366	1.53832	0.430781
GOTERM_BP_ALL	GO:0006284~base-excision repair	17	6.91057	5.13575e-18	24.9816	1.51785e-15
GOTERM_BP_ALL	GO:0006304~DNA modification	17	6.91057	4.54475e-14	14.463	4.92499e-12
GOTERM_BP_ALL	GO:1905269~positive regulation of chromatin organization	17	6.91057	2.7511e-13	12.91	2.29329e-11
GOTERM_BP_ALL	GO:0030518~intracellular steroid hormone receptor signaling pathway	17	6.91057	6.90122e-13	12.1746	4.98575e-11
GOTERM_BP_ALL	GO:0000070~mitotic sister chromatid segregation	17	6.91057	1.9052e-11	9.81421	1.0498e-09
GOTERM_BP_ALL	GO:0034728~nucleosome organization	17	6.91057	5.79377e-11	9.11652	2.94306e-09
GOTERM_BP_ALL	GO:0006338~chromatin remodeling	17	6.91057	1.61492e-10	8.51144	7.09474e-09
GOTERM_BP_ALL	GO:0006323~DNA packaging	17	6.91057	4.43583e-10	7.9487	1.82543e-08
GOTERM_BP_ALL	GO:0065004~protein-DNA complex assembly	17	6.91057	1.95054e-08	6.10662	6.81851e-07
GOTERM_BP_ALL	GO:0030522~intracellular receptor signaling pathway	17	6.91057	8.75195e-08	5.4803	2.874e-06
GOTERM_BP_ALL	GO:1902903~regulation of supramolecular fiber organization	17	6.91057	5.82087e-07	4.76135	1.72033e-05
GOTERM_BP_ALL	GO:1903706~regulation of hemopoiesis	17	6.91057	1.36637e-05	3.72067	0.000331497
GOTERM_BP_ALL	GO:0016441~posttranscriptional gene silencing	17	6.91057	0.000826743	2.60296	0.0117369
GOTERM_BP_ALL	GO:0031047~gene silencing by RNA	17	6.91057	0.00121942	2.50793	0.0163141
GOTERM_BP_ALL	GO:0010256~endomembrane system organization	17	6.91057	0.00144966	2.46613	0.0185545
GOTERM_BP_ALL	GO:0043086~negative regulation of catalytic activity	17	6.91057	0.00436771	2.20595	0.0462521
GOTERM_BP_ALL	GO:0031175~neuron projection development	17	6.91057	0.0153599	1.91975	0.127578
GOTERM_BP_ALL	GO:0007417~central nervous system development	17	6.91057	0.0272866	1.79105	0.199345
GOTERM_BP_ALL	GO:0044265~cellular macromolecule catabolic process	17	6.91057	0.0542408	1.63709	0.336123
GOTERM_BP_ALL	GO:0016233~telomere capping	16	6.50407	4.82801e-19	33.5265	1.96198e-16
GOTERM_BP_ALL	GO:0043044~ATP-dependent chromatin remodeling	16	6.50407	1.37619e-14	17.7493	1.65703e-12
GOTERM_BP_ALL	GO:0006342~chromatin silencing	16	6.50407	1.05883e-12	13.312	7.48315e-11
GOTERM_BP_ALL	GO:0045814~negative regulation of gene expression, epigenetic	16	6.50407	4.93142e-12	11.9896	3.02492e-10
GOTERM_BP_ALL	GO:0060968~regulation of gene silencing	16	6.50407	1.94856e-11	10.9062	1.0558e-09
GOTERM_BP_ALL	GO:0031497~chromatin assembly	16	6.50407	1.1547e-10	9.62996	5.44046e-09
GOTERM_BP_ALL	GO:0045637~regulation of myeloid cell differentiation	16	6.50407	1.68979e-08	6.70531	6.03682e-07
GOTERM_BP_ALL	GO:0006352~DNA-templated transcription, initiation	16	6.50407	4.77512e-08	6.20011	1.58407e-06
GOTERM_BP_ALL	GO:0030099~myeloid cell differentiation	16	6.50407	1.02241e-05	4.04114	0.000257663
GOTERM_BP_ALL	GO:0007015~actin filament organization	16	6.50407	1.32671e-05	3.95291	0.000324295
GOTERM_BP_ALL	GO:1903827~regulation of cellular protein localization	16	6.50407	0.000350216	2.94859	0.00560863
GOTERM_BP_ALL	GO:0071417~cellular response to organonitrogen compound	16	6.50407	0.000566113	2.8156	0.00848126
GOTERM_BP_ALL	GO:0060322~head development	16	6.50407	0.00860046	2.11499	0.0812794
GOTERM_BP_ALL	GO:0051129~negative regulation of cellular component organization	16	6.50407	0.00941221	2.09299	0.0876765
GOTERM_BP_ALL	GO:0030163~protein catabolic process	16	6.50407	0.0353394	1.77493	0.244443
GOTERM_BP_ALL	GO:0009790~embryo development	16	6.50407	0.062163	1.63988	0.372832
GOTERM_BP_ALL	GO:0071345~cellular response to cytokine stimulus	16	6.50407	0.0998494	1.52522	0.533022
GOTERM_BP_ALL	GO:0006285~base-excision repair, AP site formation	15	6.09756	6.64551e-21	51.4327	4.32091e-18
GOTERM_BP_ALL	GO:0034508~centromere complex assembly	15	6.09756	5.14e-17	29.7769	1.04438e-14
GOTERM_BP_ALL	GO:0030261~chromosome condensation	15	6.09756	1.43517e-15	23.9054	1.94406e-13
GOTERM_BP_ALL	GO:0045652~regulation of megakaryocyte differentiation	15	6.09756	1.48581e-14	20.4492	1.72513e-12
GOTERM_BP_ALL	GO:0006303~double-strand break repair via nonhomologous end joining	15	6.09756	1.21868e-13	17.68	1.16527e-11
GOTERM_BP_ALL	GO:0045638~negative regulation of myeloid cell differentiation	15	6.09756	1.41292e-13	17.4977	1.27656e-11
GOTERM_BP_ALL	GO:1990000~amyloid fibril formation	15	6.09756	3.32359e-13	16.4785	2.6014e-11
GOTERM_BP_ALL	GO:0000726~non-recombinational repair	15	6.09756	3.32359e-13	16.4785	2.6014e-11
GOTERM_BP_ALL	GO:0033143~regulation of intracellular steroid hormone receptor signaling pathway	15	6.09756	1.99749e-12	14.5067	1.32528e-10
GOTERM_BP_ALL	GO:0060964~regulation of gene silencing by miRNA	15	6.09756	4.48123e-12	13.6877	2.80163e-10
GOTERM_BP_ALL	GO:0060147~regulation of posttranscriptional gene silencing	15	6.09756	6.23734e-12	13.3644	3.621e-10
GOTERM_BP_ALL	GO:0060966~regulation of gene silencing by RNA	15	6.09756	6.23734e-12	13.3644	3.621e-10
GOTERM_BP_ALL	GO:0006334~nucleosome assembly	15	6.09756	7.24662e-11	11.1663	3.56951e-09
GOTERM_BP_ALL	GO:1903707~negative regulation of hemopoiesis	15	6.09756	2.18043e-10	10.2865	9.20596e-09
GOTERM_BP_ALL	GO:0022411~cellular component disassembly	15	6.09756	0.000305704	3.14311	0.0050449
GOTERM_BP_ALL	GO:1901652~response to peptide	15	6.09756	0.000561264	2.95694	0.00844754
GOTERM_BP_ALL	GO:0048667~cell morphogenesis involved in neuron differentiation	15	6.09756	0.00101118	2.78243	0.0140485
GOTERM_BP_ALL	GO:0032990~cell part morphogenesis	15	6.09756	0.00363116	2.42123	0.0397471
GOTERM_BP_ALL	GO:1902582~single-organism intracellular transport	15	6.09756	0.00933195	2.16766	0.0874299
GOTERM_BP_ALL	GO:0007420~brain development	15	6.09756	0.0121668	2.098	0.108368
GOTERM_BP_ALL	GO:0007017~microtubule-based process	15	6.09756	0.0245941	1.91567	0.185082
GOTERM_BP_ALL	GO:0043549~regulation of kinase activity	15	6.09756	0.0294684	1.86925	0.212893
GOTERM_BP_ALL	GO:0045653~negative regulation of megakaryocyte differentiation	14	5.69106	9.59101e-24	88.0071	3.11804e-20
GOTERM_BP_ALL	GO:1900051~positive regulation of histone exchange	14	5.69106	5.49817e-21	63.3651	4.32091e-18
GOTERM_BP_ALL	GO:0045007~depurination	14	5.69106	5.49817e-21	63.3651	4.32091e-18
GOTERM_BP_ALL	GO:1900049~regulation of histone exchange	14	5.69106	5.49817e-21	63.3651	4.32091e-18
GOTERM_BP_ALL	GO:0034723~DNA replication-dependent nucleosome organization	14	5.69106	3.46883e-19	49.504	1.61102e-16
GOTERM_BP_ALL	GO:0006335~DNA replication-dependent nucleosome assembly	14	5.69106	3.46883e-19	49.504	1.61102e-16
GOTERM_BP_ALL	GO:0072695~regulation of DNA recombination at telomere	14	5.69106	1.4386e-18	45.2608	4.67687e-16
GOTERM_BP_ALL	GO:0048239~negative regulation of DNA recombination at telomere	14	5.69106	1.4386e-18	45.2608	4.67687e-16
GOTERM_BP_ALL	GO:0000183~chromatin silencing at rDNA	14	5.69106	7.66052e-18	40.6187	2.07536e-15
GOTERM_BP_ALL	GO:0061641~CENP-A containing chromatin organization	14	5.69106	3.33884e-17	36.8402	7.75327e-15
GOTERM_BP_ALL	GO:0034080~CENP-A containing nucleosome assembly	14	5.69106	3.33884e-17	36.8402	7.75327e-15
GOTERM_BP_ALL	GO:0007076~mitotic chromosome condensation	14	5.69106	4.70047e-17	36.0029	1.01875e-14
GOTERM_BP_ALL	GO:0031055~chromatin remodeling at centromere	14	5.69106	1.24287e-16	33.7049	2.24477e-14
GOTERM_BP_ALL	GO:0030219~megakaryocyte differentiation	14	5.69106	3.05929e-16	31.6826	5.2346e-14
GOTERM_BP_ALL	GO:0006336~DNA replication-independent nucleosome assembly	14	5.69106	9.24656e-16	29.3357	1.36639e-13
GOTERM_BP_ALL	GO:0034724~DNA replication-independent nucleosome organization	14	5.69106	1.20101e-15	28.8023	1.6976e-13
GOTERM_BP_ALL	GO:0060765~regulation of androgen receptor signaling pathway	14	5.69106	1.04343e-14	24.752	1.30468e-12
GOTERM_BP_ALL	GO:0043486~histone exchange	14	5.69106	4.3636e-14	22.3117	4.89175e-12
GOTERM_BP_ALL	GO:0045910~negative regulation of DNA recombination	14	5.69106	1.57199e-13	20.3093	1.38123e-11
GOTERM_BP_ALL	GO:0000018~regulation of DNA recombination	14	5.69106	2.63837e-09	9.54294	1.02111e-07
GOTERM_BP_ALL	GO:0000377~RNA splicing, via transesterification reactions with bulged adenosine as nucleophile	14	5.69106	3.9271e-05	4.09336	0.000868504
GOTERM_BP_ALL	GO:0000398~mRNA splicing, via spliceosome	14	5.69106	3.9271e-05	4.09336	0.000868504
GOTERM_BP_ALL	GO:0000375~RNA splicing, via transesterification reactions	14	5.69106	4.25105e-05	4.06187	0.000933795
GOTERM_BP_ALL	GO:0043434~response to peptide hormone	14	5.69106	0.000352785	3.27977	0.00562208
GOTERM_BP_ALL	GO:0043254~regulation of protein complex assembly	14	5.69106	0.00135812	2.83386	0.0176611
GOTERM_BP_ALL	GO:0051640~organelle localization	14	5.69106	0.00568636	2.39656	0.0574111
GOTERM_BP_ALL	GO:0048858~cell projection morphogenesis	14	5.69106	0.00740435	2.31937	0.0718554
GOTERM_BP_ALL	GO:0007169~transmembrane receptor protein tyrosine kinase signaling pathway	14	5.69106	0.0145213	2.12635	0.12326
GOTERM_BP_ALL	GO:0045859~regulation of protein kinase activity	14	5.69106	0.0240225	1.98512	0.182045
GOTERM_BP_ALL	GO:0044802~single-organism membrane organization	14	5.69106	0.0561523	1.75042	0.343141
GOTERM_BP_ALL	GO:0070925~organelle assembly	14	5.69106	0.0739431	1.67455	0.429461
GOTERM_BP_ALL	GO:0043066~negative regulation of apoptotic process	14	5.69106	0.0848589	1.6365	0.475649
GOTERM_BP_ALL	GO:0043069~negative regulation of programmed cell death	14	5.69106	0.0961896	1.60175	0.517736
GOTERM_BP_ALL	GO:1901653~cellular response to peptide	13	5.28455	0.000335293	3.51908	0.00542307
GOTERM_BP_ALL	GO:0061564~axon development	13	5.28455	0.00332568	2.68917	0.0371539
GOTERM_BP_ALL	GO:0051656~establishment of organelle localization	13	5.28455	0.00493565	2.55822	0.0504584
GOTERM_BP_ALL	GO:0043009~chordate embryonic development	13	5.28455	0.0137145	2.23213	0.118579
GOTERM_BP_ALL	GO:0000226~microtubule cytoskeleton organization	13	5.28455	0.0147907	2.20867	0.124571
GOTERM_BP_ALL	GO:0009792~embryo development ending in birth or egg hatching	13	5.28455	0.0171352	2.1632	0.139616
GOTERM_BP_ALL	GO:0061061~muscle structure development	13	5.28455	0.0207536	2.1044	0.162971
GOTERM_BP_ALL	GO:0043065~positive regulation of apoptotic process	13	5.28455	0.021583	2.09243	0.167063
GOTERM_BP_ALL	GO:0043068~positive regulation of programmed cell death	13	5.28455	0.0233156	2.06888	0.177493
GOTERM_BP_ALL	GO:0051345~positive regulation of hydrolase activity	13	5.28455	0.0356328	1.9406	0.24491
GOTERM_BP_ALL	GO:0031329~regulation of cellular catabolic process	13	5.28455	0.0362434	1.9355	0.247017
GOTERM_BP_ALL	GO:0009611~response to wounding	13	5.28455	0.0378024	1.92285	0.25581
GOTERM_BP_ALL	GO:0010942~positive regulation of cell death	13	5.28455	0.041062	1.89803	0.27355
GOTERM_BP_ALL	GO:0032868~response to insulin	12	4.87805	7.60321e-05	4.49611	0.0015258
GOTERM_BP_ALL	GO:0032984~macromolecular complex disassembly	12	4.87805	9.36346e-05	4.39425	0.00184488
GOTERM_BP_ALL	GO:0071375~cellular response to peptide hormone stimulus	12	4.87805	0.000257537	3.91304	0.00438352
GOTERM_BP_ALL	GO:0032970~regulation of actin filament-based process	12	4.87805	0.00137392	3.19488	0.0177327
GOTERM_BP_ALL	GO:0010639~negative regulation of organelle organization	12	4.87805	0.0025924	2.94539	0.0297805
GOTERM_BP_ALL	GO:0071900~regulation of protein serine/threonine kinase activity	12	4.87805	0.00749144	2.5523	0.0724841
GOTERM_BP_ALL	GO:0051301~cell division	12	4.87805	0.0233515	2.1587	0.177493
GOTERM_BP_ALL	GO:0030031~cell projection assembly	12	4.87805	0.029606	2.07936	0.213413
GOTERM_BP_ALL	GO:0048812~neuron projection morphogenesis	12	4.87805	0.0340803	2.03267	0.238782
GOTERM_BP_ALL	GO:0007346~regulation of mitotic cell cycle	12	4.87805	0.0455731	1.93698	0.29691
GOTERM_BP_ALL	GO:0043623~cellular protein complex assembly	12	4.87805	0.0515883	1.8964	0.323148
GOTERM_BP_ALL	GO:0031344~regulation of cell projection organization	12	4.87805	0.059031	1.85242	0.357374
GOTERM_BP_ALL	GO:0071363~cellular response to growth factor stimulus	12	4.87805	0.0722595	1.78661	0.421751
GOTERM_BP_ALL	GO:0070848~response to growth factor	12	4.87805	0.0884409	1.72094	0.489815
GOTERM_BP_ALL	GO:0032869~cellular response to insulin stimulus	11	4.47154	4.99821e-05	5.22972	0.00107611
GOTERM_BP_ALL	GO:0051495~positive regulation of cytoskeleton organization	11	4.47154	6.1538e-05	5.10112	0.00129909
GOTERM_BP_ALL	GO:0034504~protein localization to nucleus	11	4.47154	0.000797835	3.70438	0.0114768
GOTERM_BP_ALL	GO:0032956~regulation of actin cytoskeleton organization	11	4.47154	0.0019611	3.2841	0.0237009
GOTERM_BP_ALL	GO:0007009~plasma membrane organization	11	4.47154	0.00274237	3.1352	0.0311729
GOTERM_BP_ALL	GO:0031346~positive regulation of cell projection organization	11	4.47154	0.0032738	3.05816	0.0367004
GOTERM_BP_ALL	GO:0006913~nucleocytoplasmic transport	11	4.47154	0.00338932	3.04321	0.0377353
GOTERM_BP_ALL	GO:0051169~nuclear transport	11	4.47154	0.00363012	3.01373	0.0397471
GOTERM_BP_ALL	GO:0043087~regulation of GTPase activity	11	4.47154	0.00853217	2.65956	0.080869
GOTERM_BP_ALL	GO:0007409~axonogenesis	11	4.47154	0.0124656	2.50942	0.110267
GOTERM_BP_ALL	GO:0007507~heart development	11	4.47154	0.0470219	2.01078	0.304518
GOTERM_BP_ALL	GO:0045936~negative regulation of phosphate metabolic process	11	4.47154	0.0478685	2.0043	0.307551
GOTERM_BP_ALL	GO:0010563~negative regulation of phosphorus metabolic process	11	4.47154	0.0482957	2.00108	0.309074
GOTERM_BP_ALL	GO:0090087~regulation of peptide transport	11	4.47154	0.0559546	1.94784	0.342577
GOTERM_BP_ALL	GO:1903311~regulation of mRNA metabolic process	10	4.06504	4.5692e-05	5.98688	0.000996943
GOTERM_BP_ALL	GO:1902905~positive regulation of supramolecular fiber organization	10	4.06504	0.000157257	5.09694	0.00280902
GOTERM_BP_ALL	GO:0043241~protein complex disassembly	10	4.06504	0.000728811	4.12964	0.0106728
GOTERM_BP_ALL	GO:0051056~regulation of small GTPase mediated signal transduction	10	4.06504	0.00394061	3.22371	0.0425612
GOTERM_BP_ALL	GO:0043547~positive regulation of GTPase activity	10	4.06504	0.0067708	2.9621	0.0667026
GOTERM_BP_ALL	GO:0042692~muscle cell differentiation	10	4.06504	0.0206521	2.45983	0.162567
GOTERM_BP_ALL	GO:0022604~regulation of cell morphogenesis	10	4.06504	0.0325042	2.26758	0.23022
GOTERM_BP_ALL	GO:0090066~regulation of anatomical structure size	10	4.06504	0.0512663	2.08	0.322108
GOTERM_BP_ALL	GO:0051223~regulation of protein transport	10	4.06504	0.0844122	1.8796	0.475649
GOTERM_BP_ALL	GO:0044772~mitotic cell cycle phase transition	10	4.06504	0.0891237	1.858	0.492757
GOTERM_BP_ALL	GO:0050684~regulation of mRNA processing	9	3.65854	3.91183e-05	7.12146	0.000868504
GOTERM_BP_ALL	GO:0043484~regulation of RNA splicing	9	3.65854	8.28386e-05	6.40483	0.0016522
GOTERM_BP_ALL	GO:0032271~regulation of protein polymerization	9	3.65854	0.00160522	4.10632	0.0201489
GOTERM_BP_ALL	GO:0045216~cell-cell junction organization	9	3.65854	0.00426717	3.49955	0.0455076
GOTERM_BP_ALL	GO:0051258~protein polymerization	9	3.65854	0.00733027	3.19238	0.0713494
GOTERM_BP_ALL	GO:0034330~cell junction organization	9	3.65854	0.00801356	3.14311	0.0768498
GOTERM_BP_ALL	GO:1990778~protein localization to cell periphery	9	3.65854	0.0098465	3.03086	0.0906826
GOTERM_BP_ALL	GO:1903829~positive regulation of cellular protein localization	9	3.65854	0.0180175	2.71565	0.145197
GOTERM_BP_ALL	GO:0031589~cell-substrate adhesion	9	3.65854	0.0185371	2.70124	0.148434
GOTERM_BP_ALL	GO:0032535~regulation of cellular component size	9	3.65854	0.0259673	2.53325	0.19318
GOTERM_BP_ALL	GO:0042176~regulation of protein catabolic process	9	3.65854	0.0328537	2.41893	0.23219
GOTERM_BP_ALL	GO:0060537~muscle tissue development	9	3.65854	0.036515	2.3683	0.248348
GOTERM_BP_ALL	GO:0023061~signal release	9	3.65854	0.0528043	2.19476	0.329107
GOTERM_BP_ALL	GO:0050804~modulation of synaptic transmission	9	3.65854	0.0549852	2.176	0.337915
GOTERM_BP_ALL	GO:0016311~dephosphorylation	9	3.65854	0.0606875	2.13048	0.365362
GOTERM_BP_ALL	GO:0032386~regulation of intracellular transport	9	3.65854	0.079968	2.00466	0.45371
GOTERM_BP_ALL	GO:0043244~regulation of protein complex disassembly	8	3.25203	7.45478e-05	7.80359	0.00150531
GOTERM_BP_ALL	GO:0051261~protein depolymerization	8	3.25203	0.000113493	7.30013	0.00215769
GOTERM_BP_ALL	GO:0008286~insulin receptor signaling pathway	8	3.25203	0.000220479	6.55954	0.00385363
GOTERM_BP_ALL	GO:0051017~actin filament bundle assembly	8	3.25203	0.000650059	5.48616	0.00964997
GOTERM_BP_ALL	GO:0061572~actin filament bundle organization	8	3.25203	0.000749568	5.35631	0.0108788
GOTERM_BP_ALL	GO:1900180~regulation of protein localization to nucleus	8	3.25203	0.00126651	4.89306	0.0166026
GOTERM_BP_ALL	GO:0070507~regulation of microtubule cytoskeleton organization	8	3.25203	0.00260719	4.31055	0.0298449
GOTERM_BP_ALL	GO:0007163~establishment or maintenance of cell polarity	8	3.25203	0.00389692	4.00538	0.0423709
GOTERM_BP_ALL	GO:0043624~cellular protein complex disassembly	8	3.25203	0.0042834	3.93572	0.0455076
GOTERM_BP_ALL	GO:0048762~mesenchymal cell differentiation	8	3.25203	0.00470772	3.86845	0.0485866
GOTERM_BP_ALL	GO:0032886~regulation of microtubule-based process	8	3.25203	0.00674026	3.62087	0.0666036
GOTERM_BP_ALL	GO:0034329~cell junction assembly	8	3.25203	0.00940329	3.39032	0.0876765
GOTERM_BP_ALL	GO:0072659~protein localization to plasma membrane	8	3.25203	0.0100115	3.35265	0.0919416
GOTERM_BP_ALL	GO:0009895~negative regulation of catabolic process	8	3.25203	0.0137061	3.15406	0.118579
GOTERM_BP_ALL	GO:0060485~mesenchyme development	8	3.25203	0.0153831	3.07897	0.127578
GOTERM_BP_ALL	GO:0051348~negative regulation of transferase activity	8	3.25203	0.0169698	3.01739	0.138615
GOTERM_BP_ALL	GO:0031334~positive regulation of protein complex assembly	8	3.25203	0.0208883	2.89207	0.163633
GOTERM_BP_ALL	GO:0032259~methylation	8	3.25203	0.0589428	2.30335	0.357374
GOTERM_BP_ALL	GO:0014706~striated muscle tissue development	8	3.25203	0.066254	2.24063	0.393051
GOTERM_BP_ALL	GO:1901879~regulation of protein depolymerization	7	2.84553	0.000191829	8.33752	0.00340785
GOTERM_BP_ALL	GO:0048024~regulation of mRNA splicing, via spliceosome	7	2.84553	0.000365827	7.40247	0.00574543
GOTERM_BP_ALL	GO:0034332~adherens junction organization	7	2.84553	0.00212499	5.28043	0.0253948
GOTERM_BP_ALL	GO:0001837~epithelial to mesenchymal transition	7	2.84553	0.00234695	5.17689	0.0272485
GOTERM_BP_ALL	GO:0051494~negative regulation of cytoskeleton organization	7	2.84553	0.0046709	4.50037	0.0485147
GOTERM_BP_ALL	GO:1902904~negative regulation of supramolecular fiber organization	7	2.84553	0.00480408	4.47494	0.0492683
GOTERM_BP_ALL	GO:0060491~regulation of cell projection assembly	7	2.84553	0.00918812	3.90179	0.0863311
GOTERM_BP_ALL	GO:0050658~RNA transport	7	2.84553	0.0107744	3.77173	0.0978426
GOTERM_BP_ALL	GO:0048167~regulation of synaptic plasticity	7	2.84553	0.0107744	3.77173	0.0978426
GOTERM_BP_ALL	GO:0050657~nucleic acid transport	7	2.84553	0.0107744	3.77173	0.0978426
GOTERM_BP_ALL	GO:0051236~establishment of RNA localization	7	2.84553	0.0114596	3.71861	0.103487
GOTERM_BP_ALL	GO:0071897~DNA biosynthetic process	7	2.84553	0.0116773	3.70124	0.10487
GOTERM_BP_ALL	GO:0016358~dendrite development	7	2.84553	0.0185277	3.34204	0.148434
GOTERM_BP_ALL	GO:0006403~RNA localization	7	2.84553	0.0221297	3.20674	0.169679
GOTERM_BP_ALL	GO:0033673~negative regulation of kinase activity	7	2.84553	0.02515	3.10613	0.188393
GOTERM_BP_ALL	GO:0015931~nucleobase-containing compound transport	7	2.84553	0.0298615	2.98892	0.214727
GOTERM_BP_ALL	GO:0051146~striated muscle cell differentiation	7	2.84553	0.0528433	2.59693	0.329107
GOTERM_BP_ALL	GO:0010769~regulation of cell morphogenesis involved in differentiation	7	2.84553	0.0640076	2.46749	0.381115
GOTERM_BP_ALL	GO:0043414~macromolecule methylation	7	2.84553	0.0712097	2.40749	0.417924
GOTERM_BP_ALL	GO:0016050~vesicle organization	7	2.84553	0.0870798	2.27605	0.483926
GOTERM_BP_ALL	GO:0051650~establishment of vesicle localization	7	2.84553	0.0945359	2.2249	0.514801
GOTERM_BP_ALL	GO:0048511~rhythmic process	7	2.84553	0.0983893	2.20018	0.526958
GOTERM_BP_ALL	GO:0032233~positive regulation of actin filament bundle assembly	6	2.43902	0.000286127	10.2865	0.00479484
GOTERM_BP_ALL	GO:0043242~negative regulation of protein complex disassembly	6	2.43902	0.0007804	8.27942	0.0112759
GOTERM_BP_ALL	GO:0031110~regulation of microtubule polymerization or depolymerization	6	2.43902	0.00124852	7.46057	0.0166026
GOTERM_BP_ALL	GO:0032231~regulation of actin filament bundle assembly	6	2.43902	0.0029906	6.11633	0.0336417
GOTERM_BP_ALL	GO:0031109~microtubule polymerization or depolymerization	6	2.43902	0.00447886	5.56485	0.0468696
GOTERM_BP_ALL	GO:0010811~positive regulation of cell-substrate adhesion	6	2.43902	0.00603897	5.18254	0.0605947
GOTERM_BP_ALL	GO:0031333~negative regulation of protein complex assembly	6	2.43902	0.0116681	4.40852	0.10487
GOTERM_BP_ALL	GO:0051028~mRNA transport	6	2.43902	0.0129504	4.29691	0.113239
GOTERM_BP_ALL	GO:0055002~striated muscle cell development	6	2.43902	0.0175869	3.97025	0.142581
GOTERM_BP_ALL	GO:0035303~regulation of dephosphorylation	6	2.43902	0.0201712	3.83566	0.159166
GOTERM_BP_ALL	GO:0006611~protein export from nucleus	6	2.43902	0.0233673	3.68974	0.177493
GOTERM_BP_ALL	GO:0007052~mitotic spindle organization	6	2.43902	0.0258801	3.59213	0.192973
GOTERM_BP_ALL	GO:1902850~microtubule cytoskeleton organization involved in mitosis	6	2.43902	0.0263904	3.57322	0.195434
GOTERM_BP_ALL	GO:0055001~muscle cell development	6	2.43902	0.026924	3.55451	0.197584
GOTERM_BP_ALL	GO:0031032~actomyosin structure organization	6	2.43902	0.0301743	3.44626	0.215348
GOTERM_BP_ALL	GO:0051168~nuclear export	6	2.43902	0.0331255	3.36095	0.233334
GOTERM_BP_ALL	GO:0030705~cytoskeleton-dependent intracellular transport	6	2.43902	0.0343932	3.328	0.240457
GOTERM_BP_ALL	GO:0097305~response to alcohol	6	2.43902	0.0361988	3.27977	0.247017
GOTERM_BP_ALL	GO:0000956~nuclear-transcribed mRNA catabolic process	6	2.43902	0.0473404	3.04445	0.305972
GOTERM_BP_ALL	GO:0008154~actin polymerization or depolymerization	6	2.43902	0.05029	2.9908	0.319322
GOTERM_BP_ALL	GO:0097191~extrinsic apoptotic signaling pathway	6	2.43902	0.0510794	2.97769	0.322108
GOTERM_BP_ALL	GO:0010810~regulation of cell-substrate adhesion	6	2.43902	0.0510794	2.97769	0.322108
GOTERM_BP_ALL	GO:0006469~negative regulation of protein kinase activity	6	2.43902	0.0542802	2.92635	0.336123
GOTERM_BP_ALL	GO:0006402~mRNA catabolic process	6	2.43902	0.0708288	2.70483	0.417903
GOTERM_BP_ALL	GO:0007051~spindle organization	6	2.43902	0.084833	2.56193	0.475649
GOTERM_BP_ALL	GO:0003007~heart morphogenesis	6	2.43902	0.084833	2.56193	0.475649
GOTERM_BP_ALL	GO:1903312~negative regulation of mRNA metabolic process	5	2.03252	0.00112111	10.88	0.0152499
GOTERM_BP_ALL	GO:0044380~protein localization to cytoskeleton	5	2.03252	0.00158111	9.92562	0.0199232
GOTERM_BP_ALL	GO:1901880~negative regulation of protein depolymerization	5	2.03252	0.00473025	7.34754	0.0486647
GOTERM_BP_ALL	GO:0032272~negative regulation of protein polymerization	5	2.03252	0.00616825	6.81639	0.0617015
GOTERM_BP_ALL	GO:0048678~response to axon injury	5	2.03252	0.00756796	6.42909	0.0730072
GOTERM_BP_ALL	GO:0031532~actin cytoskeleton reorganization	5	2.03252	0.00787091	6.35686	0.0757051
GOTERM_BP_ALL	GO:0007044~cell-substrate junction assembly	5	2.03252	0.012973	5.49282	0.113239
GOTERM_BP_ALL	GO:0034446~substrate adhesion-dependent cell spreading	5	2.03252	0.0147419	5.28748	0.124485
GOTERM_BP_ALL	GO:2000278~regulation of DNA biosynthetic process	5	2.03252	0.0264885	4.42	0.195714
GOTERM_BP_ALL	GO:0010921~regulation of phosphatase activity	5	2.03252	0.0271549	4.38574	0.19883
GOTERM_BP_ALL	GO:0072089~stem cell proliferation	5	2.03252	0.0278313	4.352	0.202869
GOTERM_BP_ALL	GO:0042177~negative regulation of protein catabolic process	5	2.03252	0.0299205	4.25384	0.214727
GOTERM_BP_ALL	GO:0019079~viral genome replication	5	2.03252	0.0313635	4.19082	0.222739
GOTERM_BP_ALL	GO:0045598~regulation of fat cell differentiation	5	2.03252	0.0391647	3.90179	0.263612
GOTERM_BP_ALL	GO:0010508~positive regulation of autophagy	5	2.03252	0.0444035	3.74676	0.29104
GOTERM_BP_ALL	GO:0001764~neuron migration	5	2.03252	0.04699	3.67377	0.304518
GOTERM_BP_ALL	GO:0030048~actin filament-based movement	5	2.03252	0.0480287	3.65007	0.307971
GOTERM_BP_ALL	GO:0002181~cytoplasmic translation	5	2.03252	0.0489691	3.62667	0.311729
GOTERM_BP_ALL	GO:0010770~positive regulation of cell morphogenesis involved in differentiation	5	2.03252	0.0548016	3.49235	0.337433
GOTERM_BP_ALL	GO:0010970~transport along microtubule	5	2.03252	0.0580824	3.42885	0.353607
GOTERM_BP_ALL	GO:0099111~microtubule-based transport	5	2.03252	0.0589494	3.40819	0.357374
GOTERM_BP_ALL	GO:0016482~cytosolic transport	5	2.03252	0.0710248	3.19639	0.417924
GOTERM_BP_ALL	GO:0030833~regulation of actin filament polymerization	5	2.03252	0.0780556	3.09159	0.446759
GOTERM_BP_ALL	GO:0021543~pallium development	5	2.03252	0.0868336	2.97769	0.483384
GOTERM_BP_ALL	GO:0043488~regulation of mRNA stability	5	2.03252	0.0959158	2.87188	0.517736
GOTERM_BP_ALL	GO:0031111~negative regulation of microtubule polymerization or depolymerization	4	1.62602	0.00635537	10.5258	0.0631844
GOTERM_BP_ALL	GO:1900026~positive regulation of substrate adhesion-dependent cell spreading	4	1.62602	0.00635537	10.5258	0.0631844
GOTERM_BP_ALL	GO:0072698~protein localization to microtubule cytoskeleton	4	1.62602	0.0113187	8.53978	0.102498
GOTERM_BP_ALL	GO:0097306~cellular response to alcohol	4	1.62602	0.0125157	8.22924	0.110267
GOTERM_BP_ALL	GO:0031103~axon regeneration	4	1.62602	0.0125157	8.22924	0.110267
GOTERM_BP_ALL	GO:0051496~positive regulation of stress fiber assembly	4	1.62602	0.0125157	8.22924	0.110267
GOTERM_BP_ALL	GO:0031113~regulation of microtubule polymerization	4	1.62602	0.0144422	7.80359	0.122916
GOTERM_BP_ALL	GO:0048255~mRNA stabilization	4	1.62602	0.0151197	7.67133	0.12636
GOTERM_BP_ALL	GO:1900024~regulation of substrate adhesion-dependent cell spreading	4	1.62602	0.0158148	7.54347	0.130162
GOTERM_BP_ALL	GO:0030042~actin filament depolymerization	4	1.62602	0.0172583	7.30013	0.140267
GOTERM_BP_ALL	GO:0000381~regulation of alternative mRNA splicing, via spliceosome	4	1.62602	0.0180067	7.18426	0.145197
GOTERM_BP_ALL	GO:0031102~neuron projection regeneration	4	1.62602	0.0195572	6.9632	0.155835
GOTERM_BP_ALL	GO:0007045~cell-substrate adherens junction assembly	4	1.62602	0.0211792	6.75535	0.164329
GOTERM_BP_ALL	GO:0045104~intermediate filament cytoskeleton organization	4	1.62602	0.0211792	6.75535	0.164329
GOTERM_BP_ALL	GO:0048041~focal adhesion assembly	4	1.62602	0.0211792	6.75535	0.164329
GOTERM_BP_ALL	GO:0045103~intermediate filament-based process	4	1.62602	0.0220171	6.656	0.169214
GOTERM_BP_ALL	GO:0043489~RNA stabilization	4	1.62602	0.0220171	6.656	0.169214
GOTERM_BP_ALL	GO:0008088~axo-dendritic transport	4	1.62602	0.0293643	5.95537	0.212613
GOTERM_BP_ALL	GO:0046785~microtubule polymerization	4	1.62602	0.0313794	5.80267	0.222739
GOTERM_BP_ALL	GO:0034333~adherens junction assembly	4	1.62602	0.0334653	5.6576	0.23498
GOTERM_BP_ALL	GO:0010923~negative regulation of phosphatase activity	4	1.62602	0.0345348	5.58776	0.240928
GOTERM_BP_ALL	GO:0050000~chromosome localization	4	1.62602	0.0356218	5.51961	0.24491
GOTERM_BP_ALL	GO:0032204~regulation of telomere maintenance	4	1.62602	0.0356218	5.51961	0.24491
GOTERM_BP_ALL	GO:0072091~regulation of stem cell proliferation	4	1.62602	0.0378482	5.38819	0.25581
GOTERM_BP_ALL	GO:0032507~maintenance of protein location in cell	4	1.62602	0.0378482	5.38819	0.25581
GOTERM_BP_ALL	GO:0000288~nuclear-transcribed mRNA catabolic process, deadenylation-dependent decay	4	1.62602	0.0389876	5.3248	0.262964
GOTERM_BP_ALL	GO:0055013~cardiac muscle cell development	4	1.62602	0.0437178	5.08549	0.287706
GOTERM_BP_ALL	GO:0035305~negative regulation of dephosphorylation	4	1.62602	0.0474448	4.91965	0.306038
GOTERM_BP_ALL	GO:0045185~maintenance of protein location	4	1.62602	0.0513232	4.7643	0.322108
GOTERM_BP_ALL	GO:0055006~cardiac cell development	4	1.62602	0.0513232	4.7643	0.322108
GOTERM_BP_ALL	GO:0051492~regulation of stress fiber assembly	4	1.62602	0.0553506	4.61845	0.339518
GOTERM_BP_ALL	GO:0000079~regulation of cyclin-dependent protein serine/threonine kinase activity	4	1.62602	0.0567257	4.5718	0.345995
GOTERM_BP_ALL	GO:0043149~stress fiber assembly	4	1.62602	0.0623871	4.39425	0.372832
GOTERM_BP_ALL	GO:0030038~contractile actin filament bundle assembly	4	1.62602	0.0623871	4.39425	0.372832
GOTERM_BP_ALL	GO:1904029~regulation of cyclin-dependent protein kinase activity	4	1.62602	0.0623871	4.39425	0.372832
GOTERM_BP_ALL	GO:0006289~nucleotide-excision repair	4	1.62602	0.066799	4.26989	0.395562
GOTERM_BP_ALL	GO:2001237~negative regulation of extrinsic apoptotic signaling pathway	4	1.62602	0.0713498	4.15237	0.417924
GOTERM_BP_ALL	GO:0045069~regulation of viral genome replication	4	1.62602	0.0713498	4.15237	0.417924
GOTERM_BP_ALL	GO:0051651~maintenance of location in cell	4	1.62602	0.072897	4.11462	0.42471
GOTERM_BP_ALL	GO:0006406~mRNA export from nucleus	4	1.62602	0.0760364	4.04114	0.437861
GOTERM_BP_ALL	GO:0071427~mRNA-containing ribonucleoprotein complex export from nucleus	4	1.62602	0.0760364	4.04114	0.437861
GOTERM_BP_ALL	GO:0007173~epidermal growth factor receptor signaling pathway	4	1.62602	0.0824909	3.90179	0.467209
GOTERM_BP_ALL	GO:0021761~limbic system development	4	1.62602	0.0858041	3.83566	0.479669
GOTERM_BP_ALL	GO:0007266~Rho protein signal transduction	4	1.62602	0.0943296	3.67974	0.514539
GOTERM_BP_ALL	GO:0002065~columnar/cuboidal epithelial cell differentiation	4	1.62602	0.0960752	3.65007	0.517736
GOTERM_BP_ALL	GO:0042752~regulation of circadian rhythm	4	1.62602	0.0960752	3.65007	0.517736
GOTERM_BP_ALL	GO:0051764~actin crosslink formation	3	1.21951	0.00651539	24.2469	0.0645779
GOTERM_BP_ALL	GO:0009048~dosage compensation by inactivation of X chromosome	3	1.21951	0.0118963	17.8661	0.106542
GOTERM_BP_ALL	GO:1902414~protein localization to cell junction	3	1.21951	0.0144429	16.1646	0.122916
GOTERM_BP_ALL	GO:0007549~dosage compensation	3	1.21951	0.0144429	16.1646	0.122916
GOTERM_BP_ALL	GO:0048025~negative regulation of mRNA splicing, via spliceosome	3	1.21951	0.0144429	16.1646	0.122916
GOTERM_BP_ALL	GO:0033119~negative regulation of RNA splicing	3	1.21951	0.0217218	13.056	0.167738
GOTERM_BP_ALL	GO:0044030~regulation of DNA methylation	3	1.21951	0.0266752	11.7054	0.196646
GOTERM_BP_ALL	GO:2000765~regulation of cytoplasmic translation	3	1.21951	0.0284182	11.3152	0.206222
GOTERM_BP_ALL	GO:0050686~negative regulation of mRNA processing	3	1.21951	0.0284182	11.3152	0.206222
GOTERM_BP_ALL	GO:0039703~RNA replication	3	1.21951	0.0302057	10.9502	0.215348
GOTERM_BP_ALL	GO:0039694~viral RNA genome replication	3	1.21951	0.0302057	10.9502	0.215348
GOTERM_BP_ALL	GO:0031114~regulation of microtubule depolymerization	3	1.21951	0.0358257	9.984	0.245716
GOTERM_BP_ALL	GO:0010761~fibroblast migration	3	1.21951	0.0397782	9.42934	0.266637
GOTERM_BP_ALL	GO:0043114~regulation of vascular permeability	3	1.21951	0.054803	7.89433	0.337433
GOTERM_BP_ALL	GO:0051693~actin filament capping	3	1.21951	0.054803	7.89433	0.337433
GOTERM_BP_ALL	GO:0030835~negative regulation of actin filament depolymerization	3	1.21951	0.0641448	7.22247	0.381233
GOTERM_BP_ALL	GO:0008089~anterograde axonal transport	3	1.21951	0.0714752	6.78912	0.417924
GOTERM_BP_ALL	GO:0051972~regulation of telomerase activity	3	1.21951	0.0739766	6.656	0.429461
GOTERM_BP_ALL	GO:0002832~negative regulation of response to biotic stimulus	3	1.21951	0.0790622	6.40483	0.449748
GOTERM_BP_ALL	GO:0060986~endocrine hormone secretion	3	1.21951	0.0790622	6.40483	0.449748
GOTERM_BP_ALL	GO:2000648~positive regulation of stem cell proliferation	3	1.21951	0.0790622	6.40483	0.449748
GOTERM_BP_ALL	GO:0046847~filopodium assembly	3	1.21951	0.0842537	6.17193	0.475649
GOTERM_BP_ALL	GO:0030834~regulation of actin filament depolymerization	3	1.21951	0.0922281	5.85269	0.506439
GOTERM_BP_ALL	GO:0045599~negative regulation of fat cell differentiation	3	1.21951	0.0949337	5.75349	0.515241
GOTERM_BP_ALL	GO:0001954~positive regulation of cell-matrix adhesion	3	1.21951	0.0949337	5.75349	0.515241
GOTERM_BP_ALL	GO:0060563~neuroepithelial cell differentiation	3	1.21951	0.0976619	5.6576	0.523926
GOTERM_BP_ALL	GO:1900181~negative regulation of protein localization to nucleus	3	1.21951	0.0976619	5.6576	0.523926
GOTERM_BP_ALL	GO:1901407~regulation of phosphorylation of RNA polymerase II C-terminal domain	2	0.813008	0.0261284	75.4347	0.193935
GOTERM_BP_ALL	GO:1900114~positive regulation of histone H3-K9 trimethylation	2	0.813008	0.0346861	56.576	0.24095
GOTERM_BP_ALL	GO:1901355~response to rapamycin	2	0.813008	0.0346861	56.576	0.24095
GOTERM_BP_ALL	GO:1904885~beta-catenin destruction complex assembly	2	0.813008	0.0431691	45.2608	0.28525
GOTERM_BP_ALL	GO:1990048~anterograde neuronal dense core vesicle transport	2	0.813008	0.0599134	32.3292	0.36137
GOTERM_BP_ALL	GO:1904781~positive regulation of protein localization to centrosome	2	0.813008	0.0599134	32.3292	0.36137
GOTERM_BP_ALL	GO:0010616~negative regulation of cardiac muscle adaptation	2	0.813008	0.0763664	25.1449	0.437861
GOTERM_BP_ALL	GO:1903243~negative regulation of cardiac muscle hypertrophy in response to stress	2	0.813008	0.0763664	25.1449	0.437861
GOTERM_BP_ALL	GO:0070934~CRD-mediated mRNA stabilization	2	0.813008	0.0763664	25.1449	0.437861
GOTERM_BP_ALL	GO:1904776~regulation of protein localization to cell cortex	2	0.813008	0.0763664	25.1449	0.437861
GOTERM_BP_ALL	GO:1904779~regulation of protein localization to centrosome	2	0.813008	0.0844852	22.6304	0.475649
GOTERM_BP_ALL	GO:1901950~dense core granule transport	2	0.813008	0.092533	20.5731	0.506439
GOTERM_BP_ALL	GO:0099519~dense core granule cytoskeletal transport	2	0.813008	0.092533	20.5731	0.506439
GOTERM_BP_ALL	GO:0032253~dense core granule localization	2	0.813008	0.092533	20.5731	0.506439
GOTERM_BP_ALL	GO:0051574~positive regulation of histone H3-K9 methylation	2	0.813008	0.092533	20.5731	0.506439
GOTERM_BP_ALL	GO:0010968~regulation of microtubule nucleation	2	0.813008	0.092533	20.5731	0.506439
GOTERM_CC_ALL	GO:0044464~cell part	173	70.3252	2.09203e-06	1.08987	2.12958e-05
GOTERM_CC_ALL	GO:0005623~cell	173	70.3252	2.09203e-06	1.08987	2.12958e-05
GOTERM_CC_ALL	GO:0044424~intracellular part	169	68.6992	1.73317e-12	1.23406	1.47083e-10
GOTERM_CC_ALL	GO:0005622~intracellular	169	68.6992	1.85243e-12	1.23352	1.47083e-10
GOTERM_CC_ALL	GO:0043226~organelle	160	65.0407	3.01391e-09	1.23701	7.03837e-08
GOTERM_CC_ALL	GO:0043229~intracellular organelle	154	62.6016	3.77242e-09	1.27092	7.88237e-08
GOTERM_CC_ALL	GO:0043227~membrane-bounded organelle	143	58.1301	4.00528e-05	1.19875	0.000338318
GOTERM_CC_ALL	GO:0043231~intracellular membrane-bounded organelle	130	52.8455	7.0946e-05	1.23353	0.000586782
GOTERM_CC_ALL	GO:0005737~cytoplasm	130	52.8455	0.000113895	1.2244	0.000853141
GOTERM_CC_ALL	GO:0044422~organelle part	128	52.0325	3.82911e-07	1.33911	5.06719e-06
GOTERM_CC_ALL	GO:0044446~intracellular organelle part	125	50.813	5.72227e-07	1.34625	7.3282e-06
GOTERM_CC_ALL	GO:0005634~nucleus	112	45.5285	1.31606e-09	1.55178	3.73196e-08
GOTERM_CC_ALL	GO:0044444~cytoplasmic part	110	44.7154	0.000998182	1.23749	0.00582762
GOTERM_CC_ALL	GO:0016020~membrane	106	43.0894	0.0061408	1.19539	0.0297304
GOTERM_CC_ALL	GO:0005829~cytosol	89	36.1789	2.55529e-11	1.88517	1.12716e-09
GOTERM_CC_ALL	GO:0043232~intracellular non-membrane-bounded organelle	88	35.7724	7.67061e-10	1.78597	2.52784e-08
GOTERM_CC_ALL	GO:0043228~non-membrane-bounded organelle	88	35.7724	8.27758e-10	1.78347	2.52784e-08
GOTERM_CC_ALL	GO:0044428~nuclear part	84	34.1463	2.34179e-09	1.79402	5.81055e-08
GOTERM_CC_ALL	GO:0070013~intracellular organelle lumen	83	33.7398	2.0429e-06	1.56525	2.12958e-05
GOTERM_CC_ALL	GO:0043233~organelle lumen	83	33.7398	2.0429e-06	1.56525	2.12958e-05
GOTERM_CC_ALL	GO:0031974~membrane-enclosed lumen	83	33.7398	2.0429e-06	1.56525	2.12958e-05
GOTERM_CC_ALL	GO:0032991~macromolecular complex	81	32.9268	5.65972e-06	1.54361	5.57963e-05
GOTERM_CC_ALL	GO:0031981~nuclear lumen	79	32.1138	4.84881e-09	1.82769	9.62489e-08
GOTERM_CC_ALL	GO:0005654~nucleoplasm	77	31.3008	4.86357e-12	2.13116	3.21806e-10
GOTERM_CC_ALL	GO:0031982~vesicle	55	22.3577	0.000745126	1.5248	0.00448205
GOTERM_CC_ALL	GO:0005856~cytoskeleton	50	20.3252	3.68706e-09	2.41629	7.88237e-08
GOTERM_CC_ALL	GO:0044421~extracellular region part	43	17.4797	0.0670889	1.27151	0.218314
GOTERM_CC_ALL	GO:0070062~extracellular exosome	40	16.2602	9.29456e-06	2.09084	8.78557e-05
GOTERM_CC_ALL	GO:1903561~extracellular vesicle	40	16.2602	2.47308e-05	2.00406	0.000217665
GOTERM_CC_ALL	GO:0043230~extracellular organelle	40	16.2602	2.52207e-05	2.00233	0.000217665
GOTERM_CC_ALL	GO:0043234~protein complex	40	16.2602	0.019042	1.41323	0.0795755
GOTERM_CC_ALL	GO:0042995~cell projection	39	15.8537	0.000147139	1.86834	0.00106207
GOTERM_CC_ALL	GO:0044430~cytoskeletal part	36	14.6341	5.76234e-06	2.26363	5.57963e-05
GOTERM_CC_ALL	GO:0005694~chromosome	32	13.0081	0.000268645	1.98306	0.00180766
GOTERM_CC_ALL	GO:0044427~chromosomal part	31	12.6016	0.000105254	2.12445	0.000803571
GOTERM_CC_ALL	GO:0097458~neuron part	30	12.1951	0.000715706	1.92714	0.00437131
GOTERM_CC_ALL	GO:0099512~supramolecular fiber	28	11.3821	1.55617e-07	3.19998	2.28815e-06
GOTERM_CC_ALL	GO:0099081~supramolecular polymer	28	11.3821	1.85606e-07	3.17183	2.59077e-06
GOTERM_CC_ALL	GO:0099080~supramolecular complex	28	11.3821	1.8925e-07	3.16873	2.59077e-06
GOTERM_CC_ALL	GO:0030054~cell junction	26	10.5691	1.41733e-06	3.02208	1.65495e-05
GOTERM_CC_ALL	GO:0000785~chromatin	25	10.1626	0.000221013	2.283	0.00156683
GOTERM_CC_ALL	GO:0043005~neuron projection	24	9.7561	0.000802896	2.13122	0.00475746
GOTERM_CC_ALL	GO:0015630~microtubule cytoskeleton	24	9.7561	0.00120174	2.06784	0.00691437
GOTERM_CC_ALL	GO:0099513~polymeric cytoskeletal fiber	23	9.34959	1.11654e-06	3.38673	1.34323e-05
GOTERM_CC_ALL	GO:0005912~adherens junction	22	8.94309	1.59928e-08	4.54451	2.88597e-07
GOTERM_CC_ALL	GO:0070161~anchoring junction	22	8.94309	2.59399e-08	4.41849	4.29089e-07
GOTERM_CC_ALL	GO:0044463~cell projection part	21	8.53659	0.0105935	1.82428	0.0483403
GOTERM_CC_ALL	GO:0045202~synapse	21	8.53659	0.0185105	1.72472	0.0781773
GOTERM_CC_ALL	GO:0015629~actin cytoskeleton	20	8.13008	1.25294e-07	4.44004	1.91315e-06
GOTERM_CC_ALL	GO:0099568~cytoplasmic region	19	7.72358	1.70672e-08	5.35722	2.94595e-07
GOTERM_CC_ALL	GO:0098687~chromosomal region	18	7.31707	3.86774e-08	5.418	6.14196e-07
GOTERM_CC_ALL	GO:0048471~perinuclear region of cytoplasm	18	7.31707	0.000382552	2.68806	0.00248972
GOTERM_CC_ALL	GO:0044451~nucleoplasm part	18	7.31707	0.0422494	1.65945	0.148434
GOTERM_CC_ALL	GO:0000775~chromosome, centromeric region	17	6.91057	1.94122e-10	8.419	7.70663e-09
GOTERM_CC_ALL	GO:0036477~somatodendritic compartment	17	6.91057	0.00563805	2.14836	0.0276334
GOTERM_CC_ALL	GO:0098590~plasma membrane region	17	6.91057	0.0542777	1.63761	0.185761
GOTERM_CC_ALL	GO:0032993~protein-DNA complex	16	6.50407	1.7896e-09	7.92376	4.73647e-08
GOTERM_CC_ALL	GO:0000228~nuclear chromosome	16	6.50407	1.1272e-08	6.91851	2.13095e-07
GOTERM_CC_ALL	GO:0098794~postsynapse	16	6.50407	0.000539562	2.83078	0.0034255
GOTERM_CC_ALL	GO:0044456~synapse part	16	6.50407	0.0270668	1.83945	0.106391
GOTERM_CC_ALL	GO:1990904~ribonucleoprotein complex	16	6.50407	0.0279024	1.83217	0.108601
GOTERM_CC_ALL	GO:0000786~nucleosome	15	6.09756	9.64012e-12	12.9722	5.46732e-10
GOTERM_CC_ALL	GO:0044815~DNA packaging complex	15	6.09756	2.1323e-11	12.2414	1.05815e-09
GOTERM_CC_ALL	GO:0000781~chromosome, telomeric region	15	6.09756	2.60329e-10	10.1654	9.3955e-09
GOTERM_CC_ALL	GO:0005938~cell cortex	15	6.09756	7.21196e-07	5.43211	8.94734e-06
GOTERM_CC_ALL	GO:0031252~cell leading edge	15	6.09756	1.94317e-05	4.08046	0.000175327
GOTERM_CC_ALL	GO:0016604~nuclear body	15	6.09756	0.014691	2.04985	0.0640916
GOTERM_CC_ALL	GO:0061638~CENP-A containing chromatin	14	5.69106	7.10636e-24	90.1328	1.41061e-21
GOTERM_CC_ALL	GO:0043505~CENP-A containing nucleosome	14	5.69106	7.10636e-24	90.1328	1.41061e-21
GOTERM_CC_ALL	GO:0034506~chromosome, centromeric core domain	14	5.69106	2.23247e-23	85.389	2.95431e-21
GOTERM_CC_ALL	GO:0005925~focal adhesion	14	5.69106	7.49418e-05	3.84453	0.000607181
GOTERM_CC_ALL	GO:0005924~cell-substrate adherens junction	14	5.69106	8.23963e-05	3.80843	0.000654226
GOTERM_CC_ALL	GO:0030055~cell-substrate junction	14	5.69106	9.26123e-05	3.76425	0.000720923
GOTERM_CC_ALL	GO:0005874~microtubule	14	5.69106	0.000139019	3.61334	0.00102205
GOTERM_CC_ALL	GO:0030425~dendrite	14	5.69106	0.00424607	2.48452	0.0224759
GOTERM_CC_ALL	GO:0016607~nuclear speck	13	5.28455	0.000266082	3.61272	0.00180766
GOTERM_CC_ALL	GO:0044297~cell body	13	5.28455	0.00923156	2.3576	0.0426155
GOTERM_CC_ALL	GO:0030027~lamellipodium	11	4.47154	1.14333e-05	6.21822	0.000105558
GOTERM_CC_ALL	GO:0043025~neuronal cell body	11	4.47154	0.0237129	2.26418	0.0960613
GOTERM_CC_ALL	GO:0005911~cell-cell junction	10	4.06504	0.00922216	2.81959	0.0426155
GOTERM_CC_ALL	GO:0030424~axon	10	4.06504	0.0368906	2.21578	0.135607
GOTERM_CC_ALL	GO:0030426~growth cone	9	3.65854	0.000267898	5.40397	0.00180766
GOTERM_CC_ALL	GO:0030427~site of polarized growth	9	3.65854	0.000329304	5.24103	0.0021789
GOTERM_CC_ALL	GO:0032279~asymmetric synapse	9	3.65854	0.0108651	2.9799	0.0490163
GOTERM_CC_ALL	GO:0098984~neuron to neuron synapse	9	3.65854	0.0121297	2.92147	0.0541068
GOTERM_CC_ALL	GO:0044449~contractile fiber part	8	3.25203	0.00369724	4.04839	0.0201069
GOTERM_CC_ALL	GO:0030016~myofibril	8	3.25203	0.00435741	3.92831	0.0227422
GOTERM_CC_ALL	GO:0043292~contractile fiber	8	3.25203	0.00543909	3.76862	0.0269915
GOTERM_CC_ALL	GO:0014069~postsynaptic density	8	3.25203	0.0292503	2.695	0.111657
GOTERM_CC_ALL	GO:0099572~postsynaptic specialization	8	3.25203	0.0413424	2.49887	0.147864
GOTERM_CC_ALL	GO:0031253~cell projection membrane	8	3.25203	0.0418079	2.49215	0.148194
GOTERM_CC_ALL	GO:0031256~leading edge membrane	7	2.84553	0.00441096	4.55728	0.0227422
GOTERM_CC_ALL	GO:0001726~ruffle	7	2.84553	0.0047806	4.48174	0.024332
GOTERM_CC_ALL	GO:0005681~spliceosomal complex	7	2.84553	0.00696702	4.13875	0.0333242
GOTERM_CC_ALL	GO:0019898~extrinsic component of membrane	7	2.84553	0.0602872	2.51144	0.201126
GOTERM_CC_ALL	GO:0032432~actin filament bundle	6	2.43902	0.000627438	8.69138	0.00389208
GOTERM_CC_ALL	GO:0032587~ruffle membrane	6	2.43902	0.00163835	7.02334	0.0092918
GOTERM_CC_ALL	GO:0031674~I band	6	2.43902	0.00810442	4.82854	0.038303
GOTERM_CC_ALL	GO:0044448~cell cortex part	6	2.43902	0.0196639	3.86284	0.0813184
GOTERM_CC_ALL	GO:0030496~midbody	6	2.43902	0.0325923	3.37529	0.122067
GOTERM_CC_ALL	GO:0030017~sarcomere	6	2.43902	0.0379322	3.24911	0.138157
GOTERM_CC_ALL	GO:0035770~ribonucleoprotein granule	6	2.43902	0.081	2.59444	0.259331
GOTERM_CC_ALL	GO:0001725~stress fiber	5	2.03252	0.00325215	8.16092	0.017932
GOTERM_CC_ALL	GO:0097517~contractile actin filament bundle	5	2.03252	0.00325215	8.16092	0.017932
GOTERM_CC_ALL	GO:0044291~cell-cell contact zone	5	2.03252	0.00377562	7.83007	0.0202557
GOTERM_CC_ALL	GO:0042641~actomyosin	5	2.03252	0.00521276	7.1534	0.0261958
GOTERM_CC_ALL	GO:0030863~cortical cytoskeleton	5	2.03252	0.0158756	5.17344	0.0685066
GOTERM_CC_ALL	GO:0005884~actin filament	5	2.03252	0.0183414	4.95235	0.0781773
GOTERM_CC_ALL	GO:0030018~Z disc	5	2.03252	0.026461	4.42309	0.10505
GOTERM_CC_ALL	GO:0005875~microtubule associated complex	5	2.03252	0.0542242	3.51167	0.185761
GOTERM_CC_ALL	GO:0098562~cytoplasmic side of membrane	5	2.03252	0.0950599	2.88271	0.30191
GOTERM_CC_ALL	GO:0043034~costamere	4	1.62602	0.000543593	24.3969	0.0034255
GOTERM_CC_ALL	GO:0000792~heterochromatin	4	1.62602	0.0315254	5.79425	0.119196
GOTERM_CC_ALL	GO:0030864~cortical actin cytoskeleton	4	1.62602	0.0335663	5.65293	0.124541
GOTERM_CC_ALL	GO:0071013~catalytic step 2 spliceosome	4	1.62602	0.0389616	5.32805	0.140616
GOTERM_CC_ALL	GO:0032838~cell projection cytoplasm	4	1.62602	0.0535799	4.68222	0.185761
GOTERM_CC_ALL	GO:0005913~cell-cell adherens junction	3	1.21951	0.012564	17.3828	0.055421
GOTERM_CC_ALL	GO:0016514~SWI/SNF complex	3	1.21951	0.0207821	13.3714	0.0850564
GOTERM_CC_ALL	GO:0090544~BAF-type complex	3	1.21951	0.0289178	11.2147	0.11146
GOTERM_CC_ALL	GO:0043198~dendritic shaft	3	1.21951	0.0547475	7.90125	0.185767
GOTERM_CC_ALL	GO:0014704~intercalated disc	3	1.21951	0.0734413	6.68568	0.237042
GOTERM_CC_ALL	GO:0044307~dendritic branch	2	0.813008	0.02552	77.2567	0.102338
GOTERM_CC_ALL	GO:0097441~basilar dendrite	2	0.813008	0.0585421	33.11	0.196959
GOTERM_CC_ALL	GO:0036396~MIS complex	2	0.813008	0.0666223	28.9713	0.218314
GOTERM_CC_ALL	GO:0045293~mRNA editing complex	2	0.813008	0.0666223	28.9713	0.218314
GOTERM_CC_ALL	GO:0071564~npBAF complex	2	0.813008	0.0982593	19.3142	0.307157
GOTERM_CC_ALL	GO:0030877~beta-catenin destruction complex	2	0.813008	0.0982593	19.3142	0.307157
GOTERM_MF_ALL	GO:0005488~binding	168	68.2927	5.41092e-06	1.09461	0.000226842
GOTERM_MF_ALL	GO:0005515~protein binding	155	63.0081	1.56835e-07	1.20698	1.42458e-05
GOTERM_MF_ALL	GO:0097159~organic cyclic compound binding	91	36.9919	4.99249e-07	1.54458	2.72091e-05
GOTERM_MF_ALL	GO:1901363~heterocyclic compound binding	89	36.1789	1.22546e-06	1.53111	6.07158e-05
GOTERM_MF_ALL	GO:0003676~nucleic acid binding	70	28.4553	4.37482e-07	1.74663	2.6492e-05
GOTERM_MF_ALL	GO:0003723~RNA binding	54	21.9512	4.08125e-13	2.91694	2.22428e-10
GOTERM_MF_ALL	GO:0019899~enzyme binding	48	19.5122	3.74963e-09	2.47537	1.02177e-06
GOTERM_MF_ALL	GO:0043168~anion binding	39	15.8537	0.013508	1.45377	0.167314
GOTERM_MF_ALL	GO:0003677~DNA binding	37	15.0407	0.00429572	1.58773	0.0761799
GOTERM_MF_ALL	GO:0036094~small molecule binding	33	13.4146	0.0424315	1.39228	0.391952
GOTERM_MF_ALL	GO:0097367~carbohydrate derivative binding	32	13.0081	0.0159284	1.51899	0.184702
GOTERM_MF_ALL	GO:0008092~cytoskeletal protein binding	31	12.6016	1.07783e-08	3.32307	1.17483e-06
GOTERM_MF_ALL	GO:0044877~macromolecular complex binding	30	12.1951	1.41786e-05	2.41074	0.000482958
GOTERM_MF_ALL	GO:0000166~nucleotide binding	30	12.1951	0.0251837	1.49138	0.255525
GOTERM_MF_ALL	GO:1901265~nucleoside phosphate binding	30	12.1951	0.0253181	1.49071	0.255525
GOTERM_MF_ALL	GO:0035639~purine ribonucleoside triphosphate binding	29	11.7886	0.00599031	1.68879	0.0906867
GOTERM_MF_ALL	GO:0032555~purine ribonucleotide binding	29	11.7886	0.00828552	1.64794	0.118832
GOTERM_MF_ALL	GO:0017076~purine nucleotide binding	29	11.7886	0.00915618	1.63531	0.127952
GOTERM_MF_ALL	GO:0032553~ribonucleotide binding	29	11.7886	0.00940073	1.63198	0.128085
GOTERM_MF_ALL	GO:0046983~protein dimerization activity	28	11.3821	1.87711e-06	2.81048	8.52522e-05
GOTERM_MF_ALL	GO:0005524~ATP binding	28	11.3821	0.000614052	2.00749	0.0167329
GOTERM_MF_ALL	GO:0032559~adenyl ribonucleotide binding	28	11.3821	0.000913935	1.95543	0.0226407
GOTERM_MF_ALL	GO:0030554~adenyl nucleotide binding	28	11.3821	0.00103265	1.93948	0.0244694
GOTERM_MF_ALL	GO:0019904~protein domain specific binding	26	10.5691	1.00519e-08	3.91638	1.17483e-06
GOTERM_MF_ALL	GO:0032403~protein complex binding	21	8.53659	1.3708e-05	3.0998	0.000482958
GOTERM_MF_ALL	GO:0019900~kinase binding	20	8.13008	0.000106066	2.77068	0.00321144
GOTERM_MF_ALL	GO:0046982~protein heterodimerization activity	19	7.72358	6.88916e-09	5.66979	1.17483e-06
GOTERM_MF_ALL	GO:0003779~actin binding	19	7.72358	1.87928e-07	4.56049	1.46316e-05
GOTERM_MF_ALL	GO:0019901~protein kinase binding	19	7.72358	7.39227e-05	2.95885	0.00236987
GOTERM_MF_ALL	GO:0050839~cell adhesion molecule binding	18	7.31707	7.21107e-06	3.70786	0.000280717
GOTERM_MF_ALL	GO:0016301~kinase activity	18	7.31707	0.00166697	2.34919	0.03634
GOTERM_MF_ALL	GO:0016772~transferase activity, transferring phosphorus-containing groups	18	7.31707	0.00972735	1.96773	0.129303
GOTERM_MF_ALL	GO:0045296~cadherin binding	16	6.50407	3.56481e-07	5.30507	2.42852e-05
GOTERM_MF_ALL	GO:0005198~structural molecule activity	16	6.50407	0.00524415	2.23619	0.081659
GOTERM_MF_ALL	GO:0016773~phosphotransferase activity, alcohol group as acceptor	15	6.09756	0.00483663	2.34254	0.0798777
GOTERM_MF_ALL	GO:0003729~mRNA binding	13	5.28455	0.00688595	2.44941	0.101428
GOTERM_MF_ALL	GO:0008289~lipid binding	13	5.28455	0.0634635	1.76768	0.508641
GOTERM_MF_ALL	GO:0004672~protein kinase activity	12	4.87805	0.0188504	2.23054	0.214031
GOTERM_MF_ALL	GO:0008134~transcription factor binding	11	4.47154	0.0566225	1.94325	0.474758
GOTERM_MF_ALL	GO:0051020~GTPase binding	10	4.06504	0.00202876	3.56167	0.0425258
GOTERM_MF_ALL	GO:0004674~protein serine/threonine kinase activity	10	4.06504	0.0193793	2.48675	0.215545
GOTERM_MF_ALL	GO:0003712~transcription cofactor activity	10	4.06504	0.0446897	2.13562	0.403321
GOTERM_MF_ALL	GO:0000989~transcription factor activity, transcription factor binding	10	4.06504	0.0451423	2.1315	0.403321
GOTERM_MF_ALL	GO:0000988~transcription factor activity, protein binding	10	4.06504	0.052304	2.07152	0.452471
GOTERM_MF_ALL	GO:0019902~phosphatase binding	9	3.65854	0.000549656	4.84735	0.0157665
GOTERM_MF_ALL	GO:0051015~actin filament binding	9	3.65854	0.000870322	4.51684	0.0225869
GOTERM_MF_ALL	GO:0031267~small GTPase binding	9	3.65854	0.00360347	3.60038	0.0677204
GOTERM_MF_ALL	GO:0015631~tubulin binding	9	3.65854	0.0251747	2.54796	0.255525
GOTERM_MF_ALL	GO:0005543~phospholipid binding	9	3.65854	0.0678729	2.07888	0.536097
GOTERM_MF_ALL	GO:0060090~binding, bridging	8	3.25203	0.019821	2.92481	0.216049
GOTERM_MF_ALL	GO:0008017~microtubule binding	7	2.84553	0.0403587	2.78015	0.379232
GOTERM_MF_ALL	GO:0008013~beta-catenin binding	6	2.43902	0.00119626	7.52807	0.0271652
GOTERM_MF_ALL	GO:0005200~structural constituent of cytoskeleton	6	2.43902	0.00271895	6.24972	0.0529224
GOTERM_MF_ALL	GO:0001085~RNA polymerase II transcription factor binding	6	2.43902	0.0388356	3.21588	0.371323
GOTERM_MF_ALL	GO:0000287~magnesium ion binding	6	2.43902	0.0564679	2.89288	0.474758
GOTERM_MF_ALL	GO:0001098~basal transcription machinery binding	5	2.03252	0.00447295	7.46025	0.0761799
GOTERM_MF_ALL	GO:0001099~basal RNA polymerase II transcription machinery binding	5	2.03252	0.00447295	7.46025	0.0761799
GOTERM_MF_ALL	GO:0003697~single-stranded DNA binding	5	2.03252	0.0232719	4.60049	0.24869
GOTERM_MF_ALL	GO:0043021~ribonucleoprotein complex binding	5	2.03252	0.0522146	3.53884	0.452471
GOTERM_MF_ALL	GO:0016853~isomerase activity	5	2.03252	0.0725086	3.17275	0.564532
GOTERM_MF_ALL	GO:0030674~protein binding, bridging	5	2.03252	0.0847026	3.00032	0.638546
GOTERM_MF_ALL	GO:0000993~RNA polymerase II core binding	4	1.62602	0.0103105	8.83294	0.133791
GOTERM_MF_ALL	GO:0051018~protein kinase A binding	4	1.62602	0.0108837	8.65975	0.137944
GOTERM_MF_ALL	GO:0005080~protein kinase C binding	4	1.62602	0.0140228	7.88655	0.169832
GOTERM_MF_ALL	GO:0043175~RNA polymerase core enzyme binding	4	1.62602	0.0147059	7.74819	0.174233
GOTERM_MF_ALL	GO:0070063~RNA polymerase binding	4	1.62602	0.0302022	5.88863	0.299276
GOTERM_MF_ALL	GO:0046332~SMAD binding	4	1.62602	0.035583	5.52059	0.346299
GOTERM_MF_ALL	GO:0047485~protein N-terminus binding	4	1.62602	0.08553	3.84041	0.638546
GOTERM_MF_ALL	GO:0099122~RNA polymerase II C-terminal domain binding	3	1.21951	0.00217757	41.4044	0.0439547
GOTERM_MF_ALL	GO:0017166~vinculin binding	3	1.21951	0.00501277	27.6029	0.0803517
GOTERM_MF_ALL	GO:0016922~ligand-dependent nuclear receptor binding	3	1.21951	0.0596021	7.52807	0.492169
GOTERM_MF_ALL	GO:0048156~tau protein binding	3	1.21951	0.0620156	7.36078	0.504455
GOTERM_MF_ALL	GO:1905394~retromer complex binding	2	0.813008	0.0781917	24.5359	0.600204
GOTERM_MF_ALL	GO:0002162~dystroglycan binding	2	0.813008	0.0947247	20.0749	0.697635
KEGG_PATHWAY	hsa05034:Alcoholism	15	6.09756	4.83838e-09	7.74637	3.87071e-07
KEGG_PATHWAY	hsa05203:Viral carcinogenesis	15	6.09756	1.48743e-08	7.10084	7.93295e-07
KEGG_PATHWAY	hsa05322:Systemic lupus erythematosus	14	5.69106	9.02635e-10	9.94118	1.44422e-07
KEGG_PATHWAY	hsa04613:Neutrophil extracellular trap formation	14	5.69106	5.33434e-08	7.11579	2.13374e-06
KEGG_PATHWAY	hsa03040:Spliceosome	6	2.43902	0.0171136	3.94169	0.504748
KEGG_PATHWAY	hsa04390:Hippo signaling pathway	6	2.43902	0.0220827	3.69063	0.504748
KEGG_PATHWAY	hsa05225:Hepatocellular carcinoma	6	2.43902	0.0285429	3.44898	0.570858
KEGG_PATHWAY	hsa04722:Neurotrophin signaling pathway	5	2.03252	0.0333391	4.05762	0.592696
KEGG_PATHWAY	hsa04910:Insulin signaling pathway	5	2.03252	0.0514586	3.5245	0.823338
KEGG_PATHWAY	hsa05226:Gastric cancer	5	2.03252	0.0660181	3.24065	0.880241
KEGG_PATHWAY	hsa05213:Endometrial cancer	4	1.62602	0.0212865	6.6601	0.504748
KEGG_PATHWAY	hsa05210:Colorectal cancer	4	1.62602	0.057703	4.49169	0.839317
KEGG_PATHWAY	hsa03013:Nucleocytoplasmic transport	4	1.62602	0.0984329	3.57672	1
